# Supplementary material for: Liver group 2 innate lymphoid cells regulate blood glucose levels through IL-13 signaling and suppression of gluconeogenesis
Source: Nat Commun. 2022 Sep 15;13:5408. doi: 10.1038/s41467-022-33171-6 (PMC9478157; doi:10.1038/s41467-022-33171-6)
Supplement: Supplementary file 4 — Source Data [file 41467_2022_33171_MOESM4_ESM.zip]

Archive with 4 entries (4 files):
- source.data.folder.zipped.20220820/Fig.4f  PCK1-647_KLRG1-FITC_CD3e-594  x20.czi
- source.data.folder.zipped.20220820/Fig.4f  PCK1-647_KLRG1-FITC_CD3e-594  x20.tif
- source.data.folder.zipped.20220820/Fig.5f  ILC2 GATA3-JunB.uncropped.versions.of.gels.pdf
- source.data.folder.zipped.20220820/Source Data.20220812.xlsx
