# Supplementary material for: Liver group 2 innate lymphoid cells regulate blood glucose levels through IL-13 signaling and suppression of gluconeogenesis
Source: Nat Commun. 2022 Sep 15;13:5408. doi: 10.1038/s41467-022-33171-6 (PMC9478157; doi:10.1038/s41467-022-33171-6)
Supplement: Supplementary file 4 — Source Data [file 41467_2022_33171_MOESM4_ESM.zip › source.data.folder.zipped.20220820/Source Data.20220812.xlsx]

## Sheet: Fig1
	Figure 1a				Figure 1b
	Fasting Blood Glucose				qPCR of G6pc
	Control	DB/DB	DB/DB+IL33		Control	DB/DB	DB/DB+IL33
	111	172	179		0.219889	1.93824	1.67788
	105	223	145		0.306091	2.39951	1.10254
	117	184	155		0.062718	2.1555	1.45864
	100	300	202
	106	212	199
	109	182	160
	63	171	157
	69	216	213
	77	217	181
	70	218	151
	Figure 1c							Figure 1d							Figure 1e
	Fasting Blood Glucose							Fasting Insulin							Glycogen Content
	wt	wt rIL33	Nude	Nude rIL33	NSG	NSG rIL33		wt	wt33	nude	nude33	NSG	NSG33		wt	wt33	nude	nude33	NSG	NSG33
	80	31	67	55	109	99		1.6044	0.002068	1.26984	0.495092	1.69965	2.64983		8.3586	47.4062	32.3687	42.006	83.1306	114.618
	86	63	70	36	97	97		0.459876	0.019676	1.02333	0.019676	1.1888	1.34205		8.85708	31.2887	35.8581	36.772	99.4974	10.9341
	80	47	70	30	104	100		1.6044	0.125324	0.33662	0.301404	1.16836	0.657511		6.78008	17.1651	31.7872	36.1904	11.7649	69.8378
	78	56	78	61	74	93		0.33662	0.477484	0.442268	0.565524	1.77116	2.36375		12.7618	14.1742	22.6484	44.083	85.0414	118.107
	80	52	87	39	87	88		1.622	0.213364	1.1642	0.195756	0.861851	1.06619		6.53084	51.394	32.9503	36.1073	102.904	11.0172
	78	52	72	33	79	90		0.900076	0.178148	1.14659	0.0725	0.974238	0.42252		9.93712	33.0334	35.3596	37.2704	11.6818	75.3211
	91	61	69	39	73	102		1.74526	0.635956	0.495092	0.33662	1.44422	1.08662		7.27856	17.2482	30.7902
	69	91	52	34	77	74		0.723996	0.5127	0.60074	0.407052	0.565558	0.361218		14.8388	16.3343	22.233
	80	58	53		67	98		1.65722	0.213364	1.07616	0.16054	0.371435	0.003623		9.93712	14.7558
	77	79	53		91	81		0.9529	0.037284	0.847252	0.019676				9.68788	18.7436
	87	67						1.72765	0.407052	0.565524	0.230972				10.6848	13.2603
	92	57						0.60074		0.583132					9.85404	14.7558
	94	52													10.9341	14.8388
	58	84													10.0202	18.5774
	84														11.2664	13.4265
	81														9.68788	12.4295
	Figure 1f
	PTT
		wt_1	wt_2	wt_3	wt_4	wt_5	wt_6	wt_7	IL33_1	IL33_2	IL33_3	IL33_4	IL33_5	IL33_6	IL33_7	NSG_1	NSG_2	NSG_3	NSG_4	NSG_5	NSG_6	NSG_7	NSG+IL33_1	NSG+IL33_2	NSG+IL33_3	NSG+IL33_4	NSG+IL33_5	NSG+IL33_6
	0	41	47	48	43	49	51	51	37	38	27	29	32	47	39	58	68	41	49	54	60	67	52	63	45	45	53	66
	15	69	90	116	111	94	74	96	48	71	68	40	40	43	68	78	127	99	98	106	100	98	100	91	63	77	91	112
	30	101	145	123	128	134	100	119	65	115	75	73	74	93	78	132	133	100	135	100	128	129	114	132	93	105	125	147
	60	80	87	72	75	94	71	93	57	74	65	34	51	61	58	94	110	112	125	88	63	104	93	110	90	110	85	107
		Figure 1g
		ITT
	min	wt_1	wt_2	wt_3	wt_4	wt_5	wt_6	wt_7	wt_8	wt+rIL33_1	wt+rIL33_2	wt+rIL33_3	wt+rIL33_4	wt+rIL33_5	NSG_1	NSG_2	NSG_3	NSG_4	NSG_5	NSG_6	NSG_7	NSG+rIL33_1	NSG+rIL33_2	NSG+rIL33_3	NSG+rIL33_4	NSG+rIL33_5
	0	87	125	93	94	101	80	79	103	75	67	76	92	87	105	100	104	103	72	111	115	122	116	88	102	105
	15	44	60	63	66	56	60	44	66	49	43	40	79	62	52	71	67	43	65	91	60	61	71	62	106	68
	30	22	42	50	32	35	60	41	38	40	38	46	44	53	26	39	32	24	28	33	29	34	27	25	46	28
	45	20	35	41	27	26	72	36	28	38	46	35	29	30	26	40	43	32	36	25	19	38	26	27	24	27
	60	37	35	46	28	42	64	37	26	29	34	27	23	25	33	43	42	38	27	25	31	45	31	28	25	46
	90	52	55	37	36	52	55	37	36	30	28	32	16	21	31	44	48	46	34	38	47	48	35	39	23	47
	120	44	58	42	36	44	58	42	36	29	30	28	15	18	38	46	48	47	35	45	56	67	39	40	21	69
	180	57	69	51	32	57	69	51	32	29	31	25	15	25	60	53	83	70	55	58	85	76	55	64	26	55
	240	50	66	56	38	58	45	47	71	36	35	36	16	28	75	74	87	88	67	74	74	63	72	80	40	59
	Figure 1j
	Fasting Blood Glucose
	control	NSG	NSG Liver ILC2
	75	53	52
	85	107	71
	72	94	80
	101	78	42
	65	80	40
	86	80	63

## Sheet: Fig2. AllMarkers
	AllMarkers of each cell types shown in Extended Data Fig. 3a.
	Two-sided Wilcoxon test were used.
	Adjusted p-value were calculated based on bonferroni correction using all genes in the dataset
		p_val	avg_log2FC	pct.1	pct.2	p_val_adj	cluster	gene
	Kcnj2	0	0.794035	0.833	0.003	0	Basophil	Kcnj2
	Ms4a2	1.07975e-266	3.33376	0.982	0.044	2.1595e-263	Basophil	Ms4a2
	Grm6	3.26963e-251	2.13593	0.893	0.163	6.53926e-248	Basophil	Grm6
	Gata2	3.30545e-248	3.49157	0.991	0.062	6.61091e-245	Basophil	Gata2
	Cyp4f18	6.7083e-246	3.73116	0.976	0.231	1.34166e-242	Basophil	Cyp4f18
	Ctsg	2.5178e-241	1.6654	0.878	0.052	5.03559e-238	Basophil	Ctsg
	Cyp11a1	1.46952e-236	3.64941	0.991	0.126	2.93903e-233	Basophil	Cyp11a1
	Nlrp3	5.50735e-236	3.9282	0.979	0.214	1.10147e-232	Basophil	Nlrp3
	Mcpt8	5.02576e-233	4.64761	0.982	0.128	1.00515e-229	Basophil	Mcpt8
	Il6	6.72712e-229	4.04499	0.958	0.114	1.34542e-225	Basophil	Il6
	Cd63	1.16013e-228	4.05134	1	0.356	2.32026e-225	Basophil	Cd63
	Hdc	9.3576e-225	5.0045	0.994	0.384	1.87152e-221	Basophil	Hdc
	Alox5ap	7.90331e-224	4.13839	0.994	0.373	1.58066e-220	Basophil	Alox5ap
	Lilr4b	8.84583e-223	4.36219	1	0.347	1.76917e-219	Basophil	Lilr4b
	Csf2rb	5.40338e-222	3.17452	0.973	0.301	1.08068e-218	Basophil	Csf2rb
	Ccl6	2.75402e-214	6.07056	0.979	0.327	5.50805e-211	Basophil	Ccl6
	Csf1	4.36165e-214	4.36878	0.994	0.536	8.72331e-211	Basophil	Csf1
	Ccl4	3.27892e-213	7.09901	0.994	0.605	6.55783e-210	Basophil	Ccl4
	Ccl9	2.25589e-212	5.54652	0.973	0.326	4.51179e-209	Basophil	Ccl9
	Ccl3	1.14557e-210	7.19091	0.985	0.452	2.29114e-207	Basophil	Ccl3
	Ier3	1.63885e-210	6.66717	0.973	0.372	3.27771e-207	Basophil	Ier3
	Emilin2	1.7917e-210	3.04124	0.982	0.371	3.5834e-207	Basophil	Emilin2
	Lilrb4a	2.31149e-209	3.64955	0.985	0.366	4.62297e-206	Basophil	Lilrb4a
	Plek	7.58901e-206	3.92415	0.991	0.636	1.5178e-202	Basophil	Plek
	Ifitm1	4.73272e-201	5.06063	0.955	0.297	9.46544e-198	Basophil	Ifitm1
	Cd9	8.24178e-200	2.8828	0.997	0.724	1.64836e-196	Basophil	Cd9
	Ptgs2	2.12027e-198	2.97596	0.919	0.253	4.24055e-195	Basophil	Ptgs2
	Hcar2	3.65917e-198	1.55053	0.925	0.379	7.31835e-195	Basophil	Hcar2
	Cpa3	2.08467e-196	3.80777	0.949	0.281	4.16935e-193	Basophil	Cpa3
	Cd200r3	1.05291e-194	3.13646	0.931	0.176	2.10582e-191	Basophil	Cd200r3
	Osm	6.02278e-194	4.61563	0.961	0.314	1.20456e-190	Basophil	Osm
	Lat2	6.10967e-193	2.59698	0.97	0.371	1.22193e-189	Basophil	Lat2
	Fcer1a	5.97337e-191	3.0277	0.937	0.43	1.19467e-187	Basophil	Fcer1a
	Acod1	6.21284e-190	2.63919	0.931	0.485	1.24257e-186	Basophil	Acod1
	Neat1	7.19641e-190	3.33273	0.994	0.69	1.43928e-186	Basophil	Neat1
	Tyrobp	7.9366e-189	3.0005	0.997	0.633	1.58732e-185	Basophil	Tyrobp
	Il1b	3.14014e-185	2.61657	0.866	0.286	6.28028e-182	Basophil	Il1b
	Fcer1g	5.02144e-180	2.52174	1	0.636	1.00429e-176	Basophil	Fcer1g
	Clec4d	1.13563e-179	0.332939	0.812	0.103	2.27126e-176	Basophil	Clec4d
	Prss34	7.12168e-179	2.66819	0.818	0.027	1.42434e-175	Basophil	Prss34
	Cldn1	6.55659e-178	1.18053	0.848	0.121	1.31132e-174	Basophil	Cldn1
	Igfbp7	6.61436e-177	2.19425	0.91	0.311	1.32287e-173	Basophil	Igfbp7
	Fosl1	5.06635e-176	1.17273	0.896	0.42	1.01327e-172	Basophil	Fosl1
	Nfkbiz	1.34981e-175	3.22926	0.997	0.795	2.69961e-172	Basophil	Nfkbiz
	Slco2b1	2.44982e-175	0.476376	0.86	0.275	4.89964e-172	Basophil	Slco2b1
	Napsa	2.56126e-175	2.14419	0.952	0.285	5.12253e-172	Basophil	Napsa
	Plk3	3.80578e-175	2.4534	0.973	0.359	7.61157e-172	Basophil	Plk3
	Klf5	6.47953e-175	2.24105	0.943	0.459	1.29591e-171	Basophil	Klf5
	Cks2	1.09516e-174	3.54048	0.979	0.448	2.19033e-171	Basophil	Cks2
	Slc18a2	5.45512e-174	1.6985	0.922	0.332	1.09102e-170	Basophil	Slc18a2
	Pdzk1ip1	9.97401e-173	0.427989	0.824	0.099	1.9948e-169	Basophil	Pdzk1ip1
	Csf2rb2	3.05024e-172	2.49747	0.896	0.25	6.10048e-169	Basophil	Csf2rb2
	H3f3b	1.51067e-171	1.99639	1	0.995	3.02135e-168	Basophil	H3f3b
	Actg1	1.66536e-170	1.88234	1	0.986	3.33072e-167	Basophil	Actg1
	Fcgr3	2.9431e-170	2.51027	0.919	0.387	5.8862e-167	Basophil	Fcgr3
	Anxa1	6.05078e-168	2.78776	0.988	0.718	1.21016e-164	Basophil	Anxa1
	Egr1	5.42016e-165	3.11094	0.985	0.602	1.08403e-161	Basophil	Egr1
	Cd14	4.70849e-163	0.424834	0.857	0.328	9.41697e-160	Basophil	Cd14
	Clec4e	1.14932e-162	1.00881	0.824	0.135	2.29863e-159	Basophil	Clec4e
	Foxq1	2.22267e-160	0.777005	0.86	0.422	4.44535e-157	Basophil	Foxq1
	Ncf2	5.27885e-160	1.93055	0.919	0.241	1.05577e-156	Basophil	Ncf2
	Spi1	8.60883e-159	1.74146	0.881	0.288	1.72177e-155	Basophil	Spi1
	Nfkbia	1.50185e-158	3.01831	1	0.933	3.0037e-155	Basophil	Nfkbia
	Lgals3	2.8767e-158	1.97901	0.997	0.719	5.75339e-155	Basophil	Lgals3
	Ftl1	1.16139e-157	1.51534	0.997	0.98	2.32278e-154	Basophil	Ftl1
	Igf1r	3.60074e-154	2.04596	0.961	0.535	7.20149e-151	Basophil	Igf1r
	Nedd4	6.6058e-152	2.23473	0.967	0.647	1.32116e-148	Basophil	Nedd4
	Ptms	9.06938e-152	1.98439	0.976	0.577	1.81388e-148	Basophil	Ptms
	Hacd4	2.31986e-151	2.41638	0.878	0.3	4.63971e-148	Basophil	Hacd4
	Jun	6.45234e-151	3.27294	0.976	0.735	1.29047e-147	Basophil	Jun
	Fcgr2b	2.72652e-150	1.6252	0.896	0.43	5.45303e-147	Basophil	Fcgr2b
	Ddit4	5.46158e-150	2.82217	0.985	0.522	1.09232e-146	Basophil	Ddit4
	Ifitm2	5.79031e-150	2.59399	0.943	0.369	1.15806e-146	Basophil	Ifitm2
	Aldh2	1.91313e-149	1.80926	0.955	0.445	3.82626e-146	Basophil	Aldh2
	Dusp1	1.69742e-146	2.96049	1	0.855	3.39485e-143	Basophil	Dusp1
	Trib1	1.24445e-144	1.38939	0.916	0.403	2.4889e-141	Basophil	Trib1
	Tbc1d4	1.73132e-142	1.97621	0.937	0.578	3.46264e-139	Basophil	Tbc1d4
	Gcnt1	2.22124e-142	1.53307	0.916	0.434	4.44247e-139	Basophil	Gcnt1
	Oaf	7.10884e-142	0.399482	0.821	0.157	1.42177e-138	Basophil	Oaf
	Tagln2	1.44882e-141	1.52927	1	0.944	2.89764e-138	Basophil	Tagln2
	Siglecf	2.14626e-141	0.372912	0.797	0.272	4.29252e-138	Basophil	Siglecf
	Creg1	9.06953e-141	2.05047	0.97	0.485	1.81391e-137	Basophil	Creg1
	Hgf	2.31981e-139	2.01921	0.839	0.182	4.63962e-136	Basophil	Hgf
	Ccrl2	3.40367e-139	2.05404	0.925	0.555	6.80734e-136	Basophil	Ccrl2
	Zfp36	8.01252e-139	3.04226	0.982	0.723	1.6025e-135	Basophil	Zfp36
	Nfil3	2.12815e-136	1.68546	0.973	0.552	4.25629e-133	Basophil	Nfil3
	Alox5	6.13444e-133	1.35231	0.919	0.341	1.22689e-129	Basophil	Alox5
	Plp2	1.13621e-131	1.93537	0.94	0.573	2.27242e-128	Basophil	Plp2
	Sytl3	2.38945e-131	1.79828	0.958	0.535	4.7789e-128	Basophil	Sytl3
	Litaf	2.5451e-131	1.92276	0.943	0.606	5.09021e-128	Basophil	Litaf
	Mxd1	1.23372e-129	2.07876	0.982	0.63	2.46743e-126	Basophil	Mxd1
	Gzmc	2.99187e-128	1.0119	0.836	0.483	5.98375e-125	Basophil	Gzmc
	Plac8	3.3842e-128	2.28398	0.964	0.379	6.7684e-125	Basophil	Plac8
	Csrp3	1.64546e-127	2.34283	0.827	0.1	3.29092e-124	Basophil	Csrp3
	Plaur	1.20423e-125	0.984891	0.907	0.599	2.40845e-122	Basophil	Plaur
	Tuba1c	1.59062e-125	1.38957	0.94	0.5	3.18124e-122	Basophil	Tuba1c
	Il13	5.30688e-122	1.07179	0.848	0.227	1.06138e-118	Basophil	Il13
	Pim1	2.03682e-121	1.93851	0.994	0.892	4.07363e-118	Basophil	Pim1
	Ncf1	8.5088e-121	2.18424	0.866	0.461	1.70176e-117	Basophil	Ncf1
	Pira2	9.91211e-121	0.264106	0.791	0.157	1.98242e-117	Basophil	Pira2
	Gzmb	1.01972e-120	2.44881	0.919	0.532	2.03943e-117	Basophil	Gzmb
	Ldlr	1.26574e-119	0.611815	0.869	0.48	2.53148e-116	Basophil	Ldlr
	Htr1b	2.27937e-118	0.857383	0.836	0.289	4.55874e-115	Basophil	Htr1b
	Cma1	5.51388e-117	1.70242	0.128	0.489	1.10278e-113	Basophil	Cma1
	Serpinb1a	4.24058e-116	2.34068	0.961	0.623	8.48116e-113	Basophil	Serpinb1a
	Grina	9.78456e-116	1.62966	0.904	0.44	1.95691e-112	Basophil	Grina
	Itga2	7.38526e-115	1.42606	0.928	0.382	1.47705e-111	Basophil	Itga2
	Gcnt2	2.8992e-112	1.15233	0.907	0.566	5.7984e-109	Basophil	Gcnt2
	Lcp1	3.04101e-112	1.10756	1	0.891	6.08202e-109	Basophil	Lcp1
	Cxcr2	1.57029e-110	1.63165	0.824	0.365	3.14059e-107	Basophil	Cxcr2
	Trf	4.19527e-110	1.60611	0.857	0.324	8.39054e-107	Basophil	Trf
	Asph	5.57422e-110	1.91256	0.845	0.47	1.11484e-106	Basophil	Asph
	Gpx1	1.3286e-108	1.4791	0.976	0.753	2.65719e-105	Basophil	Gpx1
	Fosb	4.37222e-108	1.99339	1	0.84	8.74443e-105	Basophil	Fosb
	Egr3	3.59661e-107	0.820217	0.851	0.495	7.19321e-104	Basophil	Egr3
	Cxcl2	8.48786e-106	1.42862	0.878	0.518	1.69757e-102	Basophil	Cxcl2
	Dusp5	5.44716e-105	1.94549	0.991	0.843	1.08943e-101	Basophil	Dusp5
	Cdk2	2.62144e-104	0.324732	0.869	0.292	5.24289e-101	Basophil	Cdk2
	Ccr3	1.21283e-102	0.516915	0.779	0.16	2.42565e-99	Basophil	Ccr3
	Cdkn1a	2.27622e-102	1.05114	0.919	0.576	4.55244e-99	Basophil	Cdkn1a
	Ifrd1	2.46e-102	1.89859	0.982	0.77	4.92e-99	Basophil	Ifrd1
	Igsf6	1.27803e-101	2.16209	0.785	0.153	2.55606e-98	Basophil	Igsf6
	Tnfaip3	3.37233e-101	1.65318	1	0.925	6.74465e-98	Basophil	Tnfaip3
	Cdh1	2.83215e-99	1.78957	0.815	0.409	5.66429e-96	Basophil	Cdh1
	Cebpb	7.23778e-94	1.79754	0.979	0.827	1.44756e-90	Basophil	Cebpb
	Rab44	5.6505e-92	1.26095	0.782	0.334	1.1301e-88	Basophil	Rab44
	Cebpa	5.84991e-92	1.47585	0.77	0.222	1.16998e-88	Basophil	Cebpa
	Tfdp1	5.13439e-89	0.853755	0.896	0.356	1.02688e-85	Basophil	Tfdp1
	Lbr	8.47567e-88	1.22525	0.988	0.697	1.69513e-84	Basophil	Lbr
	Rgs1	3.50724e-86	2.18899	0.916	0.841	7.01448e-83	Basophil	Rgs1
	Kdm6b	5.19682e-83	1.23479	0.967	0.755	1.03936e-79	Basophil	Kdm6b
	Etf1	6.94704e-81	1.16012	0.955	0.546	1.38941e-77	Basophil	Etf1
	Lmna	7.65414e-81	1.328	0.952	0.739	1.53083e-77	Basophil	Lmna
	Gda	4.66945e-80	0.612873	0.797	0.498	9.33891e-77	Basophil	Gda
	Angpt1	2.90773e-79	0.340367	0.155	0.374	5.81545e-76	Basophil	Angpt1
	Dleu2	2.66438e-77	1.25293	0.946	0.466	5.32876e-74	Basophil	Dleu2
	Ero1l	3.91786e-76	1.20646	0.952	0.584	7.83573e-73	Basophil	Ero1l
	Ctsd	2.54639e-74	0.897839	0.988	0.822	5.09278e-71	Basophil	Ctsd
	Dhx40	3.20516e-74	1.16369	0.952	0.548	6.41032e-71	Basophil	Dhx40
	Scp2	2.88207e-73	1.01197	0.976	0.864	5.76414e-70	Basophil	Scp2
	Casp3	8.14418e-72	1.5445	0.74	0.371	1.62884e-68	Basophil	Casp3
	C3ar1	7.6153e-71	1.17917	0.699	0.076	1.52306e-67	Basophil	C3ar1
	Zeb2	1.42463e-70	0.957097	0.904	0.483	2.84926e-67	Basophil	Zeb2
	Hat1	2.38097e-70	0.719116	0.878	0.426	4.76194e-67	Basophil	Hat1
	Samsn1	3.04305e-70	1.04842	0.994	0.758	6.0861e-67	Basophil	Samsn1
	Runx2	2.84112e-68	0.781312	0.931	0.518	5.68224e-65	Basophil	Runx2
	Pglyrp1	4.3374e-68	1.04471	0.887	0.59	8.6748e-65	Basophil	Pglyrp1
	Syne1	4.3396e-66	1.48787	0.812	0.48	8.6792e-63	Basophil	Syne1
	Ccdc88a	1.19582e-65	0.381666	0.875	0.488	2.39165e-62	Basophil	Ccdc88a
	Ccr1	1.64492e-65	1.48877	0.728	0.161	3.28984e-62	Basophil	Ccr1
	Hs3st1	3.73081e-65	0.797866	0.907	0.574	7.46162e-62	Basophil	Hs3st1
	Furin	8.68663e-65	1.59789	0.955	0.635	1.73733e-61	Basophil	Furin
	Il4	1.64467e-64	1.42015	0.752	0.275	3.28935e-61	Basophil	Il4
	Ell2	2.28953e-63	0.441343	0.89	0.485	4.57905e-60	Basophil	Ell2
	Ets2	6.65195e-63	0.331452	0.893	0.563	1.33039e-59	Basophil	Ets2
	Lmnb1	2.38676e-61	0.568975	0.916	0.485	4.77352e-58	Basophil	Lmnb1
	Anxa2	1.26471e-60	0.875897	0.952	0.627	2.52941e-57	Basophil	Anxa2
	Pim3	2.82124e-60	0.50896	0.904	0.519	5.64248e-57	Basophil	Pim3
	Marcksl1	4.19964e-60	0.291601	0.773	0.496	8.39928e-57	Basophil	Marcksl1
	Dennd4a	5.50539e-60	0.867587	0.985	0.794	1.10108e-56	Basophil	Dennd4a
	Dhrs3	1.01612e-59	0.491443	0.818	0.447	2.03223e-56	Basophil	Dhrs3
	Ier2	1.01906e-57	1.25439	0.997	0.937	2.03812e-54	Basophil	Ier2
	Gsn	2.72394e-57	1.31585	0.678	0.306	5.44788e-54	Basophil	Gsn
	Itga6	9.25254e-57	0.33481	0.845	0.423	1.85051e-53	Basophil	Itga6
	Nfkbid	1.67432e-56	0.928013	0.91	0.572	3.34863e-53	Basophil	Nfkbid
	Hsp90b1	1.28082e-54	0.859925	0.994	0.895	2.56164e-51	Basophil	Hsp90b1
	Lyst	1.55563e-52	0.949991	0.973	0.719	3.11126e-49	Basophil	Lyst
	Cst3	4.79788e-51	0.729362	0.964	0.847	9.59575e-48	Basophil	Cst3
	S100a11	1.48646e-50	0.726883	0.988	0.931	2.97292e-47	Basophil	S100a11
	Neurl3	3.877e-50	0.806818	0.994	0.79	7.754e-47	Basophil	Neurl3
	Rgs2	5.62029e-50	1.06028	0.988	0.853	1.12406e-46	Basophil	Rgs2
	Syne2	1.76153e-49	0.446883	0.839	0.443	3.52305e-46	Basophil	Syne2
	Anxa5	5.71808e-48	0.918602	0.943	0.623	1.14362e-44	Basophil	Anxa5
	Alox15	6.41142e-47	1.43383	0.669	0.157	1.28228e-43	Basophil	Alox15
	Cd69	3.03711e-46	1.51198	0.994	0.861	6.07422e-43	Basophil	Cd69
	Pgrmc1	3.20438e-44	0.558988	0.925	0.613	6.40877e-41	Basophil	Pgrmc1
	Atp1b1	1.25237e-42	0.989785	0.803	0.696	2.50474e-39	Basophil	Atp1b1
	Rfc2	3.15951e-42	0.93183	0.818	0.529	6.31901e-39	Basophil	Rfc2
	Hp	3.81805e-42	0.302906	0.642	0.174	7.63611e-39	Basophil	Hp
	Add3	2.87009e-41	0.706414	0.919	0.725	5.74019e-38	Basophil	Add3
	Stx3	1.04719e-40	1.56587	0.678	0.435	2.09438e-37	Basophil	Stx3
	Pmaip1	5.45552e-40	0.287241	0.764	0.356	1.0911e-36	Basophil	Pmaip1
	2022-09-11	1.71945e-39	0.707564	0.979	0.696	3.43891e-36	Basophil	2022-09-11
	Bri3bp	1.29701e-38	1.36966	0.71	0.438	2.59401e-35	Basophil	Bri3bp
	Aqp9	1.74571e-38	0.948278	0.672	0.329	3.49142e-35	Basophil	Aqp9
	Hk2	1.29071e-37	1.02625	0.731	0.499	2.58141e-34	Basophil	Hk2
	Il18r1	4.04794e-37	0.564116	0.928	0.739	8.09588e-34	Basophil	Il18r1
	Adora2b	4.30482e-37	1.63512	0.651	0.227	8.60964e-34	Basophil	Adora2b
	Cxcr4	2.12235e-35	0.95354	0.982	0.863	4.2447e-32	Basophil	Cxcr4
	Isg15	1.10759e-34	0.414358	0.236	0.441	2.21518e-31	Basophil	Isg15
	Prkar2b	9.49018e-34	0.383465	0.701	0.283	1.89804e-30	Basophil	Prkar2b
	Itgb1	3.95914e-33	0.502654	0.899	0.694	7.91827e-30	Basophil	Itgb1
	Adk	1.01113e-31	0.564189	0.91	0.54	2.02226e-28	Basophil	Adk
	Ndrg1	3.61377e-31	1.4072	0.651	0.288	7.22754e-28	Basophil	Ndrg1
	Hilpda	1.98201e-30	0.485023	0.899	0.628	3.96401e-27	Basophil	Hilpda
	Serpinb2	1.16966e-28	0.385725	0.737	0.403	2.33931e-25	Basophil	Serpinb2
	Clec2i	4.98484e-28	1.19131	0.663	0.52	9.96969e-25	Basophil	Clec2i
	Hspa5	5.25807e-28	0.837509	0.994	0.92	1.05161e-24	Basophil	Hspa5
	Tsc22d1	3.10218e-27	0.51004	0.334	0.464	6.20436e-24	Basophil	Tsc22d1
	C5ar1	1.6515e-26	0.769476	0.331	0.211	3.30299e-23	Basophil	C5ar1
	Pygl	2.25952e-26	1.06013	0.66	0.441	4.51905e-23	Basophil	Pygl
	Impa2	4.3759e-26	0.28013	0.836	0.424	8.75181e-23	Basophil	Impa2
	Cat	1.18454e-25	0.515577	0.767	0.458	2.36908e-22	Basophil	Cat
	Cd7	2.57222e-25	0.455124	0.872	0.711	5.14445e-22	Basophil	Cd7
	Stk19	6.74607e-24	0.366265	0.913	0.585	1.34921e-20	Basophil	Stk19
	Bmp4	1.04942e-23	0.728505	0.272	0.105	2.09885e-20	Basophil	Bmp4
	Nhsl2	3.83835e-23	1.26768	0.636	0.449	7.67669e-20	Basophil	Nhsl2
	Apoe	1.03525e-22	0.368511	0.281	0.298	2.07049e-19	Basophil	Apoe
	Rgs18	2.51328e-22	0.589571	0.71	0.532	5.02657e-19	Basophil	Rgs18
	Ldha	3.11366e-21	0.528259	0.982	0.906	6.22732e-18	Basophil	Ldha
	Npl	9.69999e-21	1.02967	0.618	0.34	1.94e-17	Basophil	Npl
	Dck	1.10807e-19	0.389437	0.815	0.513	2.21614e-16	Basophil	Dck
	Tal1	1.59015e-19	0.642159	0.307	0.067	3.18029e-16	Basophil	Tal1
	Xbp1	4.22402e-19	0.26484	0.836	0.532	8.44803e-16	Basophil	Xbp1
	Btk	1.31498e-18	0.921185	0.588	0.266	2.62997e-15	Basophil	Btk
	Btnl9	1.75818e-18	0.472915	0.304	0.32	3.51637e-15	Basophil	Btnl9
	Pbx1	1.84476e-18	0.311961	0.296	0.373	3.68951e-15	Basophil	Pbx1
	Capg	2.13856e-18	0.308355	0.946	0.657	4.27712e-15	Basophil	Capg
	Sfxn1	2.18383e-17	0.696922	0.618	0.462	4.36766e-14	Basophil	Sfxn1
	Nudt7	6.04567e-16	0.253396	0.254	0.337	1.20913e-12	Basophil	Nudt7
	Adgrg1	4.30049e-15	0.854316	0.534	0.18	8.60097e-12	Basophil	Adgrg1
	Slc2a3	4.88584e-15	0.862257	0.657	0.428	9.77168e-12	Basophil	Slc2a3
	Basp1	5.55105e-15	0.380859	0.842	0.474	1.11021e-11	Basophil	Basp1
	Ppp1r15a	5.99254e-15	0.670341	0.985	0.861	1.19851e-11	Basophil	Ppp1r15a
	Id1	1.86541e-14	1.30925	0.579	0.393	3.73082e-11	Basophil	Id1
	Lyn	2.42337e-14	0.731689	0.567	0.376	4.84673e-11	Basophil	Lyn
	Pecam1	6.90288e-14	0.665947	0.624	0.47	1.38058e-10	Basophil	Pecam1
	Glul	1.02994e-13	0.33083	0.913	0.605	2.05988e-10	Basophil	Glul
	Lamp2	4.51056e-13	0.556165	0.612	0.461	9.02112e-10	Basophil	Lamp2
	Cx3cr1	2.37482e-12	0.2894	0.257	0.346	4.74965e-09	Basophil	Cx3cr1
	Chst13	5.10844e-12	0.333711	0.328	0.018	1.02169e-08	Basophil	Chst13
	Cd244a	5.34476e-12	1.02496	0.609	0.476	1.06895e-08	Basophil	Cd244a
	Fos	5.39776e-12	0.647504	0.979	0.898	1.07955e-08	Basophil	Fos
	Idh1	7.14622e-12	0.41926	0.349	0.387	1.42924e-08	Basophil	Idh1
	Plin2	9.03836e-12	0.917202	0.624	0.478	1.80767e-08	Basophil	Plin2
	Cited4	1.04041e-11	0.480197	0.197	0.326	2.08081e-08	Basophil	Cited4
	Klf6	1.1565e-11	0.368436	0.955	0.936	2.313e-08	Basophil	Klf6
	Ruvbl1	1.28301e-11	0.741414	0.672	0.535	2.56603e-08	Basophil	Ruvbl1
	Cebpd	1.98358e-10	0.844987	0.573	0.386	3.96715e-07	Basophil	Cebpd
	Gadd45a	2.22045e-10	0.529986	0.403	0.582	4.44089e-07	Basophil	Gadd45a
	Dok3	3.548e-10	1.16405	0.549	0.265	7.096e-07	Basophil	Dok3
	Dgat1	1.58649e-09	0.738767	0.573	0.461	3.17297e-06	Basophil	Dgat1
	Serpine2	2.32869e-09	0.834216	0.373	0.354	4.65738e-06	Basophil	Serpine2
	Tent5a	1.00017e-08	0.578496	0.645	0.558	2.00033e-05	Basophil	Tent5a
	Atp6v0a1	1.04196e-08	0.282992	0.364	0.368	2.08391e-05	Basophil	Atp6v0a1
	Ly6e	1.17153e-08	0.824194	0.663	0.623	2.34307e-05	Basophil	Ly6e
	Itga2b	2.10658e-08	1.04133	0.531	0.231	4.21316e-05	Basophil	Itga2b
	Lst1	2.88579e-08	1.20969	0.484	0.352	5.77158e-05	Basophil	Lst1
	Ier5	9.6203e-08	0.560973	0.952	0.857	0.000192406	Basophil	Ier5
	Selenoi	2.47879e-07	0.84512	0.609	0.393	0.000495758	Basophil	Selenoi
	Adgrg3	4.466e-07	0.80799	0.543	0.333	0.0008932	Basophil	Adgrg3
	Mettl7a1	1.53356e-06	0.642972	0.549	0.301	0.00306713	Basophil	Mettl7a1
	Chka	6.79949e-06	0.73385	0.43	0.592	0.013599	Basophil	Chka
	Cdkn2d	7.57608e-06	0.262355	0.693	0.539	0.0151522	Basophil	Cdkn2d
	Rnase4	1.36732e-05	0.700144	0.576	0.381	0.0273463	Basophil	Rnase4
	Ms4a6c	1.44252e-05	0.867863	0.573	0.48	0.0288504	Basophil	Ms4a6c
	Tiam1	1.87245e-05	0.271948	0.442	0.596	0.0374491	Basophil	Tiam1
	Rcn3	2.46773e-05	0.364785	0.4	0.343	0.0493546	Basophil	Rcn3
	Gnb4	4.57795e-05	0.751863	0.445	0.299	0.091559	Basophil	Gnb4
	Itgam	6.84483e-05	0.997973	0.412	0.459	0.136897	Basophil	Itgam
	Nabp1	0.000129727	0.2777	0.764	0.714	0.259455	Basophil	Nabp1
	Arl4a	0.00024221	0.295843	0.654	0.593	0.48442	Basophil	Arl4a
	Ogfrl1	0.000254902	1.02883	0.534	0.369	0.509803	Basophil	Ogfrl1
	Ptpn6	0.000399991	0.274328	0.675	0.633	0.799983	Basophil	Ptpn6
	Adam8	0.000486383	0.771837	0.478	0.365	0.972766	Basophil	Adam8
	E2f8	0.000689208	1.01817	0.49	0.125	1	Basophil	E2f8
	Gla	0.00102504	0.318053	0.275	0.281	1	Basophil	Gla
	Pirb	0.00120445	0.86584	0.51	0.33	1	Basophil	Pirb
	Dmxl2	0.00148504	0.670686	0.504	0.231	1	Basophil	Dmxl2
	Tacstd2	0.00206052	0.606072	0.427	0.49	1	Basophil	Tacstd2
	P2ry14	0.00289389	0.699598	0.546	0.457	1	Basophil	P2ry14
	Ckap4	0.0039162	0.91395	0.49	0.31	1	Basophil	Ckap4
	Dnajb1	0.00597978	0.459347	0.579	0.548	1	Basophil	Dnajb1
	Slc7a5	0.00683972	0.906411	0.513	0.372	1	Basophil	Slc7a5
	Hspa1b	0.00697228	0.480718	0.293	0.288	1	Basophil	Hspa1b
	Trac	0	2.14231	0.878	0.705	0	CD4	Trac
	Klf2	1.17851e-294	1.50966	0.992	0.85	2.35701e-291	CD4	Klf2
	Ms4a6b	1.95826e-278	1.49187	0.942	0.825	3.91652e-275	CD4	Ms4a6b
	Cd3d	1.1183e-272	1.32739	0.972	0.831	2.2366e-269	CD4	Cd3d
	Cd28	4.57377e-269	1.61015	0.917	0.818	9.14754e-266	CD4	Cd28
	Cd3e	4.8918e-257	1.29014	0.962	0.831	9.7836e-254	CD4	Cd3e
	Tcf7	1.7149e-253	1.45912	0.913	0.783	3.42981e-250	CD4	Tcf7
	S1pr1	6.084e-245	1.84871	0.847	0.684	1.2168e-241	CD4	S1pr1
	Ms4a4b	2.72538e-226	1.17865	0.993	0.871	5.45077e-223	CD4	Ms4a4b
	Cd3g	7.00199e-221	1.06056	0.983	0.851	1.4004e-217	CD4	Cd3g
	Dusp10	5.97146e-202	2.09419	0.793	0.736	1.19429e-198	CD4	Dusp10
	Trib2	4.75747e-171	1.82499	0.637	0.446	9.51494e-168	CD4	Trib2
	Ifi27l2a	9.76644e-169	1.91361	0.732	0.57	1.95329e-165	CD4	Ifi27l2a
	Cd4	1.78899e-162	1.91618	0.673	0.54	3.57797e-159	CD4	Cd4
	Trat1	5.83736e-152	2.13355	0.684	0.583	1.16747e-148	CD4	Trat1
	Trbc2	4.26652e-147	0.929227	0.981	0.912	8.53305e-144	CD4	Trbc2
	Cd5	2.71857e-134	1.9232	0.698	0.671	5.43714e-131	CD4	Cd5
	Ass1	1.36799e-130	1.32361	0.652	0.518	2.73599e-127	CD4	Ass1
	Vps37b	3.09298e-124	0.986736	0.921	0.911	6.18597e-121	CD4	Vps37b
	Lef1	8.59363e-120	1.75133	0.744	0.695	1.71873e-116	CD4	Lef1
	Cd2	1.62901e-119	0.923083	0.856	0.829	3.25801e-116	CD4	Cd2
	Lck	3.03249e-106	0.844303	0.839	0.806	6.06498e-103	CD4	Lck
	Slamf6	2.42936e-98	1.47229	0.729	0.766	4.85872e-95	CD4	Slamf6
	Rflnb	1.76034e-97	1.73211	0.655	0.647	3.52067e-94	CD4	Rflnb
	Cd6	2.68169e-91	1.61385	0.65	0.661	5.36338e-88	CD4	Cd6
	Abcb1b	7.88939e-90	0.264147	0.248	0.673	1.57788e-86	CD4	Abcb1b
	Ccr7	4.03703e-84	1.81146	0.706	0.727	8.07406e-81	CD4	Ccr7
	Rgs10	1.15426e-83	1.20638	0.68	0.659	2.30851e-80	CD4	Rgs10
	Add31	7.80148e-74	0.853823	0.737	0.727	1.5603e-70	CD4	Add3
	Gramd3	1.23824e-69	0.947651	0.758	0.818	2.47648e-66	CD4	Gramd3
	Thy1	3.61124e-69	0.756745	0.827	0.865	7.22248e-66	CD4	Thy1
	Il6ra	4.23563e-68	1.5779	0.6	0.64	8.47125e-65	CD4	Il6ra
	Npm1	7.7514e-67	0.474312	0.987	0.977	1.55028e-63	CD4	Npm1
	Smc6	8.61998e-65	0.915756	0.844	0.875	1.724e-61	CD4	Smc6
	Nme2	9.72742e-64	0.43713	0.972	0.962	1.94548e-60	CD4	Nme2
	H3f3b1	3.47312e-62	0.321692	0.998	0.995	6.94624e-59	CD4	H3f3b
	Rasgrp2	1.98116e-60	0.777667	0.665	0.627	3.96232e-57	CD4	Rasgrp2
	Satb1	3.81924e-56	1.04564	0.749	0.831	7.63848e-53	CD4	Satb1
	Gimap4	3.44379e-49	0.536162	0.846	0.81	6.88757e-46	CD4	Gimap4
	Btg2	9.99304e-49	0.428722	0.965	0.944	1.99861e-45	CD4	Btg2
	Dnah8	1.63111e-42	0.836346	0.457	0.475	3.26222e-39	CD4	Dnah8
	Smad7	6.17696e-41	0.548863	0.83	0.889	1.23539e-37	CD4	Smad7
	Scp21	5.88438e-40	0.463382	0.824	0.867	1.17688e-36	CD4	Scp2
	Psmb9	4.77158e-39	0.590762	0.708	0.745	9.54315e-36	CD4	Psmb9
	Tnfaip31	8.05898e-39	0.453899	0.91	0.926	1.6118e-35	CD4	Tnfaip3
	Pecam11	4.80175e-34	0.655716	0.445	0.472	9.6035e-31	CD4	Pecam1
	Icos	2.35308e-33	1.13695	0.66	0.73	4.70615e-30	CD4	Icos
	Hint1	2.26398e-32	0.402905	0.91	0.938	4.52796e-29	CD4	Hint1
	Il2	3.55655e-32	0.302449	0.294	0.639	7.11311e-29	CD4	Il2
	Kbtbd11	1.96869e-31	0.922441	0.596	0.683	3.93739e-28	CD4	Kbtbd11
	Adk1	3.91446e-30	0.90851	0.484	0.546	7.82892e-27	CD4	Adk
	Ppp1r15a1	2.68562e-29	0.458087	0.815	0.864	5.37124e-26	CD4	Ppp1r15a
	Trbc1	3.82055e-29	1.04386	0.747	0.876	7.64111e-26	CD4	Trbc1
	Itpkb	4.83489e-29	0.706246	0.672	0.771	9.66979e-26	CD4	Itpkb
	Itga61	8.79695e-29	0.9878	0.382	0.429	1.75939e-25	CD4	Itga6
	Ccr4	5.82321e-28	0.547687	0.268	0.323	1.16464e-24	CD4	Ccr4
	Slfn1	1.62772e-27	1.3653	0.524	0.629	3.25544e-24	CD4	Slfn1
	Errfi1	3.40883e-27	0.363546	0.357	0.698	6.81766e-24	CD4	Errfi1
	Themis	3.89944e-26	1.01669	0.576	0.693	7.79889e-23	CD4	Themis
	Rbm3	6.40762e-26	0.256003	0.97	0.974	1.28152e-22	CD4	Rbm3
	Itgb11	2.6278e-24	1.5432	0.584	0.699	5.25561e-21	CD4	Itgb1
	Mthfd2	1.55019e-23	0.43311	0.335	0.399	3.10037e-20	CD4	Mthfd2
	Tesc	4.22475e-23	1.04648	0.456	0.54	8.44951e-20	CD4	Tesc
	Cd40lg	7.74347e-23	1.25698	0.456	0.549	1.54869e-19	CD4	Cd40lg
	Pdlim4	2.92629e-22	1.36847	0.422	0.492	5.85258e-19	CD4	Pdlim4
	Ccr10	6.27386e-22	0.429478	0.205	0.477	1.25477e-18	CD4	Ccr10
	Klf61	3.22896e-21	0.434824	0.895	0.938	6.45792e-18	CD4	Klf6
	Srsf7	5.60026e-21	0.384737	0.788	0.868	1.12005e-17	CD4	Srsf7
	Cdc25b	5.93172e-21	0.479642	0.321	0.396	1.18634e-17	CD4	Cdc25b
	Maff	1.63661e-20	0.355252	0.378	0.702	3.27322e-17	CD4	Maff
	Nfkbia1	2.35679e-20	0.397262	0.878	0.936	4.71359e-17	CD4	Nfkbia
	Tagap	3.1241e-19	0.86531	0.567	0.681	6.24821e-16	CD4	Tagap
	St8sia6	3.47035e-19	1.02168	0.386	0.464	6.94071e-16	CD4	St8sia6
	Gbp2	3.9857e-18	0.271302	0.27	0.578	7.9714e-15	CD4	Gbp2
	Tiam11	6.21774e-18	0.280306	0.304	0.604	1.24355e-14	CD4	Tiam1
	Malt1	1.0789e-16	0.903847	0.668	0.823	2.1578e-13	CD4	Malt1
	Ezr	1.1582e-16	0.392701	0.7	0.76	2.3164e-13	CD4	Ezr
	Arl6ip1	3.88137e-16	0.293769	0.8	0.879	7.76275e-13	CD4	Arl6ip1
	Dtx1	4.08331e-16	0.276571	0.274	0.577	8.16663e-13	CD4	Dtx1
	Actn1	1.76122e-15	1.25643	0.533	0.669	3.52243e-12	CD4	Actn1
	Tbc1d41	3.20899e-14	1.24773	0.464	0.586	6.41797e-11	CD4	Tbc1d4
	Txnip	1.65975e-13	0.465344	0.788	0.866	3.31949e-10	CD4	Txnip
	Ipcef1	3.68204e-12	0.369823	0.377	0.682	7.36407e-09	CD4	Ipcef1
	Pkm	3.87943e-12	0.267082	0.759	0.845	7.75886e-09	CD4	Pkm
	Hnrnpa1	7.27163e-12	0.295817	0.808	0.889	1.45433e-08	CD4	Hnrnpa1
	Igfbp4	1.18136e-11	1.36662	0.468	0.57	2.36271e-08	CD4	Igfbp4
	Rasa3	1.94982e-11	0.587398	0.482	0.6	3.89964e-08	CD4	Rasa3
	Hspa51	4.03133e-11	0.261423	0.877	0.922	8.06265e-08	CD4	Hspa5
	Pycard	4.84861e-11	0.47548	0.484	0.584	9.69723e-08	CD4	Pycard
	Sptbn1	4.97315e-11	0.416402	0.607	0.722	9.94631e-08	CD4	Sptbn1
	Timp2	7.70661e-11	0.258529	0.265	0.551	1.54132e-07	CD4	Timp2
	Ctla4	3.02245e-10	0.680767	0.4	0.499	6.0449e-07	CD4	Ctla4
	Cxcr41	3.96457e-10	0.364556	0.743	0.868	7.92914e-07	CD4	Cxcr4
	Crip1	5.8202e-10	0.680302	0.805	0.914	1.16404e-06	CD4	Crip1
	Mgst2	7.99995e-10	0.345025	0.312	0.446	1.59999e-06	CD4	Mgst2
	Sidt1	8.24349e-10	0.328914	0.418	0.7	1.6487e-06	CD4	Sidt1
	Tubb2a	8.73498e-10	0.742757	0.293	0.571	1.747e-06	CD4	Tubb2a
	Slamf1	3.33139e-09	1.00141	0.415	0.544	6.66277e-06	CD4	Slamf1
	Plcxd2	4.18622e-09	0.376184	0.398	0.683	8.37244e-06	CD4	Plcxd2
	Ifngr2	4.36941e-09	0.837749	0.461	0.581	8.73882e-06	CD4	Ifngr2
	Stat1	9.37477e-09	0.704913	0.535	0.653	1.87495e-05	CD4	Stat1
	Rpa1	1.17596e-08	0.441645	0.367	0.487	2.35192e-05	CD4	Rpa1
	Ctss	1.303e-08	0.49712	0.459	0.574	2.60599e-05	CD4	Ctss
	Dapl1	4.13868e-08	1.28477	0.384	0.671	8.27735e-05	CD4	Dapl1
	Tuba1a	6.33119e-08	0.549377	0.569	0.711	0.000126624	CD4	Tuba1a
	Nme4	1.28384e-07	0.261077	0.226	0.36	0.000256769	CD4	Nme4
	Selenop	1.55767e-07	0.677719	0.511	0.648	0.000311535	CD4	Selenop
	Ms4a6c1	2.21025e-07	0.28504	0.225	0.49	0.00044205	CD4	Ms4a6c
	Eno1	7.57249e-07	0.269195	0.677	0.79	0.0015145	CD4	Eno1
	Maf	8.1216e-07	0.296196	0.423	0.686	0.00162432	CD4	Maf
	Cenpa	1.83428e-06	0.444465	0.425	0.554	0.00366857	CD4	Cenpa
	Esm1	2.60023e-06	1.15042	0.29	0.428	0.00520047	CD4	Esm1
	Etf11	4.00681e-06	0.286079	0.445	0.554	0.00801362	CD4	Etf1
	Pou2f2	4.43835e-06	0.262563	0.253	0.397	0.00887671	CD4	Pou2f2
	Tnfrsf4	4.8538e-06	0.811491	0.333	0.481	0.0097076	CD4	Tnfrsf4
	Gpr183	5.02e-06	0.447468	0.613	0.756	0.01004	CD4	Gpr183
	Nup210	1.22248e-05	0.255919	0.403	0.528	0.0244497	CD4	Nup210
	Sh3bp5	1.44241e-05	0.389124	0.371	0.634	0.0288481	CD4	Sh3bp5
	Chd7	2.21629e-05	0.497718	0.539	0.686	0.0443259	CD4	Chd7
	P4ha1	6.54435e-05	0.582741	0.378	0.535	0.130887	CD4	P4ha1
	Igtp	0.000373276	0.549308	0.351	0.502	0.746551	CD4	Igtp
	Arap2	0.000451856	0.387591	0.579	0.726	0.903711	CD4	Arap2
	Tent5c	0.000454514	0.960538	0.446	0.633	0.909029	CD4	Tent5c
	Cd2ap	0.000510117	0.325419	0.422	0.678	1	CD4	Cd2ap
	Cpd	0.000676995	0.286909	0.252	0.409	1	CD4	Cpd
	Ifrd11	0.00087498	0.292735	0.643	0.776	1	CD4	Ifrd1
	Sell	0.00434883	0.642298	0.582	0.782	1	CD4	Sell
	Oxct1	0.00477509	0.303125	0.342	0.501	1	CD4	Oxct1
	Bcl2a1b	0.00551854	0.5844	0.415	0.653	1	CD4	Bcl2a1b
	Dck1	0.00594191	0.273914	0.288	0.523	1	CD4	Dck
	Fbl	0.00759277	0.275094	0.584	0.74	1	CD4	Fbl
	Ccl5	9.11046e-102	3.14765	0.98	0.818	1.82209e-98	CD8_Effector	Ccl5
	Cd8b1	3.01417e-89	3.1538	0.906	0.624	6.02834e-86	CD8_Effector	Cd8b1
	Ms4a4b1	1.06451e-77	1.60223	0.995	0.874	2.12903e-74	CD8_Effector	Ms4a4b
	Nkg7	4.38743e-77	1.83755	0.98	0.787	8.77485e-74	CD8_Effector	Nkg7
	Trac1	6.31133e-76	1.89581	0.936	0.709	1.26227e-72	CD8_Effector	Trac
	Ms4a6b1	2.73543e-51	1.29758	0.946	0.828	5.47086e-48	CD8_Effector	Ms4a6b
	Cd3e1	4.43667e-48	1.16663	0.961	0.834	8.87333e-45	CD8_Effector	Cd3e
	Cd8a	1.10302e-46	2.51165	0.749	0.621	2.20605e-43	CD8_Effector	Cd8a
	Klf21	1.30754e-45	1.18668	0.98	0.854	2.61508e-42	CD8_Effector	Klf2
	Gzmk	9.2418e-44	2.39459	0.655	0.429	1.84836e-40	CD8_Effector	Gzmk
	Itga4	2.0802e-39	1.49341	0.837	0.756	4.16041e-36	CD8_Effector	Itga4
	Thy11	2.97717e-37	1.07383	0.906	0.863	5.95434e-34	CD8_Effector	Thy1
	Cd61	1.87251e-36	1.81693	0.744	0.66	3.74501e-33	CD8_Effector	Cd6
	Lck1	3.44277e-36	1.13148	0.877	0.807	6.88553e-33	CD8_Effector	Lck
	Cd3d1	1.80592e-34	1.05809	0.911	0.835	3.61185e-31	CD8_Effector	Cd3d
	Cd3g1	1.63366e-31	0.787953	0.97	0.854	3.26732e-28	CD8_Effector	Cd3g
	Gimap41	9.13217e-29	0.874306	0.936	0.81	1.82643e-25	CD8_Effector	Gimap4
	Gzma	1.34207e-27	2.09997	0.581	0.407	2.68414e-24	CD8_Effector	Gzma
	H2afz	3.51447e-26	0.586995	0.985	0.95	7.02895e-23	CD8_Effector	H2afz
	Hopx	1.49894e-25	1.50487	0.69	0.611	2.99789e-22	CD8_Effector	Hopx
	Gimap7	2.82841e-25	1.22773	0.719	0.595	5.65682e-22	CD8_Effector	Gimap7
	Zeb21	4.15518e-24	1.93486	0.606	0.487	8.31037e-21	CD8_Effector	Zeb2
	Trbc21	8.83074e-21	0.621662	0.966	0.914	1.76615e-17	CD8_Effector	Trbc2
	Klrd1	3.84937e-20	1.13892	0.778	0.756	7.69874e-17	CD8_Effector	Klrd1
	Ly6c2	4.58544e-19	1.47746	0.714	0.702	9.17088e-16	CD8_Effector	Ly6c2
	Psmb91	1.38623e-17	0.783674	0.764	0.743	2.77246e-14	CD8_Effector	Psmb9
	Cd21	1.76258e-17	0.801561	0.813	0.83	3.52517e-14	CD8_Effector	Cd2
	Cd281	2.20407e-17	0.960015	0.798	0.822	4.40814e-14	CD8_Effector	Cd28
	Itgb12	3.3681e-16	0.970084	0.754	0.695	6.7362e-13	CD8_Effector	Itgb1
	Racgap1	2.09384e-15	0.642519	0.438	0.367	4.18767e-12	CD8_Effector	Racgap1
	Txk	3.45695e-15	0.657884	0.833	0.83	6.9139e-12	CD8_Effector	Txk
	Prf1	6.04163e-15	1.11568	0.631	0.61	1.20833e-11	CD8_Effector	Prf1
	Gzmb1	1.14171e-13	2.05863	0.537	0.536	2.28341e-10	CD8_Effector	Gzmb
	Jpt1	1.48275e-13	0.717196	0.823	0.839	2.96551e-10	CD8_Effector	Jpt1
	Pou2f21	3.09055e-13	0.938932	0.458	0.392	6.18109e-10	CD8_Effector	Pou2f2
	Cx3cr11	4.60184e-13	1.24294	0.379	0.345	9.20367e-10	CD8_Effector	Cx3cr1
	Gramd31	4.66636e-12	0.89469	0.739	0.817	9.33273e-09	CD8_Effector	Gramd3
	Esm11	5.25912e-12	1.17753	0.438	0.423	1.05182e-08	CD8_Effector	Esm1
	Rpa2	1.61331e-11	0.83264	0.453	0.419	3.22662e-08	CD8_Effector	Rpa2
	Ctsd1	3.42061e-11	0.764894	0.768	0.824	6.84122e-08	CD8_Effector	Ctsd
	Dusp2	6.76034e-11	0.881836	0.729	0.749	1.35207e-07	CD8_Effector	Dusp2
	Slamf7	8.23239e-10	1.31672	0.512	0.534	1.64648e-06	CD8_Effector	Slamf7
	Cd51	1.34713e-09	1.19385	0.601	0.672	2.69426e-06	CD8_Effector	Cd5
	Rasgrp21	4.77532e-09	0.683041	0.64	0.628	9.55064e-06	CD8_Effector	Rasgrp2
	Trbc11	4.91114e-09	0.999765	0.793	0.873	9.82228e-06	CD8_Effector	Trbc1
	Klrk1	1.545e-08	1.01025	0.665	0.711	3.09e-05	CD8_Effector	Klrk1
	Slamf61	3.82071e-08	0.952164	0.675	0.765	7.64142e-05	CD8_Effector	Slamf6
	Klrc2	4.07978e-08	1.32481	0.601	0.666	8.15956e-05	CD8_Effector	Klrc2
	Ctsw	4.48915e-08	0.53358	0.709	0.755	8.97831e-05	CD8_Effector	Ctsw
	Cd48	8.94952e-08	0.636909	0.67	0.717	0.00017899	CD8_Effector	Cd48
	Cenpv	1.10815e-07	0.327227	0.296	0.335	0.00022163	CD8_Effector	Cenpv
	S1pr11	3.69484e-07	0.779566	0.626	0.69	0.000738968	CD8_Effector	S1pr1
	Ccl41	5.47286e-07	0.709339	0.537	0.61	0.00109457	CD8_Effector	Ccl4
	Dapl11	5.51269e-07	0.53963	0.34	0.664	0.00110254	CD8_Effector	Dapl1
	Sh2d1a	5.76866e-07	1.06058	0.581	0.644	0.00115373	CD8_Effector	Sh2d1a
	Txndc5	6.03503e-07	0.665838	0.448	0.454	0.00120701	CD8_Effector	Txndc5
	Dusp51	7.87276e-07	0.45765	0.773	0.845	0.00157455	CD8_Effector	Dusp5
	Dbf4	7.9291e-07	0.694461	0.517	0.561	0.00158582	CD8_Effector	Dbf4
	Themis1	1.54075e-06	1.1167	0.586	0.69	0.0030815	CD8_Effector	Themis
	Tm6sf1	1.83015e-06	0.663914	0.488	0.516	0.00366029	CD8_Effector	Tm6sf1
	Cxcr42	3.91738e-06	0.393299	0.783	0.865	0.00783477	CD8_Effector	Cxcr4
	Ly6e1	4.28206e-06	0.753748	0.562	0.624	0.00856412	CD8_Effector	Ly6e
	Stard10	5.49942e-06	0.606335	0.365	0.403	0.0109988	CD8_Effector	Stard10
	Ier21	9.42759e-06	0.317121	0.916	0.938	0.0188552	CD8_Effector	Ier2
	Prdm1	1.42406e-05	0.558416	0.335	0.377	0.0284812	CD8_Effector	Prdm1
	Ccr5	5.45992e-05	0.646577	0.409	0.45	0.109198	CD8_Effector	Ccr5
	Lgals1	9.93937e-05	0.49219	0.892	0.88	0.198787	CD8_Effector	Lgals1
	Nabp11	0.00012286	0.559084	0.67	0.715	0.245719	CD8_Effector	Nabp1
	Ndufa4	0.000150921	0.274566	0.887	0.912	0.301842	CD8_Effector	Ndufa4
	Srsf71	0.000204465	0.318084	0.818	0.866	0.408931	CD8_Effector	Srsf7
	Hsph1	0.000263831	0.536378	0.374	0.437	0.527662	CD8_Effector	Hsph1
	Fcgrt	0.000264431	0.329534	0.256	0.346	0.528861	CD8_Effector	Fcgrt
	Dnah81	0.000269993	0.480987	0.404	0.474	0.539986	CD8_Effector	Dnah8
	Gpr1831	0.000545177	0.593636	0.67	0.752	1	CD8_Effector	Gpr183
	Ipcef11	0.000564127	0.315751	0.379	0.675	1	CD8_Effector	Ipcef1
	Fasl	0.000701846	0.968495	0.557	0.683	1	CD8_Effector	Fasl
	Txnip1	0.000789944	0.307812	0.808	0.864	1	CD8_Effector	Txnip
	Malt11	0.000890012	0.377201	0.719	0.819	1	CD8_Effector	Malt1
	Itga1	0.00147775	0.267959	0.276	0.54	1	CD8_Effector	Itga1
	Ifitm10	0.00206653	0.941169	0.512	0.626	1	CD8_Effector	Ifitm10
	Tuba1a1	0.00227225	0.512548	0.591	0.707	1	CD8_Effector	Tuba1a
	Pmaip11	0.0026442	0.381274	0.281	0.361	1	CD8_Effector	Pmaip1
	Ifng	0.00271131	1.17743	0.468	0.585	1	CD8_Effector	Ifng
	Ttc39c	0.00368207	0.322092	0.281	0.365	1	CD8_Effector	Ttc39c
	Dnajc9	0.00369407	0.485765	0.601	0.672	1	CD8_Effector	Dnajc9
	Eno11	0.0043108	0.300006	0.695	0.787	1	CD8_Effector	Eno1
	Ms4a6c2	0.00446316	0.280131	0.232	0.483	1	CD8_Effector	Ms4a6c
	Lef11	0.00469159	0.26218	0.606	0.697	1	CD8_Effector	Lef1
	Stx11	0.00680773	0.270619	0.31	0.417	1	CD8_Effector	Stx11
	Klrc1	0.00831463	0.943715	0.512	0.624	1	CD8_Effector	Klrc1
	Chd71	0.00836405	0.603069	0.557	0.682	1	CD8_Effector	Chd7
	Sytl31	0.00857107	0.392248	0.443	0.54	1	CD8_Effector	Sytl3
	Kcnj8	0.00870474	1.12719	0.414	0.548	1	CD8_Effector	Kcnj8
	Tpm4	0.00883373	0.311173	0.695	0.755	1	CD8_Effector	Tpm4
	Cd8b11	0	3.4512	0.985	0.615	0	CD8_Naive	Cd8b1
	Ccr71	0	2.61528	0.959	0.72	0	CD8_Naive	Ccr7
	Cd8a1	0	2.41178	0.856	0.616	0	CD8_Naive	Cd8a
	Lef12	0	1.87861	0.959	0.689	0	CD8_Naive	Lef1
	Cd3d2	0	1.67034	0.998	0.831	0	CD8_Naive	Cd3d
	Smc61	0	1.45321	0.99	0.871	0	CD8_Naive	Smc6
	Npm11	0	1.10076	1	0.977	0	CD8_Naive	Npm1
	Sell1	4.90508e-301	1.62062	0.956	0.771	9.81016e-298	CD8_Naive	Sell
	Trac2	6.43652e-283	1.81575	0.912	0.705	1.2873e-279	CD8_Naive	Trac
	Rgs101	2.48055e-269	1.67009	0.893	0.653	4.96111e-266	CD8_Naive	Rgs10
	Satb11	1.09549e-266	1.36344	0.974	0.825	2.19099e-263	CD8_Naive	Satb1
	Ms4a6b2	6.7947e-256	1.28175	0.982	0.824	1.35894e-252	CD8_Naive	Ms4a6b
	Ms4a4b2	2.42678e-240	1.25533	0.999	0.871	4.85356e-237	CD8_Naive	Ms4a4b
	Gramd32	1.57125e-239	1.37367	0.932	0.813	3.1425e-236	CD8_Naive	Gramd3
	Tcf71	7.47793e-239	1.35264	0.946	0.783	1.49559e-235	CD8_Naive	Tcf7
	Nme21	6.20747e-221	0.873856	0.996	0.961	1.24149e-217	CD8_Naive	Nme2
	Cd3e2	2.45937e-219	1.12485	0.986	0.831	4.91875e-216	CD8_Naive	Cd3e
	Klf22	5.93145e-219	1.18422	0.995	0.851	1.18629e-215	CD8_Naive	Klf2
	Txk1	3.96697e-199	1.29394	0.943	0.827	7.93393e-196	CD8_Naive	Txk
	Vps37b1	2.37887e-179	1.02622	0.979	0.909	4.75773e-176	CD8_Naive	Vps37b
	Smc4	9.90044e-168	1.14069	0.897	0.721	1.98009e-164	CD8_Naive	Smc4
	Lck2	1.07491e-161	0.920862	0.93	0.804	2.14982e-158	CD8_Naive	Lck
	Hspe1	1.24118e-156	0.885152	0.955	0.865	2.48236e-153	CD8_Naive	Hspe1
	Sidt11	4.64536e-155	1.38736	0.778	0.688	9.29072e-152	CD8_Naive	Sidt1
	S1pr12	3.25873e-153	1.09824	0.832	0.685	6.51747e-150	CD8_Naive	S1pr1
	Ly6c21	2.4534e-151	1.26678	0.819	0.699	4.9068e-148	CD8_Naive	Ly6c2
	Cmah	1.35401e-146	1.5049	0.746	0.663	2.70801e-143	CD8_Naive	Cmah
	Actn11	8.34312e-137	1.53911	0.732	0.663	1.66862e-133	CD8_Naive	Actn1
	Cd3g2	2.99608e-125	0.663621	0.994	0.851	5.99217e-122	CD8_Naive	Cd3g
	Cd22	2.66869e-123	0.82276	0.903	0.828	5.33737e-120	CD8_Naive	Cd2
	Dapl12	6.33634e-123	2.79634	0.691	0.661	1.26727e-119	CD8_Naive	Dapl1
	Cd27	6.65582e-123	0.978129	0.847	0.745	1.33116e-119	CD8_Naive	Cd27
	Trbc22	1.01882e-122	0.749618	0.993	0.912	2.03764e-119	CD8_Naive	Trbc2
	Cd282	2.61975e-122	0.903503	0.869	0.82	5.23951e-119	CD8_Naive	Cd28
	Hsp90ab1	3.99464e-119	0.525635	1	0.989	7.98929e-116	CD8_Naive	Hsp90ab1
	Slamf62	2.50974e-117	1.13356	0.79	0.764	5.01949e-114	CD8_Naive	Slamf6
	Nkg71	1.61852e-116	0.587923	0.964	0.783	3.23704e-113	CD8_Naive	Nkg7
	Rflnb1	2.77527e-111	1.39338	0.703	0.646	5.55054e-108	CD8_Naive	Rflnb
	Ctsw1	1.41999e-97	0.758985	0.855	0.752	2.83999e-94	CD8_Naive	Ctsw
	Dusp101	1.60818e-96	1.28127	0.731	0.738	3.21636e-93	CD8_Naive	Dusp10
	Add32	3.27352e-96	0.808508	0.816	0.725	6.54704e-93	CD8_Naive	Add3
	Themis2	4.08456e-89	1.06135	0.702	0.689	8.16913e-86	CD8_Naive	Themis
	Hnrnpa11	1.0691e-88	0.641269	0.934	0.886	2.13819e-85	CD8_Naive	Hnrnpa1
	Hspa8	7.83438e-83	0.391956	1	0.989	1.56688e-79	CD8_Naive	Hspa8
	Smad71	4.5281e-82	0.621725	0.921	0.886	9.0562e-79	CD8_Naive	Smad7
	Hmgn1	1.61271e-81	0.815249	0.79	0.75	3.22541e-78	CD8_Naive	Hmgn1
	Racgap11	1.81409e-79	0.741319	0.458	0.365	3.62818e-76	CD8_Naive	Racgap1
	Itga62	2.54174e-78	0.905085	0.499	0.425	5.08348e-75	CD8_Naive	Itga6
	Psmb92	6.74193e-75	0.69499	0.825	0.741	1.34839e-71	CD8_Naive	Psmb9
	Dusp21	2.89373e-72	0.646563	0.82	0.747	5.78746e-69	CD8_Naive	Dusp2
	Txnip2	1.90843e-68	0.637234	0.924	0.862	3.81687e-65	CD8_Naive	Txnip
	Plcxd21	8.54391e-68	1.13982	0.654	0.675	1.70878e-64	CD8_Naive	Plcxd2
	Gimap42	5.74742e-67	0.497772	0.925	0.808	1.14948e-63	CD8_Naive	Gimap4
	Dnah82	1.30637e-66	0.894123	0.524	0.473	2.61273e-63	CD8_Naive	Dnah8
	Mif	1.4462e-65	0.522245	0.937	0.873	2.89241e-62	CD8_Naive	Mif
	Tubb5	1.29715e-62	0.387212	0.905	0.82	2.5943e-59	CD8_Naive	Tubb5
	Nop10	2.70216e-61	0.564169	0.863	0.809	5.40433e-58	CD8_Naive	Nop10
	Ezr1	3.86526e-61	0.60527	0.824	0.756	7.73052e-58	CD8_Naive	Ezr
	Ugcg	1.48438e-59	0.643079	0.781	0.756	2.96876e-56	CD8_Naive	Ugcg
	Ms4a4c	3.83609e-59	1.45274	0.583	0.605	7.67219e-56	CD8_Naive	Ms4a4c
	Snhg3	1.19797e-57	0.720482	0.621	0.585	2.39594e-54	CD8_Naive	Snhg3
	Pde2a	6.12262e-56	0.906991	0.669	0.711	1.22452e-52	CD8_Naive	Pde2a
	Rasgrp22	1.26617e-55	0.637844	0.696	0.626	2.53234e-52	CD8_Naive	Rasgrp2
	Thy12	2.61292e-55	0.474537	0.895	0.863	5.22584e-52	CD8_Naive	Thy1
	Ly6c1	3.75479e-54	0.893939	0.64	0.646	7.50958e-51	CD8_Naive	Ly6c1
	Pim2	3.59531e-53	0.52903	0.362	0.347	7.19063e-50	CD8_Naive	Pim2
	Fbl1	9.31642e-53	0.594565	0.771	0.735	1.86328e-49	CD8_Naive	Fbl
	Zfas1	5.83706e-52	0.733775	0.644	0.609	1.16741e-48	CD8_Naive	Zfas1
	Cd52	1.44988e-49	0.9607	0.622	0.673	2.89976e-46	CD8_Naive	Cd5
	Nsg2	1.05758e-47	1.2944	0.559	0.611	2.11516e-44	CD8_Naive	Nsg2
	Cd62	2.98977e-47	0.977025	0.614	0.662	5.97954e-44	CD8_Naive	Cd6
	Klrd11	5.82115e-47	0.381144	0.769	0.756	1.16423e-43	CD8_Naive	Klrd1
	Arap21	2.14046e-46	0.600528	0.719	0.722	4.28092e-43	CD8_Naive	Arap2
	Cd55	1.32347e-44	1.22262	0.59	0.668	2.64695e-41	CD8_Naive	Cd55
	Jpt11	1.37944e-42	0.385605	0.881	0.838	2.75889e-39	CD8_Naive	Jpt1
	Arl5c	1.8685e-41	0.944426	0.609	0.669	3.737e-38	CD8_Naive	Arl5c
	Kbtbd111	2.28068e-40	0.757108	0.632	0.682	4.56136e-37	CD8_Naive	Kbtbd11
	Ubald2	6.61837e-40	0.569185	0.772	0.764	1.32367e-36	CD8_Naive	Ubald2
	Ncl	9.38011e-40	0.317864	0.986	0.968	1.87602e-36	CD8_Naive	Ncl
	Serbp1	1.34846e-39	0.307221	0.988	0.965	2.69692e-36	CD8_Naive	Serbp1
	Trbc12	1.75167e-38	0.88616	0.779	0.875	3.50333e-35	CD8_Naive	Trbc1
	Abcb1b1	2.49948e-38	0.313363	0.281	0.67	4.99896e-35	CD8_Naive	Abcb1b
	Rasa31	3.97771e-37	0.577285	0.589	0.596	7.95542e-34	CD8_Naive	Rasa3
	Ftl11	7.68277e-37	0.252024	0.993	0.98	1.53655e-33	CD8_Naive	Ftl1
	Rbm31	5.66729e-36	0.268563	0.992	0.974	1.13346e-32	CD8_Naive	Rbm3
	Hsp90aa1	1.70389e-35	0.328802	0.946	0.922	3.40778e-32	CD8_Naive	Hsp90aa1
	Sptbn11	4.43023e-35	0.449743	0.728	0.718	8.86046e-32	CD8_Naive	Sptbn1
	Ube2s	6.48132e-34	0.353165	0.864	0.853	1.29626e-30	CD8_Naive	Ube2s
	Srsf72	9.8939e-34	0.336459	0.888	0.865	1.97878e-30	CD8_Naive	Srsf7
	Sh2d1a1	1.13026e-33	0.739529	0.595	0.645	2.26052e-30	CD8_Naive	Sh2d1a
	Ddx21	1.64475e-33	0.456143	0.741	0.716	3.28951e-30	CD8_Naive	Ddx21
	Chd72	3.60292e-33	0.651553	0.634	0.683	7.20583e-30	CD8_Naive	Chd7
	Dbf41	3.72914e-32	0.743761	0.527	0.562	7.45829e-29	CD8_Naive	Dbf4
	Sh3bp51	3.94023e-32	0.814464	0.561	0.627	7.88045e-29	CD8_Naive	Sh3bp5
	Ctss1	7.24035e-32	0.569901	0.553	0.571	1.44807e-28	CD8_Naive	Ctss
	Ipcef12	2.11408e-31	0.820917	0.594	0.675	4.22816e-28	CD8_Naive	Ipcef1
	Slfn11	6.67669e-31	1.04672	0.544	0.628	1.33534e-27	CD8_Naive	Slfn1
	C1qbp	1.18937e-30	0.506604	0.695	0.698	2.37875e-27	CD8_Naive	C1qbp
	Abcg1	1.2928e-30	0.488937	0.479	0.5	2.5856e-27	CD8_Naive	Abcg1
	Impdh2	3.29858e-30	0.511642	0.614	0.624	6.59716e-27	CD8_Naive	Impdh2
	Ehd3	1.31644e-29	0.804606	0.536	0.615	2.63288e-26	CD8_Naive	Ehd3
	Tnfsf8	5.14267e-29	0.943149	0.507	0.584	1.02853e-25	CD8_Naive	Tnfsf8
	Tmem108	1.72159e-28	0.316777	0.212	0.58	3.44319e-25	CD8_Naive	Tmem108
	Arl6ip11	1.80079e-28	0.301796	0.877	0.876	3.60158e-25	CD8_Naive	Arl6ip1
	Snu13	3.29407e-28	0.382133	0.827	0.813	6.58815e-25	CD8_Naive	Snu13
	Ppp1r15a2	5.63151e-28	0.280357	0.874	0.862	1.1263e-24	CD8_Naive	Ppp1r15a
	Irf1	7.96063e-28	0.577463	0.642	0.682	1.59213e-24	CD8_Naive	Irf1
	Il2rb	2.08803e-25	0.264436	0.8	0.782	4.17607e-22	CD8_Naive	Il2rb
	Myb	7.3952e-25	0.727144	0.343	0.409	1.47904e-21	CD8_Naive	Myb
	Il6ra1	2.47614e-24	0.987406	0.53	0.642	4.95229e-21	CD8_Naive	Il6ra
	Oxct11	6.78469e-24	0.43026	0.458	0.497	1.35694e-20	CD8_Naive	Oxct1
	Nhp2	9.58631e-24	0.428981	0.579	0.597	1.91726e-20	CD8_Naive	Nhp2
	Tuba1a2	5.15849e-23	0.450105	0.659	0.708	1.0317e-19	CD8_Naive	Tuba1a
	Pou2f22	7.65092e-23	0.38131	0.327	0.394	1.53018e-19	CD8_Naive	Pou2f2
	Bcl2l11	2.15187e-22	0.424217	0.636	0.678	4.30374e-19	CD8_Naive	Bcl2l11
	Edem1	2.73336e-22	0.322228	0.374	0.434	5.46671e-19	CD8_Naive	Edem1
	Stat11	4.67715e-22	0.648625	0.591	0.651	9.35431e-19	CD8_Naive	Stat1
	Gpr1832	5.73502e-22	0.323259	0.719	0.752	1.147e-18	CD8_Naive	Gpr183
	Cct5	1.04691e-21	0.329735	0.8	0.807	2.09381e-18	CD8_Naive	Cct5
	Hspd1	1.55576e-21	0.317785	0.744	0.739	3.11151e-18	CD8_Naive	Hspd1
	Eif4a1	4.27999e-21	0.275284	0.936	0.918	8.55998e-18	CD8_Naive	Eif4a1
	Scp22	4.83856e-21	0.272503	0.881	0.865	9.67711e-18	CD8_Naive	Scp2
	Wdr43	1.81059e-20	0.390399	0.565	0.604	3.62118e-17	CD8_Naive	Wdr43
	Dkc1	2.59869e-20	0.461395	0.524	0.573	5.19738e-17	CD8_Naive	Dkc1
	Snrpe	4.3818e-20	0.27821	0.918	0.89	8.7636e-17	CD8_Naive	Snrpe
	Uqcr10	6.84349e-20	0.290442	0.849	0.836	1.3687e-16	CD8_Naive	Uqcr10
	Nap1l1	1.26519e-19	0.301199	0.814	0.811	2.53039e-16	CD8_Naive	Nap1l1
	Wdr12	1.83592e-19	0.322552	0.315	0.397	3.67184e-16	CD8_Naive	Wdr12
	Pacsin1	2.15876e-19	0.550796	0.33	0.423	4.31751e-16	CD8_Naive	Pacsin1
	Cct6a	9.0781e-19	0.324999	0.737	0.748	1.81562e-15	CD8_Naive	Cct6a
	Mrps28	7.64407e-18	0.358181	0.456	0.517	1.52881e-14	CD8_Naive	Mrps28
	Mgst21	1.028e-17	0.505327	0.353	0.444	2.056e-14	CD8_Naive	Mgst2
	BE692007	1.3502e-17	1.0639	0.456	0.573	2.70041e-14	CD8_Naive	BE692007
	Ppic	1.56458e-17	0.910713	0.375	0.476	3.12916e-14	CD8_Naive	Ppic
	Socs3	3.55572e-17	0.584275	0.584	0.695	7.11145e-14	CD8_Naive	Socs3
	Nup2101	4.79504e-17	0.300517	0.473	0.525	9.59009e-14	CD8_Naive	Nup210
	Phb2	5.45071e-17	0.297775	0.698	0.716	1.09014e-13	CD8_Naive	Phb2
	Atic	1.21698e-16	0.356854	0.452	0.517	2.43396e-13	CD8_Naive	Atic
	Nop56	2.53751e-16	0.406566	0.65	0.728	5.07501e-13	CD8_Naive	Nop56
	Cct8	3.14943e-16	0.274425	0.756	0.764	6.29886e-13	CD8_Naive	Cct8
	Cacybp	2.16322e-15	0.290817	0.708	0.742	4.32645e-12	CD8_Naive	Cacybp
	Rcn31	4.31482e-15	0.302915	0.216	0.347	8.62965e-12	CD8_Naive	Rcn3
	Uqcrq	6.49535e-15	0.262627	0.812	0.816	1.29907e-11	CD8_Naive	Uqcrq
	Trim59	1.6147e-14	0.381242	0.324	0.43	3.22941e-11	CD8_Naive	Trim59
	Gtpbp4	1.69021e-14	0.374654	0.576	0.647	3.38042e-11	CD8_Naive	Gtpbp4
	Snrpf	2.48341e-14	0.272868	0.81	0.821	4.96682e-11	CD8_Naive	Snrpf
	Phgdh	3.1682e-14	0.394911	0.417	0.498	6.3364e-11	CD8_Naive	Phgdh
	Tcp1	4.61759e-14	0.302835	0.646	0.689	9.23519e-11	CD8_Naive	Tcp1
	Dpp4	1.43296e-13	0.753918	0.465	0.598	2.86592e-10	CD8_Naive	Dpp4
	Rrp1b	8.23084e-13	0.262526	0.262	0.389	1.64617e-09	CD8_Naive	Rrp1b
	Eomes	1.54225e-12	0.443859	0.341	0.657	3.08451e-09	CD8_Naive	Eomes
	Hspa9	2.70086e-12	0.359122	0.554	0.633	5.40172e-09	CD8_Naive	Hspa9
	Pgam1	1.12322e-11	0.260973	0.641	0.691	2.24645e-08	CD8_Naive	Pgam1
	Itpkb1	1.13158e-11	0.318288	0.683	0.77	2.26315e-08	CD8_Naive	Itpkb
	Igfbp41	1.25036e-11	0.792085	0.452	0.57	2.50073e-08	CD8_Naive	Igfbp4
	Cenpa1	1.84809e-11	0.266757	0.46	0.553	3.69618e-08	CD8_Naive	Cenpa
	Il21r	1.85338e-11	0.731681	0.503	0.654	3.70676e-08	CD8_Naive	Il21r
	Malt12	2.31864e-11	0.281533	0.74	0.82	4.63728e-08	CD8_Naive	Malt1
	Srsf10	3.32319e-11	0.250306	0.603	0.661	6.64638e-08	CD8_Naive	Srsf10
	Dnajc91	3.55094e-11	0.257769	0.616	0.673	7.10188e-08	CD8_Naive	Dnajc9
	Ighm	3.81727e-11	0.315387	0.526	0.656	7.63455e-08	CD8_Naive	Ighm
	Rpa11	4.04074e-11	0.287278	0.378	0.486	8.08148e-08	CD8_Naive	Rpa1
	Lyst1	4.8172e-11	0.3448	0.608	0.725	9.63439e-08	CD8_Naive	Lyst
	Rsl1d1	7.83436e-11	0.290464	0.613	0.684	1.56687e-07	CD8_Naive	Rsl1d1
	Gnl3	1.7089e-10	0.450446	0.61	0.729	3.41779e-07	CD8_Naive	Gnl3
	Tfam	2.60841e-10	0.321145	0.474	0.567	5.21681e-07	CD8_Naive	Tfam
	Pa2g4	3.75257e-10	0.273302	0.595	0.656	7.50513e-07	CD8_Naive	Pa2g4
	Lsm4	5.74392e-10	0.260097	0.689	0.744	1.14878e-06	CD8_Naive	Lsm4
	Il6st	9.55173e-10	0.816807	0.497	0.665	1.91035e-06	CD8_Naive	Il6st
	Hspbp1	2.77344e-09	0.344164	0.319	0.45	5.54688e-06	CD8_Naive	Hspbp1
	Pmepa1	2.84753e-09	0.417218	0.402	0.52	5.69505e-06	CD8_Naive	Pmepa1
	Ralgps2	3.38051e-09	0.461637	0.374	0.504	6.76102e-06	CD8_Naive	Ralgps2
	Ifitm101	5.73186e-09	0.54533	0.487	0.629	1.14637e-05	CD8_Naive	Ifitm10
	Abce1	9.17276e-09	0.313053	0.397	0.513	1.83455e-05	CD8_Naive	Abce1
	Sgk1	1.04689e-08	0.713861	0.448	0.588	2.09379e-05	CD8_Naive	Sgk1
	Cxcr5	1.54618e-08	0.274713	0.192	0.437	3.09236e-05	CD8_Naive	Cxcr5
	Nop58	1.6386e-08	0.296393	0.579	0.667	3.2772e-05	CD8_Naive	Nop58
	Ddt	2.25524e-08	0.269399	0.482	0.583	4.51048e-05	CD8_Naive	Ddt
	Gpr174	2.80287e-08	0.652431	0.421	0.569	5.60575e-05	CD8_Naive	Gpr174
	Atad2	2.85164e-08	0.250925	0.508	0.595	5.70328e-05	CD8_Naive	Atad2
	Nme41	7.14959e-08	0.289781	0.216	0.359	0.000142992	CD8_Naive	Nme4
	Adk2	7.85236e-08	0.442661	0.412	0.547	0.000157047	CD8_Naive	Adk
	Nifk	1.66533e-07	0.271635	0.371	0.502	0.000333066	CD8_Naive	Nifk
	Spata7	5.54138e-07	0.461602	0.173	0.464	0.00110828	CD8_Naive	Spata7
	Chchd10	1.27937e-06	0.329288	0.324	0.467	0.00255873	CD8_Naive	Chchd10
	Rel	1.35036e-06	0.366784	0.491	0.63	0.00270071	CD8_Naive	Rel
	Timp21	3.63778e-06	0.495038	0.393	0.546	0.00727556	CD8_Naive	Timp2
	Nasp	4.59224e-06	0.289103	0.551	0.66	0.00918448	CD8_Naive	Nasp
	Mphosph10	3.32834e-05	0.343501	0.479	0.615	0.0665668	CD8_Naive	Mphosph10
	Fcgrt1	0.000125755	0.279099	0.174	0.35	0.251511	CD8_Naive	Fcgrt
	Nolc1	0.000142559	0.282453	0.47	0.606	0.285118	CD8_Naive	Nolc1
	Ly6e2	0.000434875	0.324412	0.48	0.628	0.86975	CD8_Naive	Ly6e
	Tent5c1	0.000806618	0.600424	0.442	0.632	1	CD8_Naive	Tent5c
	Mctp2	0.0010494	0.435173	0.308	0.484	1	CD8_Naive	Mctp2
	Treml2	0.00183367	0.593838	0.329	0.516	1	CD8_Naive	Treml2
	Mettl1	0.00435622	0.496899	0.377	0.55	1	CD8_Naive	Mettl1
	Rrp15	0.0070386	0.354694	0.398	0.572	1	CD8_Naive	Rrp15
	Cd2ap1	0.0083967	0.299654	0.508	0.675	1	CD8_Naive	Cd2ap
	Nfib	3.23033e-235	3.30896	0.972	0.135	6.46066e-232	Endothelium cell	Nfib
	S100a16	1.56591e-220	2.14936	0.904	0.194	3.13181e-217	Endothelium cell	S100a16
	Ecscr	8.4856e-196	3.52666	0.936	0.097	1.69712e-192	Endothelium cell	Ecscr
	Sash1	1.49071e-193	2.52149	0.924	0.052	2.98142e-190	Endothelium cell	Sash1
	Snhg18	2.76325e-189	0.280629	0.805	0.195	5.52651e-186	Endothelium cell	Snhg18
	Fxyd6	3.27003e-183	1.2734	0.821	0.059	6.54006e-180	Endothelium cell	Fxyd6
	Nkd1	4.03469e-181	1.14795	0.912	0.209	8.06939e-178	Endothelium cell	Nkd1
	Tal11	1.67522e-177	0.775635	0.849	0.064	3.35043e-174	Endothelium cell	Tal1
	Lcn2	7.558e-177	1.85323	0.821	0.127	1.5116e-173	Endothelium cell	Lcn2
	Adgrf5	1.95356e-174	3.28402	0.964	0.24	3.90711e-171	Endothelium cell	Adgrf5
	Ramp2	3.18652e-173	4.33898	0.944	0.127	6.37304e-170	Endothelium cell	Ramp2
	Acvrl1	2.17801e-171	2.99444	0.924	0.22	4.35603e-168	Endothelium cell	Acvrl1
	Tgfbi	4.06382e-170	0.94565	0.825	0.211	8.12764e-167	Endothelium cell	Tgfbi
	Anxa3	2.08521e-169	1.37214	0.896	0.114	4.17043e-166	Endothelium cell	Anxa3
	Ehd2	3.46666e-169	1.72162	0.924	0.287	6.93333e-166	Endothelium cell	Ehd2
	Ifitm3	1.66781e-167	4.45461	0.992	0.239	3.33561e-164	Endothelium cell	Ifitm3
	Col4a2	6.75524e-166	2.20857	0.936	0.056	1.35105e-162	Endothelium cell	Col4a2
	Col4a1	7.00761e-163	3.45786	0.948	0.113	1.40152e-159	Endothelium cell	Col4a1
	Ptprm	3.85378e-162	1.00207	0.845	0.041	7.70757e-159	Endothelium cell	Ptprm
	Pcdh1	2.05046e-160	1.76547	0.908	0.196	4.10092e-157	Endothelium cell	Pcdh1
	Plpp3	3.12445e-160	2.87103	0.96	0.131	6.2489e-157	Endothelium cell	Plpp3
	Egfl7	6.55695e-160	4.08379	0.96	0.176	1.31139e-156	Endothelium cell	Egfl7
	Cav2	7.0121e-160	2.52541	0.948	0.299	1.40242e-156	Endothelium cell	Cav2
	Bvht	3.06298e-159	1.29759	0.888	0.105	6.12596e-156	Endothelium cell	Bvht
	Tjp1	4.90132e-158	2.06825	0.956	0.36	9.80264e-155	Endothelium cell	Tjp1
	Thbd	6.92229e-158	3.32702	0.932	0.255	1.38446e-154	Endothelium cell	Thbd
	Arhgap29	2.4632e-157	2.19933	0.924	0.224	4.92639e-154	Endothelium cell	Arhgap29
	Efnb2	6.4175e-157	1.94849	0.928	0.323	1.2835e-153	Endothelium cell	Efnb2
	Myzap	2.08905e-156	1.79439	0.896	0.246	4.17809e-153	Endothelium cell	Myzap
	Ifitm21	2.87374e-156	3.68821	0.984	0.37	5.74748e-153	Endothelium cell	Ifitm2
	Cdh5	5.18807e-156	3.8883	0.936	0.156	1.03761e-152	Endothelium cell	Cdh5
	Crip2	8.97622e-155	3.26794	0.984	0.468	1.79524e-151	Endothelium cell	Crip2
	Slc9a3r2	1.39845e-153	2.36997	0.94	0.207	2.79689e-150	Endothelium cell	Slc9a3r2
	Lpl	2.40051e-153	1.07356	0.841	0.224	4.80102e-150	Endothelium cell	Lpl
	Slc43a3	1.05236e-151	2.64084	0.944	0.193	2.10472e-148	Endothelium cell	Slc43a3
	Cd36	1.23795e-151	4.29662	0.928	0.233	2.47591e-148	Endothelium cell	Cd36
	Ece1	2.33455e-151	3.16593	0.976	0.376	4.66911e-148	Endothelium cell	Ece1
	Cd34	2.6421e-151	1.43559	0.9	0.171	5.2842e-148	Endothelium cell	Cd34
	Grb14	8.14795e-151	0.452115	0.865	0.182	1.62959e-147	Endothelium cell	Grb14
	Hpgd	8.99228e-151	3.58952	0.932	0.309	1.79846e-147	Endothelium cell	Hpgd
	Tgfb2	3.30272e-150	0.33277	0.809	0.169	6.60545e-147	Endothelium cell	Tgfb2
	Esam	9.58449e-150	2.17656	0.884	0.171	1.9169e-146	Endothelium cell	Esam
	Hspb1	4.67333e-148	1.77881	0.896	0.171	9.34665e-145	Endothelium cell	Hspb1
	Pcdh17	5.62599e-148	1.54893	0.916	0.341	1.1252e-144	Endothelium cell	Pcdh17
	App	7.16992e-147	3.39835	0.964	0.502	1.43398e-143	Endothelium cell	App
	Ltbp4	6.98387e-145	1.85682	0.857	0.059	1.39677e-141	Endothelium cell	Ltbp4
	Gng11	7.88807e-145	3.02756	0.936	0.297	1.57761e-141	Endothelium cell	Gng11
	Mcc	2.42213e-144	1.1827	0.849	0.197	4.84426e-141	Endothelium cell	Mcc
	Tspan8	3.31117e-144	1.4406	0.888	0.294	6.62234e-141	Endothelium cell	Tspan8
	Plpp1	8.74075e-144	2.83051	0.928	0.171	1.74815e-140	Endothelium cell	Plpp1
	Spns2	1.01708e-143	1.54238	0.857	0.205	2.03415e-140	Endothelium cell	Spns2
	Wdfy3	5.04892e-143	0.924241	0.845	0.231	1.00978e-139	Endothelium cell	Wdfy3
	Pltp	1.39132e-142	2.99582	0.948	0.359	2.78265e-139	Endothelium cell	Pltp
	Slco2a1	1.97612e-142	2.37989	0.908	0.134	3.95224e-139	Endothelium cell	Slco2a1
	Ghr	2.63587e-142	0.912215	0.841	0.155	5.27175e-139	Endothelium cell	Ghr
	Gata21	4.0246e-142	0.984683	0.845	0.065	8.04919e-139	Endothelium cell	Gata2
	Stmn2	4.27515e-142	2.12689	0.888	0.313	8.5503e-139	Endothelium cell	Stmn2
	Sema7a	1.70891e-141	0.295776	0.821	0.143	3.41782e-138	Endothelium cell	Sema7a
	Bmpr2	9.66448e-141	3.15098	0.964	0.369	1.9329e-137	Endothelium cell	Bmpr2
	Selenop1	7.85117e-140	2.67695	0.984	0.641	1.57023e-136	Endothelium cell	Selenop
	Cebpd1	9.60116e-140	2.76687	0.94	0.384	1.92023e-136	Endothelium cell	Cebpd
	Cavin3	2.86247e-139	1.42293	0.841	0.322	5.72493e-136	Endothelium cell	Cavin3
	Nostrin	1.15731e-138	1.90289	0.876	0.17	2.31462e-135	Endothelium cell	Nostrin
	Mpdz	1.38063e-138	0.615556	0.821	0.144	2.76126e-135	Endothelium cell	Mpdz
	Aebp1	1.49068e-138	0.690386	0.829	0.136	2.98136e-135	Endothelium cell	Aebp1
	Ppl	2.67105e-138	0.42899	0.821	0.275	5.34209e-135	Endothelium cell	Ppl
	Tgm2	1.21273e-137	1.19983	0.876	0.332	2.42546e-134	Endothelium cell	Tgm2
	Serpinh1	2.30965e-137	1.31478	0.869	0.194	4.6193e-134	Endothelium cell	Serpinh1
	Abi3bp	3.35937e-137	1.80456	0.924	0.369	6.71873e-134	Endothelium cell	Abi3bp
	Adrb1	3.66521e-137	1.47666	0.904	0.434	7.33042e-134	Endothelium cell	Adrb1
	Fnbp1l	8.10987e-137	1.39502	0.861	0.177	1.62197e-133	Endothelium cell	Fnbp1l
	Fstl1	1.19763e-136	0.619233	0.841	0.213	2.39527e-133	Endothelium cell	Fstl1
	Mindy4	4.2741e-136	0.574124	0.829	0.204	8.54819e-133	Endothelium cell	Mindy4
	Lima1	8.3948e-136	1.24567	0.904	0.34	1.67896e-132	Endothelium cell	Lima1
	Enpp2	3.64773e-135	0.671638	0.888	0.265	7.29545e-132	Endothelium cell	Enpp2
	Kank3	3.82005e-135	1.45328	0.884	0.176	7.64009e-132	Endothelium cell	Kank3
	Mafb	4.43409e-135	0.68187	0.865	0.204	8.86819e-132	Endothelium cell	Mafb
	Calcrl	6.99433e-135	3.19206	0.956	0.495	1.39887e-131	Endothelium cell	Calcrl
	Ly6a	1.43722e-134	2.80164	0.92	0.296	2.87445e-131	Endothelium cell	Ly6a
	Id3	1.31361e-132	2.68276	0.944	0.471	2.62723e-129	Endothelium cell	Id3
	Eng	1.52584e-132	2.32488	0.936	0.321	3.05167e-129	Endothelium cell	Eng
	Jup	6.67663e-132	1.55446	0.916	0.293	1.33533e-128	Endothelium cell	Jup
	Upp1	9.37099e-132	1.29573	0.888	0.284	1.8742e-128	Endothelium cell	Upp1
	Hoxa5	1.12809e-131	1.21245	0.857	0.299	2.25617e-128	Endothelium cell	Hoxa5
	Ddah2	1.36688e-131	1.88201	0.908	0.287	2.73376e-128	Endothelium cell	Ddah2
	Mustn1	1.52099e-131	1.03451	0.829	0.232	3.04198e-128	Endothelium cell	Mustn1
	Gstm1	1.95214e-131	1.71539	0.952	0.349	3.90427e-128	Endothelium cell	Gstm1
	Pecam12	2.68445e-131	2.68733	0.964	0.468	5.36891e-128	Endothelium cell	Pecam1
	Cald1	7.5163e-131	1.71121	0.884	0.159	1.50326e-127	Endothelium cell	Cald1
	Cd91	1.30651e-129	3.47558	0.992	0.725	2.61303e-126	Endothelium cell	Cd9
	Cd93	2.31025e-129	2.64914	0.932	0.429	4.62051e-126	Endothelium cell	Cd93
	Col18a1	9.06534e-129	0.339542	0.801	0.092	1.81307e-125	Endothelium cell	Col18a1
	P3h3	9.12469e-129	0.312441	0.813	0.21	1.82494e-125	Endothelium cell	P3h3
	Timp22	9.98701e-129	2.19065	0.972	0.538	1.9974e-125	Endothelium cell	Timp2
	Ankrd33b	1.43039e-128	0.810302	0.837	0.3	2.86079e-125	Endothelium cell	Ankrd33b
	Sorbs2	2.27281e-128	0.278188	0.797	0.154	4.54563e-125	Endothelium cell	Sorbs2
	Rapgef5	4.18206e-128	1.87678	0.888	0.132	8.36413e-125	Endothelium cell	Rapgef5
	F11r	1.35065e-127	2.26679	0.896	0.314	2.7013e-124	Endothelium cell	F11r
	Akap12	1.96823e-127	2.10559	0.932	0.326	3.93646e-124	Endothelium cell	Akap12
	Vegfa	8.38827e-127	1.20055	0.908	0.484	1.67765e-123	Endothelium cell	Vegfa
	Apold1	1.12074e-126	1.24631	0.821	0.253	2.24147e-123	Endothelium cell	Apold1
	Cdkn2b	2.38065e-126	0.294381	0.837	0.215	4.7613e-123	Endothelium cell	Cdkn2b
	Ppfibp1	1.21621e-125	1.34373	0.94	0.283	2.43243e-122	Endothelium cell	Ppfibp1
	Csrp2	4.27137e-125	1.31425	0.916	0.321	8.54274e-122	Endothelium cell	Csrp2
	Ednrb	5.68575e-125	0.672802	0.829	0.26	1.13715e-121	Endothelium cell	Ednrb
	Btbd3	8.14203e-125	1.17733	0.888	0.378	1.62841e-121	Endothelium cell	Btbd3
	Fxyd1	2.59389e-124	0.718523	0.825	0.161	5.18778e-121	Endothelium cell	Fxyd1
	Sema3d	1.20687e-123	1.43403	0.849	0.3	2.41373e-120	Endothelium cell	Sema3d
	Ptpn14	2.4752e-122	0.979645	0.841	0.265	4.9504e-119	Endothelium cell	Ptpn14
	Lrg1	3.82139e-122	1.36445	0.817	0.314	7.64279e-119	Endothelium cell	Lrg1
	Prox1	4.38942e-122	1.30264	0.829	0.27	8.77885e-119	Endothelium cell	Prox1
	Epas1	5.99957e-122	2.58582	0.932	0.41	1.19991e-118	Endothelium cell	Epas1
	Prex2	1.97097e-121	1.83947	0.88	0.328	3.94195e-118	Endothelium cell	Prex2
	Tmem205	2.56837e-121	1.46761	0.873	0.187	5.13674e-118	Endothelium cell	Tmem205
	Fkbp10	9.27804e-121	0.339563	0.805	0.117	1.85561e-117	Endothelium cell	Fkbp10
	Flt1	2.75128e-120	2.16689	0.876	0.221	5.50256e-117	Endothelium cell	Flt1
	Rbpms	1.54928e-119	1.94851	0.976	0.524	3.09856e-116	Endothelium cell	Rbpms
	Ehd4	1.31027e-118	2.3923	0.928	0.39	2.62054e-115	Endothelium cell	Ehd4
	Nfix	1.74736e-118	1.60586	0.932	0.422	3.49472e-115	Endothelium cell	Nfix
	Tubb2a1	3.8702e-118	1.34581	0.94	0.559	7.7404e-115	Endothelium cell	Tubb2a
	Arhgap31	5.777e-118	2.05388	0.912	0.416	1.1554e-114	Endothelium cell	Arhgap31
	Adamts9	2.12148e-117	0.846082	0.876	0.464	4.24296e-114	Endothelium cell	Adamts9
	Cpd1	2.2131e-117	1.93091	0.956	0.399	4.4262e-114	Endothelium cell	Cpd
	Ier31	3.26248e-117	1.01116	0.928	0.374	6.52496e-114	Endothelium cell	Ier3
	Nectin3	3.33301e-117	0.708102	0.861	0.397	6.66602e-114	Endothelium cell	Nectin3
	Cfb	4.59554e-117	0.495783	0.813	0.178	9.19107e-114	Endothelium cell	Cfb
	Cemip2	1.00212e-116	2.11052	0.924	0.514	2.00423e-113	Endothelium cell	Cemip2
	Nr1h3	1.40869e-116	0.39481	0.809	0.305	2.81738e-113	Endothelium cell	Nr1h3
	Serpine21	1.71081e-116	0.522308	0.876	0.35	3.42163e-113	Endothelium cell	Serpine2
	Cavin1	3.85557e-116	1.05109	0.833	0.165	7.71114e-113	Endothelium cell	Cavin1
	Slco2b11	6.42809e-116	0.318374	0.801	0.277	1.28562e-112	Endothelium cell	Slco2b1
	Cyp2j6	1.90342e-115	0.702301	0.829	0.267	3.80683e-112	Endothelium cell	Cyp2j6
	Nupr1	4.51489e-115	0.390701	0.817	0.27	9.02978e-112	Endothelium cell	Nupr1
	Map1b	1.32562e-114	0.561243	0.873	0.383	2.65124e-111	Endothelium cell	Map1b
	Myo1b	2.55671e-113	0.7399	0.833	0.393	5.11343e-110	Endothelium cell	Myo1b
	Tox2	3.15657e-113	0.94384	0.853	0.206	6.31313e-110	Endothelium cell	Tox2
	Id11	4.30541e-113	2.01585	0.865	0.391	8.61081e-110	Endothelium cell	Id1
	Cadm1	1.18588e-112	0.445497	0.892	0.352	2.37176e-109	Endothelium cell	Cadm1
	Hebp1	1.77011e-112	0.631147	0.924	0.419	3.54022e-109	Endothelium cell	Hebp1
	Aldh21	2.11066e-112	1.88978	0.948	0.446	4.22133e-109	Endothelium cell	Aldh2
	Sult1a1	2.56589e-112	1.23785	0.813	0.178	5.13177e-109	Endothelium cell	Sult1a1
	Creb5	3.79318e-111	0.811392	0.825	0.308	7.58637e-108	Endothelium cell	Creb5
	Adgrl4	1.10441e-108	1.75686	0.869	0.299	2.20882e-105	Endothelium cell	Adgrl4
	Tcn2	1.52349e-108	2.29008	0.908	0.42	3.04699e-105	Endothelium cell	Tcn2
	Sox13	2.47542e-108	0.430718	0.876	0.407	4.95083e-105	Endothelium cell	Sox13
	Meis1	2.65464e-108	1.32718	0.876	0.421	5.30929e-105	Endothelium cell	Meis1
	Nrp2	8.53292e-108	1.92594	0.857	0.304	1.70658e-104	Endothelium cell	Nrp2
	Igfbp71	1.09824e-106	1.89331	0.88	0.313	2.19648e-103	Endothelium cell	Igfbp7
	Fn1	1.66093e-106	0.555646	0.797	0.191	3.32185e-103	Endothelium cell	Fn1
	Sardh	2.05455e-106	0.336677	0.813	0.382	4.1091e-103	Endothelium cell	Sardh
	Yes1	6.30848e-106	1.3622	0.96	0.658	1.2617e-102	Endothelium cell	Yes1
	Sparc	6.31175e-105	1.99105	0.861	0.133	1.26235e-101	Endothelium cell	Sparc
	Hpn	7.45784e-104	0.323467	0.853	0.369	1.49157e-100	Endothelium cell	Hpn
	Tppp3	1.02292e-103	0.682877	0.841	0.392	2.04585e-100	Endothelium cell	Tppp3
	Gja1	8.96633e-103	1.17064	0.821	0.255	1.79327e-99	Endothelium cell	Gja1
	Lmo2	1.6484e-102	1.39077	0.888	0.37	3.29681e-99	Endothelium cell	Lmo2
	Adrb2	7.90322e-102	1.73722	0.92	0.628	1.58064e-98	Endothelium cell	Adrb2
	Tcf4	8.09914e-102	2.21455	0.912	0.51	1.61983e-98	Endothelium cell	Tcf4
	Pdgfa	1.12532e-101	0.406561	0.833	0.438	2.25064e-98	Endothelium cell	Pdgfa
	Dlc1	6.66596e-101	1.63475	0.825	0.243	1.33319e-97	Endothelium cell	Dlc1
	Zfhx3	1.07846e-100	1.44504	0.896	0.454	2.15693e-97	Endothelium cell	Zfhx3
	Tubb6	5.57591e-100	0.284159	0.837	0.288	1.11518e-96	Endothelium cell	Tubb6
	Itga11	7.1249e-100	2.36949	0.892	0.535	1.42498e-96	Endothelium cell	Itga1
	Lama4	4.22975e-99	1.13348	0.809	0.285	8.4595e-96	Endothelium cell	Lama4
	Igfbp42	1.40636e-97	1.61773	0.944	0.564	2.81271e-94	Endothelium cell	Igfbp4
	Trim37	3.2871e-96	0.915459	0.892	0.338	6.5742e-93	Endothelium cell	Trim37
	Cd200	4.89966e-96	0.47169	0.853	0.34	9.79931e-93	Endothelium cell	Cd200
	Cd631	1.29205e-95	1.1379	0.861	0.359	2.58409e-92	Endothelium cell	Cd63
	Sdc1	1.14883e-94	0.341686	0.809	0.331	2.29767e-91	Endothelium cell	Sdc1
	Ncf21	4.25206e-94	0.458705	0.876	0.243	8.50412e-91	Endothelium cell	Ncf2
	Arl4d	4.42726e-94	1.30387	0.9	0.454	8.85453e-91	Endothelium cell	Arl4d
	Kit	7.63768e-93	1.63401	0.956	0.591	1.52754e-89	Endothelium cell	Kit
	Clic4	9.05171e-93	1.91971	0.876	0.355	1.81034e-89	Endothelium cell	Clic4
	Ly6c11	1.02706e-90	1.62635	0.96	0.643	2.05411e-87	Endothelium cell	Ly6c1
	Abca1	1.9781e-88	0.746865	0.912	0.525	3.9562e-85	Endothelium cell	Abca1
	Nrp1	1.58606e-87	1.53047	0.9	0.48	3.17212e-84	Endothelium cell	Nrp1
	Asph1	2.69779e-87	0.407825	0.9	0.471	5.39559e-84	Endothelium cell	Asph
	2022-06-01	5.15986e-86	2.43152	0.972	0.736	1.03197e-82	Endothelium cell	Jun
	Dpp41	1.23222e-85	1.5363	0.9	0.592	2.46443e-82	Endothelium cell	Dpp4
	Cracr2b	4.52282e-85	1.21651	0.781	0.151	9.04564e-82	Endothelium cell	Cracr2b
	Klf4	6.69321e-85	1.44088	0.972	0.718	1.33864e-81	Endothelium cell	Klf4
	Pole2	7.98727e-84	0.276969	0.88	0.414	1.59745e-80	Endothelium cell	Pole2
	Rasip1	1.94271e-82	1.89152	0.805	0.194	3.88543e-79	Endothelium cell	Rasip1
	Hbegf	2.60711e-82	0.675763	0.837	0.381	5.21421e-79	Endothelium cell	Hbegf
	H2-Ab1	2.67622e-82	0.659895	0.928	0.333	5.35244e-79	Endothelium cell	H2-Ab1
	Pdlim41	6.63831e-82	0.560504	0.825	0.487	1.32766e-78	Endothelium cell	Pdlim4
	Sptbn12	5.14804e-81	1.60019	0.968	0.717	1.02961e-77	Endothelium cell	Sptbn1
	Stmn1	2.07889e-80	0.928107	0.928	0.433	4.15777e-77	Endothelium cell	Stmn1
	Tmem86a	1.00606e-79	0.286827	0.857	0.323	2.01211e-76	Endothelium cell	Tmem86a
	Gcnt11	2.04159e-79	0.365822	0.896	0.435	4.08317e-76	Endothelium cell	Gcnt1
	Marcks	1.14383e-78	1.71698	0.825	0.383	2.28766e-75	Endothelium cell	Marcks
	Rasgrp3	2.72714e-78	1.69649	0.789	0.129	5.45427e-75	Endothelium cell	Rasgrp3
	Car2	3.87169e-78	0.669678	0.88	0.532	7.74338e-75	Endothelium cell	Car2
	Smagp	2.31567e-76	1.70333	0.777	0.269	4.63134e-73	Endothelium cell	Smagp
	Dusp3	2.50673e-75	1.48147	0.817	0.422	5.01345e-72	Endothelium cell	Dusp3
	Jag1	2.7198e-75	0.487795	0.841	0.449	5.43961e-72	Endothelium cell	Jag1
	Colec12	1.04883e-74	0.292555	0.721	0.257	2.09766e-71	Endothelium cell	Colec12
	Lamp21	3.62464e-74	1.17139	0.924	0.459	7.24929e-71	Endothelium cell	Lamp2
	Gbp2b	9.01583e-74	0.62705	0.892	0.493	1.80317e-70	Endothelium cell	Gbp2b
	Slfn5	1.96185e-73	1.37098	0.94	0.556	3.9237e-70	Endothelium cell	Slfn5
	Anxa4	2.16998e-73	0.764112	0.841	0.37	4.33996e-70	Endothelium cell	Anxa4
	Cst31	2.36701e-73	1.58106	0.992	0.848	4.73401e-70	Endothelium cell	Cst3
	Trf1	3.15542e-73	0.410521	0.865	0.325	6.31085e-70	Endothelium cell	Trf
	Nectin2	6.32362e-73	0.785751	0.705	0.084	1.26472e-69	Endothelium cell	Nectin2
	Luzp1	1.48499e-72	1.46923	0.845	0.432	2.96998e-69	Endothelium cell	Luzp1
	Lifr	1.16331e-71	1.30126	0.797	0.224	2.32661e-68	Endothelium cell	Lifr
	Ccrl21	2.82201e-71	0.753107	0.916	0.556	5.64402e-68	Endothelium cell	Ccrl2
	S1pr13	2.89892e-70	1.12329	0.984	0.687	5.79783e-67	Endothelium cell	S1pr1
	Myo10	3.899e-70	1.65688	0.785	0.331	7.798e-67	Endothelium cell	Myo10
	Emp1	4.83249e-70	0.989175	0.948	0.69	9.66497e-67	Endothelium cell	Emp1
	Cmtm8	5.10128e-70	1.31868	0.765	0.267	1.02026e-66	Endothelium cell	Cmtm8
	Mmrn2	5.96729e-70	1.42006	0.749	0.267	1.19346e-66	Endothelium cell	Mmrn2
	Zbtb20	6.09837e-70	1.47269	0.968	0.755	1.21967e-66	Endothelium cell	Zbtb20
	Cnn3	1.9809e-69	1.76484	0.793	0.362	3.96179e-66	Endothelium cell	Cnn3
	Pkig	5.84533e-69	0.895569	0.829	0.364	1.16907e-65	Endothelium cell	Pkig
	Plk2	6.57129e-69	1.60221	0.896	0.543	1.31426e-65	Endothelium cell	Plk2
	Hilpda1	2.32078e-67	1.26838	0.952	0.629	4.64157e-64	Endothelium cell	Hilpda
	Nedd41	3.52303e-67	1.2568	0.924	0.648	7.04607e-64	Endothelium cell	Nedd4
	Gabarapl1	1.36035e-66	0.954322	0.892	0.486	2.72071e-63	Endothelium cell	Gabarapl1
	Ifi30	6.25692e-66	0.2661	0.88	0.396	1.25138e-62	Endothelium cell	Ifi30
	Hs3st11	1.69901e-65	0.831144	0.944	0.575	3.39803e-62	Endothelium cell	Hs3st1
	Cit	2.75412e-65	0.437021	0.765	0.263	5.50824e-62	Endothelium cell	Cit
	Ccdc88a1	3.06334e-65	0.773898	0.88	0.489	6.12668e-62	Endothelium cell	Ccdc88a
	Erc1	6.56941e-65	0.426888	0.912	0.362	1.31388e-61	Endothelium cell	Erc1
	Prdx4	2.78023e-64	0.806138	0.936	0.453	5.56046e-61	Endothelium cell	Prdx4
	Gsn1	5.0244e-64	0.771872	0.876	0.306	1.00488e-60	Endothelium cell	Gsn
	Fcgrt2	8.81285e-64	1.13097	0.781	0.342	1.76257e-60	Endothelium cell	Fcgrt
	Stx31	3.59695e-63	0.321722	0.841	0.435	7.1939e-60	Endothelium cell	Stx3
	Sgk11	6.33018e-63	1.62332	0.857	0.582	1.26604e-59	Endothelium cell	Sgk1
	Lman1	8.82593e-63	1.06917	0.944	0.509	1.76519e-59	Endothelium cell	Lman1
	Dst	9.7525e-63	0.754911	0.904	0.357	1.9505e-59	Endothelium cell	Dst
	Ypel2	2.98531e-62	0.814571	0.912	0.423	5.97062e-59	Endothelium cell	Ypel2
	Comt	2.41535e-61	0.941865	0.9	0.443	4.8307e-58	Endothelium cell	Comt
	Rhob	2.7764e-61	1.31943	0.948	0.626	5.5528e-58	Endothelium cell	Rhob
	Grn	2.68011e-60	1.20701	0.825	0.384	5.36023e-57	Endothelium cell	Grn
	Ppic1	1.34102e-59	1.33673	0.813	0.471	2.68204e-56	Endothelium cell	Ppic
	Adgrl2	6.8618e-59	1.49609	0.753	0.258	1.37236e-55	Endothelium cell	Adgrl2
	Syne11	8.23016e-59	0.954307	0.944	0.48	1.64603e-55	Endothelium cell	Syne1
	Rasal2	1.18165e-58	1.16008	0.741	0.255	2.36331e-55	Endothelium cell	Rasal2
	Hopx1	1.24702e-58	1.06535	0.9	0.609	2.49405e-55	Endothelium cell	Hopx
	Bst2	3.70473e-58	1.03209	0.924	0.583	7.40946e-55	Endothelium cell	Bst2
	Hgf1	6.443e-58	0.312682	0.685	0.185	1.2886e-54	Endothelium cell	Hgf
	Fmo5	1.07068e-57	0.419646	0.789	0.356	2.14136e-54	Endothelium cell	Fmo5
	Cdkn1a1	1.44197e-57	0.652065	0.936	0.577	2.88393e-54	Endothelium cell	Cdkn1a
	Cbfa2t3	7.13301e-57	1.33014	0.753	0.319	1.4266e-53	Endothelium cell	Cbfa2t3
	Shmt2	1.11619e-56	0.378209	0.892	0.437	2.23238e-53	Endothelium cell	Shmt2
	Ifngr21	1.46833e-56	0.840817	0.884	0.575	2.93666e-53	Endothelium cell	Ifngr2
	S100a1	2.92738e-56	1.46417	0.757	0.332	5.85476e-53	Endothelium cell	S100a1
	Cse1l	1.16313e-55	0.342543	0.888	0.438	2.32626e-52	Endothelium cell	Cse1l
	Stab1	2.68569e-55	1.12237	0.745	0.248	5.37139e-52	Endothelium cell	Stab1
	Itgb13	1.46323e-54	0.883738	0.984	0.693	2.92645e-51	Endothelium cell	Itgb1
	Ly6e3	2.12145e-53	1.39989	0.888	0.621	4.2429e-50	Endothelium cell	Ly6e
	G0s2	2.07961e-52	0.342224	0.769	0.395	4.15922e-49	Endothelium cell	G0s2
	Ctsl	2.68352e-52	1.37913	0.813	0.431	5.36704e-49	Endothelium cell	Ctsl
	Tuba1a3	1.78572e-51	1.11131	0.976	0.704	3.57144e-48	Endothelium cell	Tuba1a
	Bambi	3.24111e-51	0.30901	0.908	0.565	6.48223e-48	Endothelium cell	Bambi
	Trib21	1.18203e-50	0.409208	0.876	0.448	2.36405e-47	Endothelium cell	Trib2
	Cyb5a	5.54997e-50	1.10258	0.976	0.729	1.10999e-46	Endothelium cell	Cyb5a
	Tsc22d11	1.41319e-49	0.900639	0.892	0.459	2.82639e-46	Endothelium cell	Tsc22d1
	Dab2	2.02643e-49	1.02978	0.705	0.179	4.05286e-46	Endothelium cell	Dab2
	Rrp1b1	4.57263e-49	0.261401	0.892	0.382	9.14527e-46	Endothelium cell	Rrp1b
	Raph1	6.31846e-48	1.283	0.813	0.611	1.26369e-44	Endothelium cell	Raph1
	Pde10a	2.34341e-47	0.39662	0.769	0.394	4.68681e-44	Endothelium cell	Pde10a
	Dtymk	8.3591e-47	0.79168	0.912	0.524	1.67182e-43	Endothelium cell	Dtymk
	Ets21	2.20582e-46	1.04515	0.841	0.564	4.41164e-43	Endothelium cell	Ets2
	Socs31	3.07904e-46	0.506196	0.94	0.69	6.15807e-43	Endothelium cell	Socs3
	Pcyt1a	4.01001e-45	0.359264	0.876	0.455	8.02002e-42	Endothelium cell	Pcyt1a
	Dstn	1.39311e-44	1.07159	0.825	0.445	2.78622e-41	Endothelium cell	Dstn
	Rcn32	2.00251e-44	1.18801	0.745	0.34	4.00503e-41	Endothelium cell	Rcn3
	Scpep1	2.07548e-43	0.517179	0.869	0.469	4.15096e-40	Endothelium cell	Scpep1
	Klf9	2.36688e-43	1.13735	0.952	0.711	4.73376e-40	Endothelium cell	Klf9
	Ctnnd1	2.39978e-43	1.35053	0.705	0.246	4.79955e-40	Endothelium cell	Ctnnd1
	Il6st1	4.15663e-43	1.06744	0.829	0.659	8.31325e-40	Endothelium cell	Il6st
	Ywhae	7.17683e-43	0.849527	0.964	0.757	1.43537e-39	Endothelium cell	Ywhae
	Acer2	1.43861e-42	1.47108	0.733	0.42	2.87723e-39	Endothelium cell	Acer2
	Itpkb2	6.73374e-42	0.874728	0.948	0.766	1.34675e-38	Endothelium cell	Itpkb
	Add33	1.56473e-40	0.933172	0.964	0.725	3.12946e-37	Endothelium cell	Add3
	Myadm	2.8933e-40	0.647225	0.892	0.484	5.78659e-37	Endothelium cell	Myadm
	Plekhg1	4.83568e-40	0.921931	0.713	0.369	9.67136e-37	Endothelium cell	Plekhg1
	Abce11	5.34913e-40	0.596955	0.896	0.507	1.06983e-36	Endothelium cell	Abce1
	Pcnt	5.85813e-40	0.414835	0.912	0.447	1.17163e-36	Endothelium cell	Pcnt
	Pmepa11	1.06278e-39	0.481738	0.884	0.514	2.12556e-36	Endothelium cell	Pmepa1
	Parvb	2.63031e-39	0.905717	0.625	0.11	5.26062e-36	Endothelium cell	Parvb
	Mgll	1.00166e-37	1.10705	0.705	0.363	2.00332e-34	Endothelium cell	Mgll
	Psmd7	1.16808e-37	0.822671	0.948	0.601	2.33617e-34	Endothelium cell	Psmd7
	Arhgef12	4.57954e-37	1.13697	0.797	0.531	9.15908e-34	Endothelium cell	Arhgef12
	Cdc34	5.73066e-34	0.350591	0.916	0.492	1.14613e-30	Endothelium cell	Cdc34
	Paics	6.91829e-34	0.618982	0.928	0.525	1.38366e-30	Endothelium cell	Paics
	Camk2n1	8.41662e-34	0.378093	0.833	0.615	1.68332e-30	Endothelium cell	Camk2n1
	Dusp11	1.02614e-33	0.928617	0.976	0.856	2.05229e-30	Endothelium cell	Dusp1
	Sdc3	1.38433e-33	0.986547	0.673	0.266	2.76866e-30	Endothelium cell	Sdc3
	Dtx11	3.15003e-33	0.433188	0.837	0.565	6.30007e-30	Endothelium cell	Dtx1
	Grina1	5.88112e-33	0.798642	0.769	0.442	1.17622e-29	Endothelium cell	Grina
	Jam2	6.00997e-33	1.08877	0.633	0.144	1.20199e-29	Endothelium cell	Jam2
	Cdk2ap1	9.70138e-33	0.453867	0.936	0.578	1.94028e-29	Endothelium cell	Cdk2ap1
	Isg151	1.16762e-31	0.368036	0.809	0.436	2.33523e-28	Endothelium cell	Isg15
	Ybx3	6.50918e-31	0.617629	0.964	0.624	1.30184e-27	Endothelium cell	Ybx3
	Got2	6.63461e-31	0.427088	0.904	0.5	1.32692e-27	Endothelium cell	Got2
	Rpa12	7.86543e-31	0.340226	0.896	0.48	1.57309e-27	Endothelium cell	Rpa1
	Nid1	7.99182e-31	0.867968	0.645	0.143	1.59836e-27	Endothelium cell	Nid1
	Pgrmc11	1.43254e-30	0.471334	0.928	0.613	2.86508e-27	Endothelium cell	Pgrmc1
	Fzd4	6.95195e-30	1.30338	0.681	0.39	1.39039e-26	Endothelium cell	Fzd4
	Plekho1	9.84468e-30	0.89554	0.685	0.343	1.96894e-26	Endothelium cell	Plekho1
	Ddx1	2.87554e-29	0.298644	0.845	0.43	5.75108e-26	Endothelium cell	Ddx1
	Lrrk2	5.16016e-29	0.352096	0.263	0.288	1.03203e-25	Endothelium cell	Lrrk2
	Ruvbl11	4.5507e-28	0.365473	0.876	0.533	9.10141e-25	Endothelium cell	Ruvbl1
	Tmpo	1.12969e-27	0.4828	0.944	0.627	2.25937e-24	Endothelium cell	Tmpo
	Txndc51	3.78641e-27	0.326857	0.88	0.45	7.57282e-24	Endothelium cell	Txndc5
	Ahr	7.27326e-26	0.741664	0.801	0.565	1.45465e-22	Endothelium cell	Ahr
	Mgst1	4.28076e-25	0.499316	0.283	0.269	8.56153e-22	Endothelium cell	Mgst1
	Trib11	5.13735e-25	0.511732	0.761	0.406	1.02747e-21	Endothelium cell	Trib1
	Txnip3	6.8105e-25	0.478841	0.984	0.862	1.3621e-21	Endothelium cell	Txnip
	Kctd12	2.09287e-24	0.674952	0.896	0.672	4.18574e-21	Endothelium cell	Kctd12
	Tmem109	1.52649e-22	0.648979	0.841	0.563	3.05298e-19	Endothelium cell	Tmem109
	Ndufa41	2.19261e-22	0.486044	0.988	0.911	4.38522e-19	Endothelium cell	Ndufa4
	Itga63	4.11522e-22	0.709469	0.745	0.425	8.23044e-19	Endothelium cell	Itga6
	Nav1	4.3199e-22	0.885235	0.665	0.423	8.6398e-19	Endothelium cell	Nav1
	Larp7	9.59396e-22	0.261832	0.916	0.526	1.91879e-18	Endothelium cell	Larp7
	Ifitm102	1.11264e-21	0.289805	0.888	0.623	2.22528e-18	Endothelium cell	Ifitm10
	Degs1	5.10277e-21	0.617447	0.821	0.525	1.02055e-17	Endothelium cell	Degs1
	Hmgn11	5.64303e-21	0.428215	0.956	0.749	1.12861e-17	Endothelium cell	Hmgn1
	Phldb2	1.13415e-20	0.984701	0.594	0.076	2.2683e-17	Endothelium cell	Phldb2
	Ckap41	1.42756e-19	1.09607	0.618	0.31	2.85513e-16	Endothelium cell	Ckap4
	Npr1	2.03661e-19	0.710942	0.618	0.094	4.07322e-16	Endothelium cell	Npr1
	Cnih4	2.29736e-19	0.427328	0.861	0.511	4.59473e-16	Endothelium cell	Cnih4
	Ifi44	3.51408e-19	0.275855	0.271	0.299	7.02816e-16	Endothelium cell	Ifi44
	Pgp	5.203e-19	0.33983	0.857	0.479	1.0406e-15	Endothelium cell	Pgp
	Hes1	8.53444e-19	0.9196	0.733	0.52	1.70689e-15	Endothelium cell	Hes1
	Olfm1	3.30309e-17	0.933332	0.657	0.444	6.60617e-14	Endothelium cell	Olfm1
	Rnase41	6.38984e-16	0.689111	0.689	0.381	1.27797e-12	Endothelium cell	Rnase4
	Ndrg11	1.94263e-15	0.794151	0.618	0.289	3.88526e-12	Endothelium cell	Ndrg1
	Mrc1	1.72799e-14	1.10353	0.586	0.167	3.45598e-11	Endothelium cell	Mrc1
	Tcf7l2	1.80723e-14	0.359322	0.323	0.377	3.61446e-11	Endothelium cell	Tcf7l2
	Hhex	3.36802e-14	0.250013	0.355	0.511	6.73604e-11	Endothelium cell	Hhex
	H2afv	3.61659e-14	0.432075	0.952	0.809	7.23318e-11	Endothelium cell	H2afv
	Msrb3	3.96381e-14	0.41034	0.351	0.458	7.92762e-11	Endothelium cell	Msrb3
	U2af1	4.76015e-14	0.383197	0.952	0.727	9.52029e-11	Endothelium cell	U2af1
	Slpi	6.17816e-14	0.421396	0.287	0.477	1.23563e-10	Endothelium cell	Slpi
	Tpm41	7.26653e-14	0.365643	0.968	0.753	1.45331e-10	Endothelium cell	Tpm4
	Amotl1	1.73309e-13	0.878702	0.582	0.093	3.46618e-10	Endothelium cell	Amotl1
	Kifc3	4.85838e-13	0.288254	0.375	0.534	9.71676e-10	Endothelium cell	Kifc3
	Kcnq1ot1	1.09639e-12	0.31188	0.924	0.684	2.19278e-09	Endothelium cell	Kcnq1ot1
	Ehd31	1.51219e-12	0.309275	0.434	0.614	3.02439e-09	Endothelium cell	Ehd3
	Tceal9	2.0527e-12	0.426389	0.769	0.508	4.10541e-09	Endothelium cell	Tceal9
	Ccdc80	6.64653e-12	0.326434	0.331	0.295	1.32931e-08	Endothelium cell	Ccdc80
	Cd2ap2	7.10449e-12	0.537056	0.761	0.669	1.4209e-08	Endothelium cell	Cd2ap
	Tmem176a	1.15695e-11	0.257237	0.94	0.713	2.3139e-08	Endothelium cell	Tmem176a
	Myo6	2.80447e-11	0.501109	0.649	0.435	5.60895e-08	Endothelium cell	Myo6
	Gatm	2.97768e-11	1.04814	0.562	0.162	5.95535e-08	Endothelium cell	Gatm
	Tead1	3.54394e-11	0.776136	0.514	0.061	7.08789e-08	Endothelium cell	Tead1
	Il1r1	1.45137e-10	0.47318	0.359	0.427	2.90274e-07	Endothelium cell	Il1r1
	Gns	6.92289e-10	0.365707	0.645	0.366	1.38458e-06	Endothelium cell	Gns
	Hspa1a	1.42486e-09	0.871268	0.494	0.244	2.84973e-06	Endothelium cell	Hspa1a
	Tns1	1.61829e-09	0.940489	0.598	0.36	3.23658e-06	Endothelium cell	Tns1
	Pla2g7	1.75002e-09	0.313203	0.343	0.266	3.50003e-06	Endothelium cell	Pla2g7
	Dhrs31	1.82993e-09	0.603153	0.614	0.45	3.65987e-06	Endothelium cell	Dhrs3
	Lgmn	3.04175e-09	0.358078	0.606	0.333	6.0835e-06	Endothelium cell	Lgmn
	Ndufab1	3.93656e-09	0.320664	0.944	0.717	7.87312e-06	Endothelium cell	Ndufab1
	Dennd5b	5.79483e-09	0.349711	0.343	0.352	1.15897e-05	Endothelium cell	Dennd5b
	Srgap1	8.70436e-09	0.279213	0.319	0.198	1.74087e-05	Endothelium cell	Srgap1
	Scd2	1.23952e-08	0.458177	0.681	0.46	2.47903e-05	Endothelium cell	Scd2
	Sh3bp52	2.64639e-08	0.332727	0.498	0.626	5.29278e-05	Endothelium cell	Sh3bp5
	Zeb22	6.01079e-08	0.391312	0.693	0.486	0.000120216	Endothelium cell	Zeb2
	H1f0	3.22802e-07	0.48726	0.618	0.333	0.000645604	Endothelium cell	H1f0
	Csf11	6.63246e-07	0.399835	0.641	0.54	0.00132649	Endothelium cell	Csf1
	Car8	7.23533e-07	0.402641	0.378	0.335	0.00144707	Endothelium cell	Car8
	Txn1	8.0616e-07	0.26014	0.98	0.884	0.00161232	Endothelium cell	Txn1
	Anxa51	1.37584e-06	0.406815	0.821	0.625	0.00275169	Endothelium cell	Anxa5
	Hdlbp	1.4405e-06	0.318177	0.745	0.577	0.00288101	Endothelium cell	Hdlbp
	Dleu21	1.59062e-06	0.254052	0.685	0.469	0.00318123	Endothelium cell	Dleu2
	Iigp1	1.92625e-06	0.500197	0.39	0.353	0.0038525	Endothelium cell	Iigp1
	Fgl2	2.07988e-06	0.533438	0.912	0.734	0.00415977	Endothelium cell	Fgl2
	Ptms1	7.52725e-06	0.364804	0.753	0.579	0.0150545	Endothelium cell	Ptms
	Gbp4	1.11923e-05	0.288247	0.725	0.659	0.0223846	Endothelium cell	Gbp4
	Cd302	1.51829e-05	0.459655	0.534	0.369	0.0303658	Endothelium cell	Cd302
	Gadd45g	1.82766e-05	0.313332	0.41	0.431	0.0365532	Endothelium cell	Gadd45g
	Arhgap23	2.07584e-05	0.564035	0.538	0.231	0.0415169	Endothelium cell	Arhgap23
	Mrpl17	5.09045e-05	0.409359	0.578	0.459	0.101809	Endothelium cell	Mrpl17
	Tspan2	5.6387e-05	0.360143	0.398	0.331	0.112774	Endothelium cell	Tspan2
	Cpne2	6.10577e-05	0.36066	0.55	0.398	0.122115	Endothelium cell	Cpne2
	Kitl	8.87592e-05	0.964059	0.506	0.095	0.177518	Endothelium cell	Kitl
	Gas6	0.000155827	0.757026	0.506	0.224	0.311654	Endothelium cell	Gas6
	Lrrc32	0.000198791	0.653408	0.554	0.468	0.397582	Endothelium cell	Lrrc32
	Lyn1	0.000455697	0.33987	0.602	0.376	0.911394	Endothelium cell	Lyn
	Ctdspl	0.000580244	0.547536	0.526	0.309	1	Endothelium cell	Ctdspl
	Sema6d	0.000661717	0.607317	0.586	0.555	1	Endothelium cell	Sema6d
	Pros1	0.00109784	0.256991	0.418	0.338	1	Endothelium cell	Pros1
	Idh11	0.00159342	0.402969	0.418	0.386	1	Endothelium cell	Idh1
	Ccnd1	0.00179308	0.688956	0.426	0.386	1	Endothelium cell	Ccnd1
	Syne21	0.00342792	0.394524	0.375	0.448	1	Endothelium cell	Syne2
	Mt2	0.00355655	0.495107	0.375	0.145	1	Endothelium cell	Mt2
	Tgfbr3	0.00367329	0.450935	0.55	0.53	1	Endothelium cell	Tgfbr3
	Oit3	0.00397813	0.448644	0.394	0.171	1	Endothelium cell	Oit3
	Slc29a1	0.00455573	0.336995	0.59	0.461	1	Endothelium cell	Slc29a1
	Tfpi	0.00456614	0.40384	0.514	0.271	1	Endothelium cell	Tfpi
	Abca3	0.00698534	0.45408	0.538	0.376	1	Endothelium cell	Abca3
	Nhsl21	0.00700174	0.332126	0.442	0.451	1	Endothelium cell	Nhsl2
	Xcl1	0	2.92812	0.937	0.605	0	ILC1	Xcl1
	Ncr1	0	2.74443	0.951	0.623	0	ILC1	Ncr1
	Fcer1g1	0	2.46318	0.97	0.623	0	ILC1	Fcer1g
	Tyrobp1	0	2.25007	0.927	0.622	0	ILC1	Tyrobp
	Klrk11	0	1.92776	0.972	0.697	0	ILC1	Klrk1
	Klrd12	0	1.7888	0.972	0.745	0	ILC1	Klrd1
	Ccl51	0	1.65058	0.991	0.81	0	ILC1	Ccl5
	Cd71	0	1.62143	0.9	0.703	0	ILC1	Cd7
	Nkg72	0	1.61742	0.996	0.777	0	ILC1	Nkg7
	Il2rb1	0	1.58278	0.981	0.772	0	ILC1	Il2rb
	Serpinb9	0	1.57294	0.874	0.675	0	ILC1	Serpinb9
	Klrb1f	0	1.54875	0.787	0.536	0	ILC1	Klrb1f
	Ctsw2	0	1.54549	0.972	0.744	0	ILC1	Ctsw
	Spry2	0	1.46946	0.925	0.715	0	ILC1	Spry2
	Txk2	0	1.2703	0.97	0.823	0	ILC1	Txk
	Gimap43	0	1.2325	0.974	0.802	0	ILC1	Gimap4
	Anxa21	3.59176e-278	1.07711	0.921	0.616	7.18351e-275	ILC1	Anxa2
	Ppp1r3b	4.8325e-273	0.922165	0.789	0.589	9.665e-270	ILC1	Ppp1r3b
	Fasl1	1.01903e-262	1.32077	0.844	0.674	2.03806e-259	ILC1	Fasl
	Hopx2	3.85653e-260	1.30595	0.804	0.601	7.71305e-257	ILC1	Hopx
	Klrc21	1.53025e-257	1.62923	0.816	0.658	3.06051e-254	ILC1	Klrc2
	Serpinb6b	2.00432e-252	1.39039	0.882	0.673	4.00864e-249	ILC1	Serpinb6b
	Klrc11	5.27334e-217	1.64782	0.77	0.616	1.05467e-213	ILC1	Klrc1
	Cemip21	1.12488e-214	0.395856	0.722	0.507	2.24977e-211	ILC1	Cemip2
	Dusp22	4.87722e-210	1.17249	0.891	0.742	9.75443e-207	ILC1	Dusp2
	Qrfp	3.07673e-200	0.38783	0.73	0.399	6.15346e-197	ILC1	Qrfp
	Olfm11	1.66037e-193	0.519272	0.685	0.434	3.32073e-190	ILC1	Olfm1
	Klrb1c	5.10506e-192	1.30794	0.688	0.499	1.02101e-188	ILC1	Klrb1c
	Litaf1	1.01835e-189	0.646009	0.779	0.601	2.03669e-186	ILC1	Litaf
	Cebpb1	3.31483e-185	1.05846	0.945	0.822	6.62965e-182	ILC1	Cebpb
	Anxa11	1.81312e-183	1.01867	0.899	0.712	3.62624e-180	ILC1	Anxa1
	Il18r11	6.15598e-180	0.913074	0.888	0.734	1.2312e-176	ILC1	Il18r1
	Metrnl	5.70195e-176	0.737957	0.818	0.623	1.14039e-172	ILC1	Metrnl
	Pglyrp11	1.73466e-173	1.11693	0.759	0.585	3.46933e-170	ILC1	Pglyrp1
	Ms4a4b3	1.88026e-170	0.606058	0.994	0.869	3.76052e-167	ILC1	Ms4a4b
	Btg21	7.01319e-169	0.72688	0.995	0.942	1.40264e-165	ILC1	Btg2
	Cxcr3	6.3684e-161	1.09978	0.754	0.656	1.27368e-157	ILC1	Cxcr3
	Rgs11	2.33094e-155	1.26068	0.927	0.837	4.66187e-152	ILC1	Rgs1
	Krt83	6.80315e-155	0.415999	0.707	0.467	1.36063e-151	ILC1	Krt83
	Tpm42	4.5602e-154	0.79349	0.923	0.746	9.12039e-151	ILC1	Tpm4
	Neurl31	2.35825e-153	0.836451	0.949	0.785	4.7165e-150	ILC1	Neurl3
	Ctsd2	5.75234e-150	0.713089	0.927	0.819	1.15047e-146	ILC1	Ctsd
	Cd23	8.2156e-149	0.747499	0.941	0.824	1.64312e-145	ILC1	Cd2
	Cd160	1.97687e-148	1.00906	0.644	0.373	3.95374e-145	ILC1	Cd160
	Itgb14	9.96642e-144	0.559695	0.929	0.684	1.99328e-140	ILC1	Itgb1
	Gimap71	1.11889e-143	0.832863	0.806	0.585	2.23778e-140	ILC1	Gimap7
	Ugcg1	1.36765e-143	0.77816	0.886	0.75	2.73531e-140	ILC1	Ugcg
	Dennd4a1	1.72939e-143	0.750678	0.934	0.789	3.45879e-140	ILC1	Dennd4a
	Mxd11	2.208e-137	0.873612	0.833	0.624	4.416e-134	ILC1	Mxd1
	Itga21	1.92058e-132	0.456509	0.657	0.374	3.84117e-129	ILC1	Itga2
	Tnfrsf13c	2.36117e-129	0.292722	0.55	0.301	4.72234e-126	ILC1	Tnfrsf13c
	Nabp12	4.86667e-129	0.837866	0.832	0.709	9.73333e-126	ILC1	Nabp1
	Prf11	8.65203e-125	0.988306	0.719	0.605	1.73041e-121	ILC1	Prf1
	Tmem176b	8.72651e-120	0.632885	0.883	0.738	1.7453e-116	ILC1	Tmem176b
	Sytl32	4.72394e-118	0.758765	0.747	0.528	9.44788e-115	ILC1	Sytl3
	Cd92	1.77018e-117	0.735227	0.806	0.723	3.54036e-114	ILC1	Cd9
	Nfil31	1.78799e-117	0.378628	0.756	0.547	3.57599e-114	ILC1	Nfil3
	Plek1	8.02284e-113	0.568562	0.758	0.634	1.60457e-109	ILC1	Plek
	Id2	4.61266e-110	0.492967	0.975	0.877	9.22531e-107	ILC1	Id2
	Ly6c22	2.10468e-105	0.959069	0.817	0.696	4.20937e-102	ILC1	Ly6c2
	Hhex1	9.47368e-105	0.791158	0.656	0.502	1.89474e-101	ILC1	Hhex
	Ccl42	3.41272e-103	0.499187	0.705	0.604	6.82544e-100	ILC1	Ccl4
	Gpr1833	2.00396e-101	0.743066	0.904	0.744	4.00792e-98	ILC1	Gpr183
	Pim31	6.9206e-100	0.277878	0.749	0.512	1.38412e-96	ILC1	Pim3
	Lgals31	3.14673e-99	0.507281	0.875	0.715	6.29346e-96	ILC1	Lgals3
	Klrb1a	3.30526e-97	1.4708	0.631	0.538	6.61052e-94	ILC1	Klrb1a
	Ctla2b	1.01897e-95	0.497591	0.799	0.556	2.03794e-92	ILC1	Ctla2b
	Gzmc1	2.9956e-95	0.339473	0.288	0.497	5.99121e-92	ILC1	Gzmc
	Dusp52	2.44636e-94	0.591476	0.939	0.84	4.89271e-91	ILC1	Dusp5
	Fgl21	3.03757e-92	0.660602	0.855	0.73	6.07513e-89	ILC1	Fgl2
	Lck3	1.19353e-87	0.469137	0.874	0.804	2.38706e-84	ILC1	Lck
	Ier5l	3.11698e-86	0.316637	0.705	0.643	6.23396e-83	ILC1	Ier5l
	Lyst2	9.53093e-82	0.797302	0.815	0.717	1.90619e-78	ILC1	Lyst
	Irf8	5.92676e-80	0.64083	0.684	0.523	1.18535e-76	ILC1	Irf8
	Cd244a1	2.88594e-77	1.05733	0.593	0.471	5.77188e-74	ILC1	Cd244a
	Ifitm103	1.88461e-76	0.94375	0.682	0.622	3.76922e-73	ILC1	Ifitm10
	Bcl2l111	2.41002e-74	0.523357	0.832	0.669	4.82004e-71	ILC1	Bcl2l11
	Ifng1	9.04508e-74	1.11762	0.644	0.581	1.80902e-70	ILC1	Ifng
	Ccr51	6.56664e-69	0.759696	0.609	0.441	1.31333e-65	ILC1	Ccr5
	Atp1b11	9.29547e-66	0.830883	0.768	0.694	1.85909e-62	ILC1	Atp1b1
	Car21	2.9852e-65	0.917878	0.645	0.529	5.97041e-62	ILC1	Car2
	Vps37b2	2.13537e-62	0.4468	0.963	0.909	4.27074e-59	ILC1	Vps37b
	Gem	1.52513e-60	0.687687	0.693	0.587	3.05025e-57	ILC1	Gem
	Gpr171	6.5919e-59	0.432122	0.817	0.609	1.31838e-55	ILC1	Gpr171
	Socs2	4.66266e-57	0.955445	0.699	0.621	9.32533e-54	ILC1	Socs2
	Lcp11	6.20198e-56	0.355552	0.938	0.89	1.2404e-52	ILC1	Lcp1
	Slamf71	3.15894e-55	0.761346	0.589	0.531	6.31788e-52	ILC1	Slamf7
	Tmem176a1	5.37805e-55	0.354864	0.816	0.709	1.07561e-51	ILC1	Tmem176a
	Ier51	5.40988e-53	0.421954	0.898	0.856	1.08198e-49	ILC1	Ier5
	Ly6c12	4.84941e-48	0.623876	0.749	0.641	9.69883e-45	ILC1	Ly6c1
	St8sia4	5.2918e-48	0.511822	0.781	0.7	1.05836e-44	ILC1	St8sia4
	Pde2a1	1.9317e-47	0.441446	0.776	0.707	3.8634e-44	ILC1	Pde2a
	Samd3	9.24504e-46	0.847535	0.585	0.532	1.84901e-42	ILC1	Samd3
	Raph11	6.40261e-44	0.390692	0.699	0.608	1.28052e-40	ILC1	Raph1
	Snx18	4.77138e-43	0.271648	0.769	0.592	9.54276e-40	ILC1	Snx18
	Kcnj81	1.64444e-42	0.615337	0.59	0.545	3.28888e-39	ILC1	Kcnj8
	Smad72	5.07386e-42	0.38081	0.94	0.885	1.01477e-38	ILC1	Smad7
	Itga12	4.75076e-41	1.03968	0.566	0.537	9.50151e-38	ILC1	Itga1
	Cd271	4.91303e-40	0.339226	0.813	0.744	9.82605e-37	ILC1	Cd27
	Cited41	5.35873e-40	0.892313	0.485	0.316	1.07175e-36	ILC1	Cited4
	Ndufa42	6.62626e-40	0.272576	0.954	0.909	1.32525e-36	ILC1	Ndufa4
	Cxcr43	3.91769e-38	0.250093	0.927	0.861	7.83537e-35	ILC1	Cxcr4
	Tm6sf11	1.37037e-36	0.491201	0.619	0.51	2.74074e-33	ILC1	Tm6sf1
	S100a6	1.02855e-35	0.348721	0.933	0.856	2.05711e-32	ILC1	S100a6
	Serpina3g	1.1271e-34	0.64262	0.593	0.482	2.2542e-31	ILC1	Serpina3g
	Tnfrsf9	1.47171e-34	0.41606	0.589	0.527	2.94343e-31	ILC1	Tnfrsf9
	Lilr4b1	6.75257e-33	0.457624	0.476	0.348	1.35051e-29	ILC1	Lilr4b
	Malt13	1.69435e-32	0.355497	0.893	0.814	3.38869e-29	ILC1	Malt1
	Bhlhe40	1.96357e-29	0.290334	0.877	0.774	3.92713e-26	ILC1	Bhlhe40
	Sept111	7.84817e-29	0.36559	0.797	0.694	1.56963e-25	ILC1	2022-09-11
	Ptms2	9.15603e-29	0.449573	0.666	0.577	1.83121e-25	ILC1	Ptms
	Irf7	4.58166e-28	0.418736	0.633	0.558	9.16331e-25	ILC1	Irf7
	Ddx39	9.80281e-28	0.251377	0.678	0.537	1.96056e-24	ILC1	Ddx39
	Cd481	9.97187e-27	0.31034	0.794	0.712	1.99437e-23	ILC1	Cd48
	Tbx21	2.06693e-26	0.77599	0.537	0.517	4.13387e-23	ILC1	Tbx21
	Klri2	7.19688e-25	1.13353	0.52	0.481	1.43938e-21	ILC1	Klri2
	Eno12	3.53116e-24	0.294894	0.815	0.785	7.06232e-21	ILC1	Eno1
	Trf2	3.82596e-24	0.471806	0.443	0.324	7.65192e-21	ILC1	Trf
	Clnk	1.5753e-22	0.725487	0.491	0.415	3.1506e-19	ILC1	Clnk
	Slbp	1.62503e-22	0.295905	0.75	0.676	3.25006e-19	ILC1	Slbp
	Lilrb4a1	2.90346e-22	0.586213	0.464	0.368	5.80693e-19	ILC1	Lilrb4a
	Arap22	3.98217e-20	0.317735	0.779	0.719	7.96434e-17	ILC1	Arap2
	Ier22	5.44012e-20	0.280264	0.968	0.936	1.08802e-16	ILC1	Ier2
	Sytl2	6.96738e-20	0.36265	0.513	0.411	1.39348e-16	ILC1	Sytl2
	Lat21	9.79156e-18	0.31775	0.46	0.374	1.95831e-14	ILC1	Lat2
	Sulf2	1.98589e-16	0.698728	0.509	0.489	3.97177e-13	ILC1	Sulf2
	Kctd121	3.96588e-16	0.477108	0.698	0.672	7.93177e-13	ILC1	Kctd12
	Isyna1	9.5329e-16	0.260274	0.613	0.525	1.90658e-12	ILC1	Isyna1
	Ipcef13	1.45384e-15	0.528058	0.629	0.675	2.90767e-12	ILC1	Ipcef1
	Klre1	2.00569e-15	0.803532	0.545	0.549	4.01139e-12	ILC1	Klre1
	Bcl2a1d	1.09024e-11	0.482543	0.594	0.569	2.18048e-08	ILC1	Bcl2a1d
	Gbp41	5.44606e-10	0.318243	0.65	0.66	1.08921e-06	ILC1	Gbp4
	Zbtb201	1.65819e-09	0.268079	0.766	0.756	3.31639e-06	ILC1	Zbtb20
	Pim21	6.2264e-08	0.311535	0.4	0.345	0.000124528	ILC1	Pim2
	Itm2a	1.33957e-07	0.372591	0.592	0.584	0.000267914	ILC1	Itm2a
	Icam1	6.11245e-05	0.325579	0.578	0.547	0.122249	ILC1	Icam1
	Gas7	0.000102304	0.50789	0.526	0.551	0.204607	ILC1	Gas7
	Hspa1b1	0.000141534	0.48309	0.319	0.287	0.283067	ILC1	Hspa1b
	Gabarapl11	0.000144776	0.310247	0.426	0.492	0.289551	ILC1	Gabarapl1
	Tcf41	0.000157402	0.2724	0.539	0.512	0.314804	ILC1	Tcf4
	Ahr1	0.000180002	0.424401	0.554	0.567	0.360003	ILC1	Ahr
	Gcnt21	0.000214432	0.513854	0.487	0.574	0.428863	ILC1	Gcnt2
	Gpr1741	0.00026683	0.320165	0.54	0.566	0.53366	ILC1	Gpr174
	Ptpn61	0.000299245	0.387322	0.591	0.636	0.59849	ILC1	Ptpn6
	Cxxc5	0.00088641	0.453728	0.456	0.558	1	ILC1	Cxxc5
	Upp11	2.67598e-110	2.80975	0.945	0.285	5.35195e-107	ILC1_ILC3	Upp1
	Tmem176b1	9.51445e-95	2.32493	1	0.744	1.90289e-91	ILC1_ILC3	Tmem176b
	Lgals32	4.07913e-93	2.15312	0.995	0.721	8.15827e-90	ILC1_ILC3	Lgals3
	Tmem176a2	8.01746e-89	2.09115	0.995	0.713	1.60349e-85	ILC1_ILC3	Tmem176a
	Fcer1g2	2.03667e-88	2.11009	1	0.637	4.07334e-85	ILC1_ILC3	Fcer1g
	Cited42	1.0193e-84	1.94022	0.913	0.321	2.03861e-81	ILC1_ILC3	Cited4
	Klrb1f1	6.18837e-79	1.99935	0.929	0.546	1.23767e-75	ILC1_ILC3	Klrb1f
	Ckb	8.6186e-79	2.27672	0.923	0.501	1.72372e-75	ILC1_ILC3	Ckb
	S100a4	1.75762e-72	1.68215	1	0.821	3.51524e-69	ILC1_ILC3	S100a4
	Il18r12	1.88855e-70	1.58377	0.989	0.74	3.7771e-67	ILC1_ILC3	Il18r1
	Ier5l1	1.65824e-69	1.74056	0.874	0.645	3.31649e-66	ILC1_ILC3	Ier5l
	Fnbp1l1	3.44986e-69	0.429457	0.716	0.179	6.89971e-66	ILC1_ILC3	Fnbp1l
	Plekhg11	1.77091e-67	0.82017	0.798	0.369	3.54181e-64	ILC1_ILC3	Plekhg1
	Ncoa7	9.73845e-60	2.12854	0.88	0.469	1.94769e-56	ILC1_ILC3	Ncoa7
	Dhrs32	7.72943e-58	0.647479	0.825	0.449	1.54589e-54	ILC1_ILC3	Dhrs3
	Jaml	3.30302e-57	1.7422	0.896	0.629	6.60605e-54	ILC1_ILC3	Jaml
	Igfbp72	2.22713e-56	1.92764	0.792	0.315	4.45425e-53	ILC1_ILC3	Igfbp7
	Ptms3	1.66581e-54	1.50376	0.956	0.579	3.33162e-51	ILC1_ILC3	Ptms
	Cxcr51	1.34311e-53	0.496621	0.776	0.428	2.68622e-50	ILC1_ILC3	Cxcr5
	Capg1	2.31966e-51	1.31341	0.951	0.659	4.63932e-48	ILC1_ILC3	Capg
	Cd83	5.19135e-51	0.816404	0.787	0.428	1.03827e-47	ILC1_ILC3	Cd83
	Ccr6	1.45768e-50	1.22228	0.825	0.508	2.91536e-47	ILC1_ILC3	Ccr6
	Sdc4	2.23884e-49	1.9364	0.896	0.661	4.47769e-46	ILC1_ILC3	Sdc4
	Rasgef1b	7.00296e-49	0.775674	0.82	0.577	1.40059e-45	ILC1_ILC3	Rasgef1b
	Maff1	8.06611e-47	1.13386	0.874	0.69	1.61322e-43	ILC1_ILC3	Maff
	Car22	8.49681e-47	1.98707	0.809	0.533	1.69936e-43	ILC1_ILC3	Car2
	Serpinb1a1	1.56189e-45	1.65112	0.891	0.625	3.12379e-42	ILC1_ILC3	Serpinb1a
	Zfp36l1	2.8037e-44	1.26185	1	0.928	5.60741e-41	ILC1_ILC3	Zfp36l1
	Fam184b	2.03981e-43	1.53248	0.732	0.366	4.07962e-40	ILC1_ILC3	Fam184b
	Serpina3g1	8.55738e-43	1.60914	0.863	0.485	1.71148e-39	ILC1_ILC3	Serpina3g
	Anxa12	2.42253e-42	1.1658	0.956	0.72	4.84506e-39	ILC1_ILC3	Anxa1
	Tacstd21	1.30838e-41	0.522017	0.77	0.487	2.61677e-38	ILC1_ILC3	Tacstd2
	Khdrbs3	1.66534e-41	0.460455	0.738	0.34	3.33068e-38	ILC1_ILC3	Khdrbs3
	H2-Eb1	2.4369e-41	0.50027	0.743	0.244	4.87379e-38	ILC1_ILC3	H2-Eb1
	Cd931	4.20647e-41	0.752682	0.787	0.431	8.41295e-38	ILC1_ILC3	Cd93
	Fam110a	2.81149e-40	0.736788	0.847	0.487	5.62298e-37	ILC1_ILC3	Fam110a
	Bcl2a1d1	2.32557e-39	0.919588	0.88	0.568	4.65115e-36	ILC1_ILC3	Bcl2a1d
	Ppp1r3b1	2.72717e-39	0.597908	0.863	0.597	5.45433e-36	ILC1_ILC3	Ppp1r3b
	Maf1	8.4777e-39	1.10735	0.94	0.676	1.69554e-35	ILC1_ILC3	Maf
	Krt831	7.03361e-38	1.56137	0.803	0.476	1.40672e-34	ILC1_ILC3	Krt83
	Asb2	1.14294e-37	1.5278	0.776	0.477	2.28589e-34	ILC1_ILC3	Asb2
	Gem1	3.69378e-37	1.89578	0.88	0.59	7.38756e-34	ILC1_ILC3	Gem
	Abca31	1.77881e-36	0.352711	0.76	0.375	3.55761e-33	ILC1_ILC3	Abca3
	Ramp1	1.23967e-35	1.10312	0.951	0.843	2.47935e-32	ILC1_ILC3	Ramp1
	Ccdc184	2.31573e-35	1.2865	0.88	0.63	4.63146e-32	ILC1_ILC3	Ccdc184
	Bhlhe401	2.96061e-35	1.30996	0.967	0.778	5.92122e-32	ILC1_ILC3	Bhlhe40
	Comt1	1.38727e-34	0.771923	0.852	0.444	2.77455e-31	ILC1_ILC3	Comt
	Gpr1834	2.30546e-34	0.880092	0.945	0.75	4.61092e-31	ILC1_ILC3	Gpr183
	Id21	3.82505e-34	0.75284	0.989	0.881	7.6501e-31	ILC1_ILC3	Id2
	Stk191	1.29548e-33	1.13775	0.869	0.587	2.59096e-30	ILC1_ILC3	Stk19
	S100a61	1.48315e-33	1.04927	0.984	0.859	2.9663e-30	ILC1_ILC3	S100a6
	Dgat11	5.80345e-33	0.553142	0.836	0.46	1.16069e-29	ILC1_ILC3	Dgat1
	Rnf19b	2.91527e-32	0.765712	0.891	0.544	5.83055e-29	ILC1_ILC3	Rnf19b
	Nfkbid1	1.53465e-31	0.709704	0.885	0.574	3.0693e-28	ILC1_ILC3	Nfkbid
	Il1r11	1.16475e-30	1.05523	0.738	0.424	2.3295e-27	ILC1_ILC3	Il1r1
	Anxa22	2.25922e-30	0.955445	0.934	0.629	4.51843e-27	ILC1_ILC3	Anxa2
	Muc1	2.51018e-30	0.269536	0.792	0.544	5.02036e-27	ILC1_ILC3	Muc1
	Rprm	2.58878e-30	0.262231	0.601	0.224	5.17756e-27	ILC1_ILC3	Rprm
	Cxcr31	5.39468e-30	1.22764	0.88	0.659	1.07894e-26	ILC1_ILC3	Cxcr3
	Selenop2	7.06345e-29	1.22897	0.825	0.642	1.41269e-25	ILC1_ILC3	Selenop
	Mmp25	1.89013e-28	0.250771	0.76	0.363	3.78026e-25	ILC1_ILC3	Mmp25
	Clnk1	2.52128e-28	0.994265	0.716	0.417	5.04256e-25	ILC1_ILC3	Clnk
	Nr4a3	2.62045e-28	0.552067	0.874	0.642	5.24091e-25	ILC1_ILC3	Nr4a3
	Btg22	2.23328e-27	1.05141	0.989	0.945	4.46656e-24	ILC1_ILC3	Btg2
	Il2rb2	8.96679e-27	0.772835	0.956	0.781	1.79336e-23	ILC1_ILC3	Il2rb
	Ncr11	9.74894e-27	1.62398	0.792	0.638	1.94979e-23	ILC1_ILC3	Ncr1
	Cad	1.79031e-26	0.347685	0.743	0.406	3.58063e-23	ILC1_ILC3	Cad
	Trf3	1.13943e-25	0.584194	0.699	0.327	2.27885e-22	ILC1_ILC3	Trf
	Cxcr6	1.63156e-25	0.71832	0.956	0.715	3.26311e-22	ILC1_ILC3	Cxcr6
	S100a12	1.01133e-24	0.794955	0.661	0.333	2.02265e-21	ILC1_ILC3	S100a1
	Gpx11	2.87738e-24	0.87032	0.913	0.754	5.75476e-21	ILC1_ILC3	Gpx1
	Sept112	3.52998e-24	0.813657	0.934	0.698	7.05997e-21	ILC1_ILC3	2022-09-11
	Gins4	6.18313e-24	0.509563	0.82	0.489	1.23663e-20	ILC1_ILC3	Gins4
	Cxcl21	9.16738e-23	0.526125	0.77	0.521	1.83348e-19	ILC1_ILC3	Cxcl2
	Rnase42	1.19288e-22	0.897717	0.71	0.381	2.38576e-19	ILC1_ILC3	Rnase4
	Kit1	1.50752e-22	0.898088	0.803	0.592	3.01504e-19	ILC1_ILC3	Kit
	Lgals11	1.77534e-22	0.880076	0.995	0.879	3.55068e-19	ILC1_ILC3	Lgals1
	Lta	1.89131e-22	1.35132	0.754	0.533	3.78262e-19	ILC1_ILC3	Lta
	Aqp3	2.85587e-22	0.800449	0.716	0.463	5.71174e-19	ILC1_ILC3	Aqp3
	Ccdc88a2	8.1128e-22	0.385594	0.792	0.491	1.62256e-18	ILC1_ILC3	Ccdc88a
	Epas11	2.10947e-21	0.486732	0.721	0.412	4.21894e-18	ILC1_ILC3	Epas1
	Il2ra	2.57469e-21	0.639225	0.907	0.62	5.14938e-18	ILC1_ILC3	Il2ra
	Itgav	5.01524e-21	0.524265	0.792	0.463	1.00305e-17	ILC1_ILC3	Itgav
	Pxdc1	5.7317e-21	0.727406	0.836	0.574	1.14634e-17	ILC1_ILC3	Pxdc1
	S100a111	7.59719e-21	0.647291	0.989	0.932	1.51944e-17	ILC1_ILC3	S100a11
	Nr4a1	1.08193e-20	1.16468	0.929	0.722	2.16385e-17	ILC1_ILC3	Nr4a1
	Atf3	1.18624e-20	0.544182	0.77	0.596	2.37249e-17	ILC1_ILC3	Atf3
	Cst32	2.02274e-20	0.521252	0.978	0.848	4.04549e-17	ILC1_ILC3	Cst3
	Zfp361	2.83399e-20	1.0993	0.913	0.725	5.66799e-17	ILC1_ILC3	Zfp36
	S100a10	3.29589e-20	0.45521	1	0.973	6.59177e-17	ILC1_ILC3	S100a10
	Nabp13	3.50472e-20	0.921661	0.929	0.714	7.00943e-17	ILC1_ILC3	Nabp1
	Tnf	1.27856e-19	1.15716	0.71	0.544	2.55712e-16	ILC1_ILC3	Tnf
	Litaf2	1.53985e-19	0.313352	0.847	0.608	3.07969e-16	ILC1_ILC3	Litaf
	Txk3	1.57012e-19	0.591695	0.962	0.829	3.14024e-16	ILC1_ILC3	Txk
	Cish	1.81474e-19	0.654815	0.902	0.628	3.62948e-16	ILC1_ILC3	Cish
	Lif	1.94724e-19	0.254441	0.71	0.422	3.89447e-16	ILC1_ILC3	Lif
	Cebpb2	2.7316e-19	0.919437	0.951	0.827	5.46319e-16	ILC1_ILC3	Cebpb
	Ahr2	3.17367e-19	0.864691	0.77	0.566	6.34733e-16	ILC1_ILC3	Ahr
	Ldhb	4.06389e-19	0.295385	0.743	0.411	8.12778e-16	ILC1_ILC3	Ldhb
	2022-06-02	2.99816e-18	0.813062	0.929	0.737	5.99633e-15	ILC1_ILC3	Jun
	Hk21	8.65231e-18	0.748359	0.743	0.5	1.73046e-14	ILC1_ILC3	Hk2
	Tgif1	9.01456e-18	0.264538	0.88	0.643	1.80291e-14	ILC1_ILC3	Tgif1
	Snx181	4.23516e-17	0.42053	0.885	0.599	8.47032e-14	ILC1_ILC3	Snx18
	Itga13	4.50147e-17	0.377037	0.776	0.537	9.00294e-14	ILC1_ILC3	Itga1
	Cd1601	7.60059e-17	0.864659	0.689	0.385	1.52012e-13	ILC1_ILC3	Cd160
	Cxcl10	8.81815e-17	0.41574	0.732	0.51	1.76363e-13	ILC1_ILC3	Cxcl10
	Klrk12	1.16772e-16	0.917128	0.874	0.71	2.33543e-13	ILC1_ILC3	Klrk1
	Nfil32	1.22835e-16	0.271646	0.82	0.555	2.45669e-13	ILC1_ILC3	Nfil3
	Cd44	1.57352e-16	0.567009	0.945	0.718	3.14703e-13	ILC1_ILC3	Cd44
	Nrgn	1.57591e-16	1.65144	0.76	0.646	3.15182e-13	ILC1_ILC3	Nrgn
	Traf1	2.34989e-16	0.610599	0.929	0.708	4.69979e-13	ILC1_ILC3	Traf1
	Ctsw3	2.36238e-16	0.676693	0.929	0.754	4.72477e-13	ILC1_ILC3	Ctsw
	Cep290	2.36268e-16	0.470792	0.672	0.406	4.72535e-13	ILC1_ILC3	Cep290
	Tcf72	3.73586e-16	0.511219	0.94	0.787	7.47172e-13	ILC1_ILC3	Tcf7
	Jup1	6.64774e-16	0.289459	0.568	0.297	1.32955e-12	ILC1_ILC3	Jup
	Neurl32	7.33489e-16	0.780786	0.945	0.792	1.46698e-12	ILC1_ILC3	Neurl3
	Lcp12	9.39212e-16	0.581422	0.984	0.892	1.87842e-12	ILC1_ILC3	Lcp1
	Tiparp	2.05949e-15	0.365407	0.842	0.619	4.11897e-12	ILC1_ILC3	Tiparp
	Eno13	3.56947e-15	0.459569	0.934	0.785	7.13893e-12	ILC1_ILC3	Eno1
	Rgcc	5.74681e-15	1.0747	0.716	0.62	1.14936e-11	ILC1_ILC3	Rgcc
	H2afy	9.03704e-15	0.488496	0.978	0.895	1.80741e-11	ILC1_ILC3	H2afy
	Tpi1	9.08677e-15	0.619612	0.77	0.557	1.81735e-11	ILC1_ILC3	Tpi1
	Bcl2a1b1	1.2493e-14	0.368755	0.847	0.644	2.49861e-11	ILC1_ILC3	Bcl2a1b
	Hebp11	1.5961e-14	0.572591	0.251	0.424	3.19219e-11	ILC1_ILC3	Hebp1
	Cd41	1.90949e-14	0.790741	0.77	0.543	3.81898e-11	ILC1_ILC3	Cd4
	Slc7a6os	1.94347e-14	0.365084	0.732	0.488	3.88694e-11	ILC1_ILC3	Slc7a6os
	Klf41	2.77894e-14	0.587341	0.891	0.719	5.55789e-11	ILC1_ILC3	Klf4
	Nfkbia2	4.15242e-14	0.729082	0.995	0.934	8.30485e-11	ILC1_ILC3	Nfkbia
	Mogs	1.16694e-13	0.421246	0.743	0.472	2.33388e-10	ILC1_ILC3	Mogs
	Sytl33	1.2163e-13	0.585874	0.749	0.538	2.43261e-10	ILC1_ILC3	Sytl3
	Ier52	1.51327e-13	0.564342	0.956	0.857	3.02653e-10	ILC1_ILC3	Ier5
	Ctsd3	1.64903e-13	0.533775	0.934	0.823	3.29805e-10	ILC1_ILC3	Ctsd
	Gabarapl12	2.3114e-13	0.590647	0.689	0.488	4.62279e-10	ILC1_ILC3	Gabarapl1
	Plp21	2.92702e-13	0.595597	0.776	0.576	5.85404e-10	ILC1_ILC3	Plp2
	Igf1r1	3.77842e-13	0.805202	0.678	0.539	7.55685e-10	ILC1_ILC3	Igf1r
	Klf91	1.85275e-12	0.266248	0.852	0.713	3.70549e-09	ILC1_ILC3	Klf9
	Rbpj	4.13768e-12	0.534793	0.847	0.626	8.27536e-09	ILC1_ILC3	Rbpj
	Ern1	4.49577e-12	0.45289	0.732	0.467	8.99155e-09	ILC1_ILC3	Ern1
	Ndufa43	5.84477e-12	0.390203	0.989	0.911	1.16895e-08	ILC1_ILC3	Ndufa4
	Rora	7.36916e-12	0.485474	0.978	0.812	1.47383e-08	ILC1_ILC3	Rora
	Arap23	1.29518e-11	0.452814	0.891	0.721	2.59035e-08	ILC1_ILC3	Arap2
	Anxa52	1.49797e-11	0.441125	0.814	0.626	2.99593e-08	ILC1_ILC3	Anxa5
	Tox	1.50691e-11	0.436989	0.765	0.55	3.01383e-08	ILC1_ILC3	Tox
	Hilpda2	3.28506e-11	0.714057	0.874	0.63	6.57012e-08	ILC1_ILC3	Hilpda
	Gda1	3.41389e-11	0.264949	0.716	0.5	6.82778e-08	ILC1_ILC3	Gda
	Mxd12	3.94079e-11	0.291743	0.891	0.632	7.88157e-08	ILC1_ILC3	Mxd1
	Fkbp2	4.59703e-11	0.412426	0.847	0.586	9.19406e-08	ILC1_ILC3	Fkbp2
	Uhrf2	7.83501e-11	0.641874	0.896	0.718	1.567e-07	ILC1_ILC3	Uhrf2
	Csf2	8.23622e-11	0.953082	0.699	0.494	1.64724e-07	ILC1_ILC3	Csf2
	Runx21	8.85066e-11	0.363991	0.76	0.521	1.77013e-07	ILC1_ILC3	Runx2
	Hmgn3	1.3288e-10	0.316291	0.536	0.26	2.6576e-07	ILC1_ILC3	Hmgn3
	Klrb1b	6.09953e-10	1.09026	0.557	0.406	1.21991e-06	ILC1_ILC3	Klrb1b
	Chka1	8.45637e-10	0.268543	0.721	0.589	1.69127e-06	ILC1_ILC3	Chka
	Ms4a4c1	9.76233e-10	0.39502	0.377	0.606	1.95247e-06	ILC1_ILC3	Ms4a4c
	Nfkbiz1	1.73557e-09	0.294791	0.945	0.796	3.47114e-06	ILC1_ILC3	Nfkbiz
	Grina2	2.20493e-09	0.357372	0.661	0.444	4.40985e-06	ILC1_ILC3	Grina
	Pkm1	2.3151e-09	0.37539	0.918	0.842	4.63021e-06	ILC1_ILC3	Pkm
	Cnih41	2.3452e-09	0.306664	0.754	0.512	4.6904e-06	ILC1_ILC3	Cnih4
	Ezr2	2.65772e-09	0.429242	0.913	0.757	5.31543e-06	ILC1_ILC3	Ezr
	Socs1	4.09535e-09	0.600274	0.885	0.772	8.1907e-06	ILC1_ILC3	Socs1
	Odc1	4.87859e-09	1.07615	0.77	0.593	9.75718e-06	ILC1_ILC3	Odc1
	Fgl22	7.93626e-09	0.509331	0.891	0.735	1.58725e-05	ILC1_ILC3	Fgl2
	Gadd45b	1.08778e-08	0.712681	0.88	0.686	2.17555e-05	ILC1_ILC3	Gadd45b
	Pdia6	1.62713e-08	0.510296	0.847	0.733	3.25427e-05	ILC1_ILC3	Pdia6
	Pim22	2.84941e-08	0.350626	0.552	0.346	5.69882e-05	ILC1_ILC3	Pim2
	Fosb1	3.75071e-08	0.351696	0.973	0.841	7.50141e-05	ILC1_ILC3	Fosb
	Rhob1	4.37752e-08	0.340848	0.798	0.627	8.75503e-05	ILC1_ILC3	Rhob
	Klrb1c1	5.19124e-08	0.607642	0.667	0.507	0.000103825	ILC1_ILC3	Klrb1c
	Cdkn1a2	5.74315e-08	0.614074	0.732	0.579	0.000114863	ILC1_ILC3	Cdkn1a
	Cbx1	1.1883e-07	0.250312	0.874	0.64	0.000237661	ILC1_ILC3	Cbx1
	Polr2f	1.30228e-07	0.325483	0.896	0.726	0.000260457	ILC1_ILC3	Polr2f
	Snrpb	1.5008e-07	0.316387	0.956	0.894	0.00030016	ILC1_ILC3	Snrpb
	Rorc	1.74485e-07	0.604459	0.541	0.286	0.00034897	ILC1_ILC3	Rorc
	Pfdn6	2.0023e-07	0.275804	0.814	0.635	0.00040046	ILC1_ILC3	Pfdn6
	Spry21	2.62852e-07	0.295561	0.858	0.725	0.000525704	ILC1_ILC3	Spry2
	Auts2	3.74648e-07	0.4083	0.579	0.452	0.000749295	ILC1_ILC3	Auts2
	Bax	5.00851e-07	0.367696	0.929	0.759	0.0010017	ILC1_ILC3	Bax
	Klri21	5.64842e-07	0.789307	0.672	0.481	0.00112968	ILC1_ILC3	Klri2
	Cd691	9.33126e-07	0.497616	0.956	0.862	0.00186625	ILC1_ILC3	Cd69
	Ndufab11	1.51627e-06	0.293899	0.923	0.718	0.00303253	ILC1_ILC3	Ndufab1
	Lmna1	1.52028e-06	0.279794	0.874	0.741	0.00304056	ILC1_ILC3	Lmna
	Dusp53	2.15046e-06	0.358136	0.934	0.844	0.00430093	ILC1_ILC3	Dusp5
	Cd72	2.26566e-06	0.386982	0.803	0.712	0.00453132	ILC1_ILC3	Cd7
	Socs21	2.4362e-06	0.314289	0.776	0.624	0.00487239	ILC1_ILC3	Socs2
	Nrip1	2.53212e-06	0.256783	0.967	0.842	0.00506423	ILC1_ILC3	Nrip1
	Cdv3	2.56441e-06	0.354867	0.902	0.745	0.00512881	ILC1_ILC3	Cdv3
	Ier23	4.52324e-06	0.401511	0.973	0.937	0.00904648	ILC1_ILC3	Ier2
	Xcl11	4.82085e-06	1.16564	0.639	0.621	0.0096417	ILC1_ILC3	Xcl1
	Cmc2	5.34201e-06	0.450069	0.623	0.473	0.010684	ILC1_ILC3	Cmc2
	Rilpl2	8.26203e-06	0.263912	0.65	0.454	0.0165241	ILC1_ILC3	Rilpl2
	Ddc	1.02361e-05	0.391523	0.541	0.393	0.0204722	ILC1_ILC3	Ddc
	Gimap44	1.15185e-05	0.365471	0.918	0.81	0.023037	ILC1_ILC3	Gimap4
	Tyrobp2	1.22548e-05	0.491511	0.683	0.636	0.0245096	ILC1_ILC3	Tyrobp
	Etfb	1.27458e-05	0.251159	0.858	0.677	0.0254916	ILC1_ILC3	Etfb
	Pim11	1.38352e-05	0.434367	0.984	0.893	0.0276705	ILC1_ILC3	Pim1
	Psap	1.71755e-05	0.253762	0.885	0.78	0.034351	ILC1_ILC3	Psap
	Creg11	1.90277e-05	0.27918	0.661	0.489	0.0380554	ILC1_ILC3	Creg1
	Pglyrp12	1.97251e-05	0.590276	0.65	0.593	0.0394501	ILC1_ILC3	Pglyrp1
	Tcf42	2.46359e-05	0.596397	0.596	0.513	0.0492717	ILC1_ILC3	Tcf4
	Tnfsf81	2.92715e-05	0.549889	0.689	0.581	0.0585431	ILC1_ILC3	Tnfsf8
	St8sia41	2.97922e-05	0.267178	0.913	0.703	0.0595845	ILC1_ILC3	St8sia4
	Map3k8	3.16683e-05	0.364673	0.634	0.488	0.0633366	ILC1_ILC3	Map3k8
	Ptpn62	4.10276e-05	0.435708	0.678	0.633	0.0820551	ILC1_ILC3	Ptpn6
	Pgam11	5.66559e-05	0.256998	0.787	0.689	0.113312	ILC1_ILC3	Pgam1
	Timp23	0.00011362	0.555468	0.634	0.541	0.22724	ILC1_ILC3	Timp2
	Snx5	0.000152619	0.299434	0.76	0.609	0.305238	ILC1_ILC3	Snx5
	Prss2	0.000177259	0.259098	0.519	0.366	0.354517	ILC1_ILC3	Prss2
	Hnrnpd	0.000194221	0.262192	0.962	0.827	0.388442	ILC1_ILC3	Hnrnpd
	Impg1	0.000322784	0.439441	0.454	0.295	0.645567	ILC1_ILC3	Impg1
	Fos1	0.00040058	0.431634	0.967	0.899	0.80116	ILC1_ILC3	Fos
	Stx111	0.00062539	0.260734	0.552	0.415	1	ILC1_ILC3	Stx11
	Prr29	0.00063252	1.03544	0.525	0.397	1	ILC1_ILC3	Prr29
	C4b	0.00107155	0.580444	0.432	0.184	1	ILC1_ILC3	C4b
	Ppp1r14c	0.00122963	0.529648	0.486	0.322	1	ILC1_ILC3	Ppp1r14c
	Rln3	0.00139632	0.280113	0.448	0.287	1	ILC1_ILC3	Rln3
	Gzmc2	0.00173079	0.771852	0.393	0.488	1	ILC1_ILC3	Gzmc
	Ly6g5b	0.00182844	0.329839	0.377	0.457	1	ILC1_ILC3	Ly6g5b
	Mtss1	0.00278017	0.288865	0.607	0.535	1	ILC1_ILC3	Mtss1
	Ttn	0.00314927	0.393544	0.317	0.336	1	ILC1_ILC3	Ttn
	Il21	0.00334401	0.410383	0.645	0.628	1	ILC1_ILC3	Il2
	Rasl11a	0.00359515	1.16122	0.333	0.326	1	ILC1_ILC3	Rasl11a
	Cxxc51	0.00387455	0.450177	0.579	0.553	1	ILC1_ILC3	Cxxc5
	Hsph11	0.00479579	0.259885	0.546	0.436	1	ILC1_ILC3	Hsph1
	Hbegf1	0.00634576	0.500866	0.361	0.384	1	ILC1_ILC3	Hbegf
	Gas71	0.00840824	0.478721	0.574	0.549	1	ILC1_ILC3	Gas7
	Il1rl1	0	2.10536	0.902	0.477	0	ILC2	Il1rl1
	Slc7a8	0	1.64221	0.733	0.463	0	ILC2	Slc7a8
	Rnf128	0	1.62793	0.743	0.433	0	ILC2	Rnf128
	Ltb4r1	0	1.47887	0.911	0.463	0	ILC2	Ltb4r1
	Lztfl1	0	1.44186	0.837	0.491	0	ILC2	Lztfl1
	Lpcat2	0	1.35249	0.902	0.464	0	ILC2	Lpcat2
	Ccdc1841	0	1.34585	0.82	0.488	0	ILC2	Ccdc184
	Cysltr1	0	1.29221	0.735	0.423	0	ILC2	Cysltr1
	Gata3	0	1.2767	0.93	0.602	0	ILC2	Gata3
	Ctla2a	0	1.25875	0.955	0.747	0	ILC2	Ctla2a
	Zcchc10	0	1.25127	0.839	0.534	0	ILC2	Zcchc10
	Lmo4	0	1.25087	0.891	0.597	0	ILC2	Lmo4
	Il2ra1	0	1.24424	0.81	0.479	0	ILC2	Il2ra
	Hs3st12	0	1.2418	0.736	0.457	0	ILC2	Hs3st1
	Tnfsf11	0	1.23463	0.893	0.495	0	ILC2	Tnfsf11
	Fosb2	0	1.23346	0.97	0.744	0	ILC2	Fosb
	Cd81	0	1.22254	0.754	0.432	0	ILC2	Cd81
	Stab2	0	1.18918	0.772	0.451	0	ILC2	Stab2
	Ptpn13	0	1.18918	0.728	0.418	0	ILC2	Ptpn13
	Mdfic	0	1.1873	0.905	0.51	0	ILC2	Mdfic
	Nrgn1	0	1.16068	0.907	0.449	0	ILC2	Nrgn
	Csf21	0	1.14389	0.655	0.374	0	ILC2	Csf2
	Prnp	0	1.13561	0.821	0.401	0	ILC2	Prnp
	Mctp1	0	1.12249	0.786	0.477	0	ILC2	Mctp1
	Hlf	0	1.12041	0.669	0.45	0	ILC2	Hlf
	Arg1	0	1.10946	0.668	0.386	0	ILC2	Arg1
	Ar	0	1.0284	0.816	0.553	0	ILC2	Ar
	Stk192	0	1.00857	0.749	0.466	0	ILC2	Stk19
	Phlda1	0	0.971448	0.787	0.561	0	ILC2	Phlda1
	Bmp2	0	0.952094	0.808	0.47	0	ILC2	Bmp2
	Tmem176b2	0	0.93264	0.963	0.579	0	ILC2	Tmem176b
	Gadd45b1	0	0.915171	0.761	0.631	0	ILC2	Gadd45b
	Id22	0	0.912646	0.986	0.803	0	ILC2	Id2
	Zfp36l11	0	0.881248	0.977	0.891	0	ILC2	Zfp36l1
	Tmem176a3	0	0.8726	0.948	0.537	0	ILC2	Tmem176a
	Fgl23	0	0.863162	0.915	0.599	0	ILC2	Fgl2
	Ramp11	0	0.843282	0.958	0.756	0	ILC2	Ramp1
	Pxdc11	0	0.827307	0.712	0.471	0	ILC2	Pxdc1
	Serpina3g2	0	0.824996	0.635	0.375	0	ILC2	Serpina3g
	Sdc41	0	0.81323	0.874	0.501	0	ILC2	Sdc4
	S100a41	0	0.783446	0.985	0.699	0	ILC2	S100a4
	Cish1	0	0.762897	0.772	0.52	0	ILC2	Cish
	Samsn11	0	0.748553	0.902	0.652	0	ILC2	Samsn1
	Klrg1	0	0.740577	0.657	0.392	0	ILC2	Klrg1
	Ccl1	0	0.720256	0.799	0.433	0	ILC2	Ccl1
	Bhlhe402	0	0.717592	0.882	0.7	0	ILC2	Bhlhe40
	Furin1	0	0.684768	0.745	0.557	0	ILC2	Furin
	Lmna2	0	0.678105	0.876	0.639	0	ILC2	Lmna
	Rora1	0	0.637112	0.93	0.724	0	ILC2	Rora
	Kit2	0	0.636913	0.787	0.447	0	ILC2	Kit
	Serpinb1a2	0	0.611427	0.793	0.499	0	ILC2	Serpinb1a
	Rbpj1	0	0.606739	0.788	0.506	0	ILC2	Rbpj
	Nrip11	0	0.573431	0.917	0.787	0	ILC2	Nrip1
	Klf42	0	0.557742	0.857	0.616	0	ILC2	Klf4
	Ccr2	0	0.539997	0.872	0.623	0	ILC2	Ccr2
	Ppp1r14b	0	0.538397	0.918	0.779	0	ILC2	Ppp1r14b
	Camk2n11	0	0.53454	0.77	0.5	0	ILC2	Camk2n1
	Cxcr61	0	0.532511	0.891	0.584	0	ILC2	Cxcr6
	Tmem158	0	0.528702	0.779	0.44	0	ILC2	Tmem158
	Spry1	0	0.497134	0.633	0.44	0	ILC2	Spry1
	Stc2	0	0.485974	0.715	0.388	0	ILC2	Stc2
	Rgs181	0	0.482659	0.745	0.373	0	ILC2	Rgs18
	Nedd42	0	0.47863	0.848	0.5	0	ILC2	Nedd4
	Il22	0	0.476808	0.802	0.496	0	ILC2	Il2
	Cntnap2	0	0.471313	0.629	0.292	0	ILC2	Cntnap2
	Ldha1	0	0.445895	0.961	0.866	0	ILC2	Ldha
	Disp2	0	0.397443	0.737	0.291	0	ILC2	Disp2
	Rab27b	0	0.39358	0.792	0.487	0	ILC2	Rab27b
	Tiam12	0	0.363736	0.731	0.49	0	ILC2	Tiam1
	Asb21	0	0.347242	0.696	0.313	0	ILC2	Asb2
	Sema6d1	0	0.296132	0.801	0.368	0	ILC2	Sema6d
	Maf2	0	0.267753	0.826	0.565	0	ILC2	Maf
	Klf51	0	0.259605	0.666	0.311	0	ILC2	Klf5
	Calcrl1	1.24957e-303	0.289132	0.633	0.397	2.49915e-300	ILC2	Calcrl
	Nfkbiz2	2.25835e-302	0.326322	0.888	0.728	4.5167e-299	ILC2	Nfkbiz
	Klf92	3.64208e-284	0.438585	0.812	0.638	7.28416e-281	ILC2	Klf9
	Mtss11	4.5181e-280	0.372029	0.651	0.448	9.03619e-277	ILC2	Mtss1
	Frmd4b	3.04617e-272	0.65269	0.733	0.594	6.09235e-269	ILC2	Frmd4b
	Ahr3	6.27962e-264	0.273416	0.706	0.461	1.25592e-260	ILC2	Ahr
	Stxbp6	4.80887e-263	0.571603	0.584	0.372	9.61774e-260	ILC2	Stxbp6
	Npc1	4.78377e-223	0.303277	0.631	0.415	9.56753e-220	ILC2	Npc1
	C2	1.43703e-218	0.381142	0.525	0.26	2.87406e-215	ILC2	C2
	Ffar2	2.08956e-209	0.729468	0.564	0.333	4.17911e-206	ILC2	Ffar2
	Uhrf21	2.4779e-207	0.391627	0.794	0.661	4.9558e-204	ILC2	Uhrf2
	Hes11	2.33278e-206	0.496079	0.636	0.434	4.66557e-203	ILC2	Hes1
	Eif5a	4.84711e-201	0.289006	0.98	0.932	9.69423e-198	ILC2	Eif5a
	Calca	1.93327e-200	1.5671	0.581	0.415	3.86655e-197	ILC2	Calca
	Mns1	1.82766e-176	0.862457	0.554	0.346	3.65532e-173	ILC2	Mns1
	Trdv4	1.56746e-174	0.268411	0.578	0.367	3.13492e-171	ILC2	Trdv4
	Mtln	1.96961e-161	0.360864	0.705	0.52	3.93921e-158	ILC2	Mtln
	Ero1l1	3.83769e-161	0.337976	0.679	0.518	7.67538e-158	ILC2	Ero1l
	Arhgef121	1.2018e-160	0.403277	0.624	0.464	2.40359e-157	ILC2	Arhgef12
	Sept113	2.64658e-155	0.295133	0.787	0.632	5.29316e-152	ILC2	2022-09-11
	Plec	1.94628e-152	0.303331	0.793	0.661	3.89257e-149	ILC2	Plec
	Ccnd2	2.20347e-152	0.303197	0.959	0.87	4.40694e-149	ILC2	Ccnd2
	Fos2	4.97817e-150	0.633767	0.945	0.864	9.95633e-147	ILC2	Fos
	Dusp6	9.52621e-148	0.327229	0.523	0.295	1.90524e-144	ILC2	Dusp6
	Cdk6	2.83478e-144	0.326645	0.66	0.476	5.66955e-141	ILC2	Cdk6
	Ern11	5.89038e-129	0.484392	0.569	0.392	1.17808e-125	ILC2	Ern1
	Tent5a1	2.42908e-124	0.341744	0.668	0.475	4.85815e-121	ILC2	Tent5a
	Uqcr11	2.19304e-115	0.261658	0.854	0.739	4.38609e-112	ILC2	Uqcr11
	Rgs21	5.78549e-114	0.506978	0.897	0.822	1.1571e-110	ILC2	Rgs2
	Il17rb	3.50434e-113	0.615756	0.518	0.331	7.00869e-110	ILC2	Il17rb
	Glul1	1.46872e-112	0.428915	0.67	0.561	2.93745e-109	ILC2	Glul
	Plin21	1.12537e-108	0.390483	0.585	0.399	2.25073e-105	ILC2	Plin2
	Hilpda3	2.41095e-105	0.58856	0.682	0.592	4.8219e-102	ILC2	Hilpda
	Lif1	6.74507e-102	0.283408	0.529	0.344	1.34901e-98	ILC2	Lif
	Rad50	6.93262e-84	0.272146	0.675	0.537	1.38652e-80	ILC2	Rad50
	Gclc	3.10382e-80	0.389357	0.603	0.465	6.20764e-77	ILC2	Gclc
	Il5	5.06971e-78	0.358602	0.337	0.223	1.01394e-74	ILC2	Il5
	Slc6a13	3.60296e-72	0.699966	0.488	0.274	7.20593e-69	ILC2	Slc6a13
	Neb	6.21436e-67	0.293239	0.35	0.255	1.24287e-63	ILC2	Neb
	Il131	3.07715e-59	0.391815	0.324	0.166	6.15429e-56	ILC2	Il13
	Ldhb1	1.77649e-53	0.328399	0.501	0.346	3.55298e-50	ILC2	Ldhb
	Cxcl22	1.72821e-52	0.83829	0.578	0.479	3.45641e-49	ILC2	Cxcl2
	Prxl2a	5.40923e-46	0.576606	0.516	0.389	1.08185e-42	ILC2	Prxl2a
	Tmem273	3.76628e-44	0.393102	0.471	0.29	7.53256e-41	ILC2	Tmem273
	Wee1	2.23005e-42	0.332111	0.514	0.36	4.46011e-39	ILC2	Wee1
	Dyrk3	3.0819e-37	0.451538	0.418	0.425	6.1638e-34	ILC2	Dyrk3
	Ldhd	8.30073e-36	0.501671	0.488	0.32	1.66015e-32	ILC2	Ldhd
	Ypel21	1.51095e-35	0.582507	0.492	0.378	3.02191e-32	ILC2	Ypel2
	Deptor	1.71854e-35	0.265917	0.332	0.204	3.43709e-32	ILC2	Deptor
	Dst1	7.64845e-35	0.267515	0.389	0.341	1.52969e-31	ILC2	Dst
	Irs2	6.94023e-34	0.287803	0.724	0.661	1.38805e-30	ILC2	Irs2
	Alox51	8.76468e-32	0.386075	0.386	0.318	1.75294e-28	ILC2	Alox5
	Aarsd1	1.53588e-22	0.25971	0.567	0.452	3.07175e-19	ILC2	Aarsd1
	Chdh	4.56073e-18	0.329355	0.377	0.272	9.12145e-15	ILC2	Chdh
	Ccr8	3.20015e-15	0.653613	0.461	0.326	6.4003e-12	ILC2	Ccr8
	Enah	7.24339e-15	0.474993	0.46	0.333	1.44868e-11	ILC2	Enah
	Cited2	1.10115e-14	0.322736	0.776	0.742	2.20231e-11	ILC2	Cited2
	Bcl2l15	3.32554e-11	0.320157	0.414	0.344	6.65107e-08	ILC2	Bcl2l15
	Areg	1.8472e-08	0.988529	0.452	0.431	3.6944e-05	ILC2	Areg
	Myadm1	6.76015e-07	0.281289	0.535	0.452	0.00135203	ILC2	Myadm
	Myo61	1.93913e-06	0.364029	0.491	0.395	0.00387825	ILC2	Myo6
	Npnt	5.29118e-05	0.483987	0.436	0.356	0.105824	ILC2	Npnt
	Epcam	0.000193099	0.432644	0.475	0.369	0.386198	ILC2	Epcam
	Clspn	7.85786e-122	0.284771	0.729	0.298	1.57157e-118	ILC2_2	Clspn
	Enah1	1.02331e-93	0.71386	0.744	0.382	2.04663e-90	ILC2_2	Enah
	Slc7a51	2.01117e-90	0.445252	0.693	0.368	4.02234e-87	ILC2_2	Slc7a5
	Cd40lg1	8.34297e-82	0.318868	0.227	0.551	1.66859e-78	ILC2_2	Cd40lg
	Spata71	2.22789e-80	0.416222	0.184	0.461	4.45578e-77	ILC2_2	Spata7
	Ttn1	9.15162e-79	0.615363	0.598	0.331	1.83032e-75	ILC2_2	Ttn
	Ecm1	3.63558e-72	0.301453	0.662	0.316	7.27117e-69	ILC2_2	Ecm1
	Sema6d2	1.95009e-63	0.653962	0.729	0.552	3.90018e-60	ILC2_2	Sema6d
	Arhgef122	5.17897e-59	0.882776	0.753	0.529	1.03579e-55	ILC2_2	Arhgef12
	Hmgcr	3.11519e-57	0.370854	0.244	0.51	6.23039e-54	ILC2_2	Hmgcr
	Erc11	2.42274e-56	0.423493	0.68	0.361	4.84547e-53	ILC2_2	Erc1
	Il1rl11	6.55444e-54	1.40724	0.858	0.657	1.31089e-50	ILC2_2	Il1rl1
	Plin22	1.45985e-51	0.258159	0.165	0.485	2.91971e-48	ILC2_2	Plin2
	Gcnt22	6.77234e-49	0.561815	0.365	0.574	1.35447e-45	ILC2_2	Gcnt2
	Sik2	2.52765e-48	0.578117	0.245	0.507	5.0553e-45	ILC2_2	Sik2
	Hjurp	8.36353e-45	0.594087	0.247	0.507	1.67271e-41	ILC2_2	Hjurp
	Tbx211	1.2382e-44	0.260809	0.336	0.521	2.47639e-41	ILC2_2	Tbx21
	Il6ra2	2.11087e-44	0.282547	0.747	0.637	4.22174e-41	ILC2_2	Il6ra
	Selenoi1	6.93245e-44	0.366696	0.211	0.399	1.38649e-40	ILC2_2	Selenoi
	Ralgps21	2.94954e-42	0.486173	0.278	0.504	5.89909e-39	ILC2_2	Ralgps2
	Pcyt1a1	8.44088e-42	0.53984	0.733	0.454	1.68818e-38	ILC2_2	Pcyt1a
	Ccrl22	1.97565e-39	0.389547	0.747	0.556	3.95131e-36	ILC2_2	Ccrl2
	Ern12	3.76564e-38	0.305386	0.269	0.472	7.53128e-35	ILC2_2	Ern1
	Cdc7	3.88719e-38	0.259673	0.665	0.364	7.77439e-35	ILC2_2	Cdc7
	Cd53	5.63e-38	0.898298	0.755	0.67	1.126e-34	ILC2_2	Cd5
	Hes12	4.32661e-37	0.492367	0.684	0.518	8.65322e-34	ILC2_2	Hes1
	Samd31	4.41806e-37	0.328682	0.325	0.538	8.83612e-34	ILC2_2	Samd3
	Fosb3	1.68649e-36	1.58929	0.896	0.841	3.37298e-33	ILC2_2	Fosb
	Slfn51	1.10413e-35	0.330872	0.329	0.564	2.20826e-32	ILC2_2	Slfn5
	Il6st2	5.01901e-35	0.33801	0.76	0.659	1.0038e-31	ILC2_2	Il6st
	Icam11	5.35747e-35	0.407412	0.324	0.552	1.07149e-31	ILC2_2	Icam1
	Ncapd3	1.40305e-34	0.459516	0.34	0.547	2.8061e-31	ILC2_2	Ncapd3
	Egr11	8.99049e-32	0.323491	0.356	0.611	1.7981e-28	ILC2_2	Egr1
	Kbtbd112	2.20548e-31	0.331655	0.46	0.685	4.41096e-28	ILC2_2	Kbtbd11
	Atad21	5.76684e-31	0.396205	0.349	0.597	1.15337e-27	ILC2_2	Atad2
	Gns1	9.9595e-31	0.472797	0.616	0.363	1.9919e-27	ILC2_2	Gns
	Ccdc1842	6.20038e-30	0.640293	0.789	0.629	1.24008e-26	ILC2_2	Ccdc184
	Slamf72	1.12301e-29	0.395479	0.344	0.537	2.24601e-26	ILC2_2	Slamf7
	Ccr81	1.3812e-29	0.780851	0.618	0.38	2.7624e-26	ILC2_2	Ccr8
	Zrsr1	7.08156e-29	0.940765	0.718	0.576	1.41631e-25	ILC2_2	Zrsr1
	Pou2f23	8.58135e-29	0.437088	0.653	0.388	1.71627e-25	ILC2_2	Pou2f2
	Epcam1	2.2657e-28	0.335542	0.691	0.41	4.5314e-25	ILC2_2	Epcam
	Spty2d1	8.33897e-28	0.401918	0.469	0.657	1.66779e-24	ILC2_2	Spty2d1
	Pecam13	1.54468e-27	0.50262	0.738	0.467	3.08936e-24	ILC2_2	Pecam1
	Cpd2	1.9412e-27	0.434816	0.656	0.399	3.8824e-24	ILC2_2	Cpd
	Myadm2	2.33924e-27	0.632171	0.709	0.484	4.67849e-24	ILC2_2	Myadm
	Rnps1	7.9621e-27	0.297693	0.447	0.645	1.59242e-23	ILC2_2	Rnps1
	Baz1b	4.42999e-26	0.328326	0.371	0.601	8.85997e-23	ILC2_2	Baz1b
	Clec2i1	4.58403e-26	0.346867	0.375	0.524	9.16806e-23	ILC2_2	Clec2i
	Irf11	6.41449e-25	0.387353	0.485	0.684	1.2829e-21	ILC2_2	Irf1
	Gbp42	2.5307e-24	0.634113	0.413	0.664	5.0614e-21	ILC2_2	Gbp4
	Tnfsf111	4.13498e-24	0.552248	0.793	0.665	8.26997e-21	ILC2_2	Tnfsf11
	Tm6sf12	5.79793e-24	0.418409	0.322	0.519	1.15959e-20	ILC2_2	Tm6sf1
	Slc22a15	7.69988e-24	0.257974	0.28	0.374	1.53998e-20	ILC2_2	Slc22a15
	Kcnq1ot11	2.20484e-23	1.87947	0.798	0.684	4.40968e-20	ILC2_2	Kcnq1ot1
	Casp8ap2	2.53265e-23	0.567353	0.74	0.494	5.0653e-20	ILC2_2	Casp8ap2
	Dqx1	1.59525e-22	0.257745	0.484	0.273	3.1905e-19	ILC2_2	Dqx1
	P2ry141	1.70714e-22	0.534273	0.716	0.453	3.41428e-19	ILC2_2	P2ry14
	Sptbn13	4.75343e-22	0.352502	0.438	0.724	9.50687e-19	ILC2_2	Sptbn1
	Syne22	7.47199e-22	0.490325	0.66	0.443	1.4944e-18	ILC2_2	Syne2
	Hirip3	1.79849e-21	0.322421	0.671	0.53	3.59698e-18	ILC2_2	Hirip3
	Golga3	5.11224e-21	0.540781	0.68	0.482	1.02245e-17	ILC2_2	Golga3
	Wee11	8.57007e-21	0.569012	0.613	0.423	1.71401e-17	ILC2_2	Wee1
	Syne12	1.46782e-20	0.537524	0.336	0.487	2.93564e-17	ILC2_2	Syne1
	Myo62	1.96057e-20	0.654964	0.296	0.439	3.92114e-17	ILC2_2	Myo6
	Zeb23	2.46049e-20	0.700789	0.665	0.484	4.92098e-17	ILC2_2	Zeb2
	Slc7a81	5.66182e-20	0.905365	0.745	0.577	1.13236e-16	ILC2_2	Slc7a8
	Stab21	6.2949e-20	0.915215	0.691	0.588	1.25898e-16	ILC2_2	Stab2
	Socs22	3.63567e-19	0.584626	0.449	0.628	7.27135e-16	ILC2_2	Socs2
	Stat12	4.95511e-19	0.522763	0.462	0.653	9.91022e-16	ILC2_2	Stat1
	Itgb15	1.78609e-18	0.387362	0.442	0.7	3.57218e-15	ILC2_2	Itgb1
	Asb22	2.54065e-18	0.407263	0.38	0.481	5.0813e-15	ILC2_2	Asb2
	Dpp42	3.01518e-18	0.291549	0.509	0.596	6.03035e-15	ILC2_2	Dpp4
	Mctp11	1.07571e-17	0.353097	0.767	0.608	2.15141e-14	ILC2_2	Mctp1
	Nfkbiz3	1.51156e-17	0.318661	0.68	0.799	3.02311e-14	ILC2_2	Nfkbiz
	Calca1	1.97753e-17	0.877187	0.615	0.484	3.95506e-14	ILC2_2	Calca
	Trgv2	8.39984e-17	0.362378	0.4	0.541	1.67997e-13	ILC2_2	Trgv2
	Igtp1	9.42861e-17	0.364452	0.378	0.499	1.88572e-13	ILC2_2	Igtp
	Trdv41	1.00978e-16	0.641544	0.618	0.455	2.01956e-13	ILC2_2	Trdv4
	Slc2a31	1.274e-16	0.851877	0.291	0.433	2.54801e-13	ILC2_2	Slc2a3
	Areg1	1.4232e-16	0.553169	0.627	0.437	2.84641e-13	ILC2_2	Areg
	Rif1	3.25011e-16	0.59191	0.367	0.569	6.50022e-13	ILC2_2	Rif1
	Smarca5	6.10218e-16	0.320309	0.715	0.81	1.22044e-12	ILC2_2	Smarca5
	Cited21	9.90483e-16	0.397526	0.613	0.76	1.98097e-12	ILC2_2	Cited2
	Slc7a6os1	1.11582e-15	0.479419	0.698	0.485	2.23165e-12	ILC2_2	Slc7a6os
	Ypel22	2.21391e-15	0.765905	0.6	0.424	4.42781e-12	ILC2_2	Ypel2
	Stc21	3.27896e-15	0.311353	0.476	0.53	6.55793e-12	ILC2_2	Stc2
	Nucks1	3.62622e-15	0.351263	0.765	0.8	7.25245e-12	ILC2_2	Nucks1
	Lck4	4.98915e-15	0.304965	0.622	0.811	9.9783e-12	ILC2_2	Lck
	Nabp14	6.67476e-15	0.372241	0.438	0.72	1.33495e-11	ILC2_2	Nabp1
	Lman11	7.18613e-15	0.60707	0.36	0.515	1.43723e-11	ILC2_2	Lman1
	Snhg15	8.97235e-15	0.319772	0.678	0.449	1.79447e-11	ILC2_2	Snhg15
	Wdr76	1.04626e-14	0.405903	0.569	0.383	2.09253e-11	ILC2_2	Wdr76
	Rab27b1	1.0891e-14	0.407721	0.529	0.62	2.17819e-11	ILC2_2	Rab27b
	Fosl2	1.33326e-14	0.350136	0.662	0.737	2.66651e-11	ILC2_2	Fosl2
	S1pr14	1.85749e-14	0.312391	0.764	0.688	3.71498e-11	ILC2_2	S1pr1
	Itgav1	2.23496e-14	0.68521	0.34	0.467	4.46992e-11	ILC2_2	Itgav
	Igkc	3.39945e-14	4.40127	0.338	0.211	6.79889e-11	ILC2_2	Igkc
	Traf11	3.51139e-14	0.566224	0.507	0.713	7.02278e-11	ILC2_2	Traf1
	Rnf1281	3.6162e-14	0.730814	0.731	0.564	7.2324e-11	ILC2_2	Rnf128
	Maf3	3.87558e-14	0.553146	0.449	0.682	7.75115e-11	ILC2_2	Maf
	Eprs	4.17903e-14	0.296828	0.631	0.703	8.35806e-11	ILC2_2	Eprs
	Dhx9	6.62486e-14	0.571469	0.518	0.709	1.32497e-10	ILC2_2	Dhx9
	Nrip12	1.34422e-13	1.37651	0.862	0.843	2.68843e-10	ILC2_2	Nrip1
	Ell21	3.90727e-13	0.434478	0.638	0.487	7.81455e-10	ILC2_2	Ell2
	Cd64	6.5762e-13	0.509204	0.493	0.664	1.31524e-09	ILC2_2	Cd6
	Trbc13	1.2454e-12	0.366106	0.664	0.876	2.4908e-09	ILC2_2	Trbc1
	Acsl1	1.72875e-12	0.536625	0.62	0.488	3.4575e-09	ILC2_2	Acsl1
	Adat1	2.06608e-12	0.276195	0.516	0.336	4.13216e-09	ILC2_2	Adat1
	Mogs1	4.37881e-12	0.286439	0.362	0.475	8.75761e-09	ILC2_2	Mogs
	Slamf11	1.02665e-11	0.498598	0.435	0.541	2.0533e-08	ILC2_2	Slamf1
	Itga41	1.11934e-11	0.639418	0.542	0.761	2.23868e-08	ILC2_2	Itga4
	Frmd4b1	1.52354e-11	0.262251	0.615	0.655	3.04708e-08	ILC2_2	Frmd4b
	Icos1	2.66318e-11	0.3872	0.624	0.729	5.32636e-08	ILC2_2	Icos
	Pdia61	4.05221e-11	0.593184	0.615	0.736	8.10441e-08	ILC2_2	Pdia6
	Nup2102	4.30932e-11	0.772792	0.336	0.527	8.61865e-08	ILC2_2	Nup210
	Blm	5.9393e-11	0.263415	0.502	0.335	1.18786e-07	ILC2_2	Blm
	Lztfl11	6.75058e-11	1.0222	0.736	0.639	1.35012e-07	ILC2_2	Lztfl1
	Slc16a6	1.196e-10	0.660478	0.315	0.429	2.392e-07	ILC2_2	Slc16a6
	Hnrnph1	2.02239e-10	1.66723	0.762	0.719	4.04479e-07	ILC2_2	Hnrnph1
	Stk193	2.27691e-10	0.994681	0.702	0.586	4.55382e-07	ILC2_2	Stk19
	Ctsb	2.80198e-10	0.408161	0.505	0.607	5.60397e-07	ILC2_2	Ctsb
	Rpn1	3.48472e-10	0.300136	0.404	0.482	6.96945e-07	ILC2_2	Rpn1
	Ier24	7.04245e-10	0.429445	0.816	0.94	1.40849e-06	ILC2_2	Ier2
	Rcc2	9.36826e-10	0.343777	0.604	0.617	1.87365e-06	ILC2_2	Rcc2
	Deptor1	6.27455e-09	0.418944	0.184	0.261	1.25491e-05	ILC2_2	Deptor
	Lsamp	9.99887e-09	0.534608	0.598	0.486	1.99977e-05	ILC2_2	Lsamp
	Mdn1	1.25938e-08	0.657827	0.722	0.62	2.51876e-05	ILC2_2	Mdn1
	Tiam13	1.26985e-08	0.284541	0.755	0.591	2.5397e-05	ILC2_2	Tiam1
	Larp71	1.83958e-08	0.315396	0.702	0.526	3.67917e-05	ILC2_2	Larp7
	Dusp12	2.54878e-08	0.411515	0.722	0.859	5.09757e-05	ILC2_2	Dusp1
	Mcm7	2.74701e-08	0.267498	0.567	0.41	5.49403e-05	ILC2_2	Mcm7
	Cdk21	4.34093e-08	0.301998	0.276	0.298	8.68187e-05	ILC2_2	Cdk2
	Ppid	4.7668e-08	0.713522	0.711	0.563	9.5336e-05	ILC2_2	Ppid
	Mmp9	5.47244e-08	0.28256	0.256	0.178	0.000109449	ILC2_2	Mmp9
	Atp2b4	7.64459e-08	0.590527	0.435	0.525	0.000152892	ILC2_2	Atp2b4
	Cbx11	7.75825e-08	0.328648	0.644	0.642	0.000155165	ILC2_2	Cbx1
	Eif4g1	9.00251e-08	0.399513	0.631	0.66	0.00018005	ILC2_2	Eif4g1
	Smad73	1.00104e-07	0.495295	0.802	0.889	0.000200208	ILC2_2	Smad7
	Ighm1	1.26037e-07	1.89491	0.678	0.652	0.000252074	ILC2_2	Ighm
	Rad501	1.59714e-07	0.513745	0.56	0.597	0.000319427	ILC2_2	Rad50
	Thrap3	1.68511e-07	0.591674	0.64	0.77	0.000337022	ILC2_2	Thrap3
	Xbp11	2.04018e-07	0.718092	0.687	0.533	0.000408036	ILC2_2	Xbp1
	Ccr21	2.19025e-07	1.22539	0.669	0.732	0.000438051	ILC2_2	Ccr2
	Npc11	4.61709e-07	0.576166	0.605	0.507	0.000923417	ILC2_2	Npc1
	Neat11	6.46807e-07	1.36121	0.662	0.694	0.00129361	ILC2_2	Neat1
	Fgl24	8.84567e-07	1.10517	0.642	0.738	0.00176913	ILC2_2	Fgl2
	Ipmk	9.6787e-07	0.312042	0.575	0.473	0.00193574	ILC2_2	Ipmk
	Ctla41	1.69205e-06	0.47082	0.604	0.494	0.0033841	ILC2_2	Ctla4
	Gcnt12	3.10778e-06	0.268153	0.511	0.437	0.00621555	ILC2_2	Gcnt1
	Lbr1	3.36355e-06	0.673902	0.613	0.702	0.00672711	ILC2_2	Lbr
	Tob2	3.73659e-06	0.547547	0.602	0.643	0.00747318	ILC2_2	Tob2
	Chd73	4.64108e-06	0.721382	0.764	0.68	0.00928217	ILC2_2	Chd7
	Cish2	4.66257e-06	1.01519	0.729	0.627	0.00932514	ILC2_2	Cish
	Dnah83	6.32389e-06	0.354582	0.625	0.471	0.0126478	ILC2_2	Dnah8
	Il17rb1	7.16074e-06	0.506241	0.405	0.412	0.0143215	ILC2_2	Il17rb
	Plec1	7.85462e-06	0.82976	0.655	0.72	0.0157092	ILC2_2	Plec
	Srsf101	1.17239e-05	0.62933	0.625	0.661	0.0234479	ILC2_2	Srsf10
	Ikzf2	1.35822e-05	0.939917	0.522	0.697	0.0271644	ILC2_2	Ikzf2
	Tbc1d42	1.37235e-05	0.30376	0.525	0.583	0.027447	ILC2_2	Tbc1d4
	Pim12	1.43421e-05	0.636628	0.76	0.896	0.0286842	ILC2_2	Pim1
	Syncrip	1.45984e-05	0.634539	0.671	0.705	0.0291967	ILC2_2	Syncrip
	Cep2901	1.70161e-05	0.253379	0.342	0.409	0.0340321	ILC2_2	Cep290
	Ccr52	1.88781e-05	0.254465	0.416	0.45	0.0377563	ILC2_2	Ccr5
	Itpkb3	2.77812e-05	0.825771	0.647	0.77	0.0555624	ILC2_2	Itpkb
	Hlf1	6.11634e-05	0.508377	0.685	0.542	0.122327	ILC2_2	Hlf
	Arl5b	6.7611e-05	0.360085	0.704	0.508	0.135222	ILC2_2	Arl5b
	Zfp36l12	6.76823e-05	0.39557	0.849	0.93	0.135365	ILC2_2	Zfp36l1
	Yae1d1	7.08875e-05	0.437621	0.587	0.507	0.141775	ILC2_2	Yae1d1
	Prdm11	8.62131e-05	0.655666	0.311	0.378	0.172426	ILC2_2	Prdm1
	Zbtb202	9.59389e-05	1.01144	0.62	0.759	0.191878	ILC2_2	Zbtb20
	Cd42	0.000115768	0.600754	0.478	0.546	0.231536	ILC2_2	Cd4
	Cd692	0.000159633	0.347139	0.655	0.866	0.319265	ILC2_2	Cd69
	Txndc11	0.00017718	0.41579	0.615	0.517	0.35436	ILC2_2	Txndc11
	Themis3	0.000204754	1.2603	0.665	0.69	0.409508	ILC2_2	Themis
	Parp1	0.000216898	0.307051	0.685	0.527	0.433796	ILC2_2	Parp1
	Slc7a1	0.000250952	0.403932	0.56	0.48	0.501903	ILC2_2	Slc7a1
	Cd932	0.00026666	0.352528	0.445	0.433	0.533321	ILC2_2	Cd93
	Sfpq	0.000327637	0.703196	0.693	0.798	0.655273	ILC2_2	Sfpq
	Mdfic1	0.000400261	0.813901	0.616	0.682	0.800523	ILC2_2	Mdfic
	Pcnt1	0.00041402	0.49717	0.593	0.448	0.82804	ILC2_2	Pcnt
	Ipcef14	0.000415287	0.523036	0.602	0.674	0.830574	ILC2_2	Ipcef1
	Nfkbid2	0.000437599	0.644431	0.653	0.574	0.875199	ILC2_2	Nfkbid
	Mctp21	0.000651252	0.670082	0.587	0.478	1	ILC2_2	Mctp2
	Tnf1	0.000704245	0.551173	0.671	0.543	1	ILC2_2	Tnf
	Snhg31	0.00193422	0.435757	0.562	0.586	1	ILC2_2	Snhg3
	Rgs12	0.00203517	0.544166	0.631	0.845	1	ILC2_2	Rgs1
	Pcsk1	0.00240463	0.544374	0.562	0.401	1	ILC2_2	Pcsk1
	Rad18	0.00241579	0.392271	0.562	0.472	1	ILC2_2	Rad18
	Srsf73	0.00246127	1.18251	0.807	0.866	1	ILC2_2	Srsf7
	Tmem2731	0.00260183	0.707383	0.336	0.369	1	ILC2_2	Tmem273
	Fos3	0.00277206	0.363298	0.682	0.903	1	ILC2_2	Fos
	Slamf63	0.00284299	0.952174	0.769	0.764	1	ILC2_2	Slamf6
	Ptpn131	0.00293012	1.26426	0.607	0.551	1	ILC2_2	Ptpn13
	Nrp11	0.00313507	0.572474	0.573	0.482	1	ILC2_2	Nrp1
	Filip1l	0.00326978	0.46037	0.538	0.531	1	ILC2_2	Filip1l
	Rora2	0.00405866	0.944521	0.776	0.813	1	ILC2_2	Rora
	Kpnb1	0.00462756	0.418924	0.702	0.533	1	ILC2_2	Kpnb1
	Calcrl2	0.00526607	0.529351	0.56	0.498	1	ILC2_2	Calcrl
	Ahr4	0.00764964	0.904299	0.64	0.566	1	ILC2_2	Ahr
	Lgals33	1.29614e-250	2.30468	0.989	0.718	2.59228e-247	ILC3	Lgals3
	S100a62	5.09598e-240	2.16302	0.998	0.858	1.0192e-236	ILC3	S100a6
	Cxcr62	2.73581e-229	1.90515	0.979	0.712	5.47162e-226	ILC3	Cxcr6
	Tmem176a4	2.59285e-217	2.09356	0.983	0.71	5.1857e-214	ILC3	Tmem176a
	Ckb1	4.86786e-215	2.11068	0.912	0.496	9.73573e-212	ILC3	Ckb
	Tmem176b3	6.56957e-208	1.91129	0.983	0.741	1.31391e-204	ILC3	Tmem176b
	Il18r13	1.92431e-203	1.7774	0.971	0.737	3.84862e-200	ILC3	Il18r1
	S100a42	2.944e-203	1.8971	0.998	0.819	5.88799e-200	ILC3	S100a4
	Thy13	3.55618e-187	1.58213	0.979	0.862	7.11236e-184	ILC3	Thy1
	Ramp12	1.62554e-180	1.47785	0.992	0.841	3.25108e-177	ILC3	Ramp1
	S100a112	1.10285e-175	1.19731	0.998	0.931	2.2057e-172	ILC3	S100a11
	Lgals12	8.89324e-157	1.33345	0.998	0.878	1.77865e-153	ILC3	Lgals1
	Maf4	8.39231e-153	1.53054	0.926	0.674	1.67846e-149	ILC3	Maf
	Crip11	4.45371e-145	1.72078	0.99	0.909	8.90742e-142	ILC3	Crip1
	Cd3g3	6.54473e-135	1.42914	0.971	0.853	1.30895e-131	ILC3	Cd3g
	Lmo41	7.13802e-133	1.41426	0.943	0.72	1.4276e-129	ILC3	Lmo4
	Capg2	7.15149e-132	1.77795	0.905	0.656	1.4303e-128	ILC3	Capg
	Rnase43	2.73913e-123	1.49337	0.731	0.377	5.47826e-120	ILC3	Rnase4
	Ly6g5b1	2.86409e-123	1.65928	0.728	0.452	5.72818e-120	ILC3	Ly6g5b
	Ccr22	1.6332e-122	1.14412	0.954	0.727	3.2664e-119	ILC3	Ccr2
	Actn2	1.53959e-120	1.63589	0.747	0.417	3.07918e-117	ILC3	Actn2
	Icos2	7.74186e-113	1.37823	0.899	0.724	1.54837e-109	ILC3	Icos
	Kcnc1	4.81475e-104	1.50956	0.68	0.499	9.62949e-101	ILC3	Kcnc1
	Jaml1	5.18159e-100	1.48558	0.8	0.628	1.03632e-96	ILC3	Jaml
	Pxdc12	9.50271e-96	1.37755	0.804	0.572	1.90054e-92	ILC3	Pxdc1
	Ltb4r11	2.08081e-89	1.10495	0.888	0.653	4.16163e-86	ILC3	Ltb4r1
	Gpx12	5.0662e-88	1.1676	0.918	0.752	1.01324e-84	ILC3	Gpx1
	Igf1r2	6.13997e-88	1.32865	0.735	0.536	1.22799e-84	ILC3	Igf1r
	Cd3e3	5.69337e-76	1.04935	0.914	0.833	1.13867e-72	ILC3	Cd3e
	Hk22	2.52828e-74	1.14346	0.672	0.499	5.05656e-71	ILC3	Hk2
	Serpinb1a3	9.29279e-73	1.11771	0.804	0.623	1.85856e-69	ILC3	Serpinb1a
	Ppp1r14c1	1.13062e-69	0.654993	0.524	0.319	2.26123e-66	ILC3	Ppp1r14c
	Bcl2a1b2	1.26583e-68	1.37322	0.77	0.643	2.53165e-65	ILC3	Bcl2a1b
	Fgl25	7.60819e-68	1.07974	0.865	0.734	1.52164e-64	ILC3	Fgl2
	Cd441	2.54896e-66	0.898469	0.878	0.717	5.09792e-63	ILC3	Cd44
	Bcl2a1d2	1.30679e-65	1.22116	0.709	0.567	2.61358e-62	ILC3	Bcl2a1d
	Ccr41	3.62258e-65	0.385671	0.55	0.317	7.24516e-62	ILC3	Ccr4
	S100a101	3.39517e-64	0.475681	1	0.973	6.79035e-61	ILC3	S100a10
	Psap1	3.80298e-64	0.733978	0.901	0.778	7.60596e-61	ILC3	Psap
	Khdrbs31	3.2133e-62	0.398048	0.509	0.339	6.42661e-59	ILC3	Khdrbs3
	Gclc1	2.81162e-55	0.953435	0.69	0.522	5.62325e-52	ILC3	Gclc
	Lmna3	2.0124e-51	0.883987	0.817	0.74	4.02481e-48	ILC3	Lmna
	Rgcc1	2.78959e-49	1.05152	0.73	0.618	5.57918e-46	ILC3	Rgcc
	Ahr5	9.20912e-47	0.947938	0.703	0.564	1.84182e-43	ILC3	Ahr
	Cxcr32	1.07881e-46	1.07016	0.735	0.659	2.15762e-43	ILC3	Cxcr3
	Selenop3	5.91025e-46	1.04904	0.731	0.642	1.18205e-42	ILC3	Selenop
	Mmp251	5.55418e-45	1.01484	0.564	0.362	1.11084e-41	ILC3	Mmp25
	Adam81	9.16291e-44	0.546877	0.55	0.363	1.83258e-40	ILC3	Adam8
	Sept114	1.84575e-43	0.698144	0.859	0.697	3.6915e-40	ILC3	2022-09-11
	Ero1l2	2.18509e-43	0.819999	0.726	0.585	4.37018e-40	ILC3	Ero1l
	Cish3	1.6012e-42	0.680212	0.813	0.626	3.20239e-39	ILC3	Cish
	Ikzf21	6.08346e-42	0.756182	0.783	0.692	1.21669e-38	ILC3	Ikzf2
	Ccnd21	4.95288e-40	0.543254	0.949	0.908	9.90577e-37	ILC3	Ccnd2
	Sdc42	9.15839e-40	0.896737	0.752	0.66	1.83168e-36	ILC3	Sdc4
	Tesc1	7.46886e-38	0.795704	0.625	0.536	1.49377e-34	ILC3	Tesc
	Krt832	6.7781e-37	0.995981	0.596	0.476	1.35562e-33	ILC3	Krt83
	Gpr1835	8.19089e-37	0.638055	0.806	0.75	1.63818e-33	ILC3	Gpr183
	Serpinb6a	1.62345e-36	0.837954	0.68	0.525	3.2469e-33	ILC3	Serpinb6a
	Asb23	2.11479e-36	0.98245	0.606	0.477	4.22957e-33	ILC3	Asb2
	Trac3	6.66282e-36	1.04783	0.743	0.71	1.33256e-32	ILC3	Trac
	Aqp31	1.31194e-35	0.976999	0.56	0.463	2.62388e-32	ILC3	Aqp3
	Slc16a61	6.77134e-35	0.55622	0.549	0.425	1.35427e-31	ILC3	Slc16a6
	Rora3	4.64763e-33	0.57702	0.901	0.811	9.29526e-30	ILC3	Rora
	Plp22	1.85687e-31	0.578454	0.737	0.574	3.71374e-28	ILC3	Plp2
	Trbc23	7.40392e-31	0.514544	0.977	0.913	1.48078e-27	ILC3	Trbc2
	Cox5a	1.06559e-30	0.525936	0.93	0.876	2.13117e-27	ILC3	Cox5a
	Cpd3	1.55132e-30	0.362482	0.535	0.402	3.10265e-27	ILC3	Cpd
	Avpi1	1.84381e-30	0.723264	0.571	0.525	3.68761e-27	ILC3	Avpi1
	Ndufa44	5.55987e-30	0.423543	0.962	0.911	1.11197e-26	ILC3	Ndufa4
	Uqcrq1	1.16859e-28	0.502521	0.874	0.815	2.33717e-25	ILC3	Uqcrq
	Cd40lg2	2.7437e-28	0.926233	0.585	0.545	5.48741e-25	ILC3	Cd40lg
	Tcrg-C1	3.85696e-27	0.758033	0.627	0.537	7.71391e-24	ILC3	Tcrg-C1
	Plekhg12	7.33941e-27	0.540819	0.457	0.37	1.46788e-23	ILC3	Plekhg1
	Palld	8.00852e-27	0.280086	0.398	0.316	1.6017e-23	ILC3	Palld
	Hsp90b11	7.2299e-26	0.555072	0.947	0.895	1.44598e-22	ILC3	Hsp90b1
	Cmc21	2.14154e-24	0.608863	0.589	0.472	4.28308e-21	ILC3	Cmc2
	Plxnd1	5.5353e-24	0.681233	0.427	0.288	1.10706e-20	ILC3	Plxnd1
	Lcp13	8.47446e-24	0.4164	0.933	0.892	1.69489e-20	ILC3	Lcp1
	Tnf2	2.25559e-23	0.991507	0.581	0.544	4.51117e-20	ILC3	Tnf
	Il2ra2	1.47273e-22	0.432356	0.733	0.62	2.94546e-19	ILC3	Il2ra
	Dusp61	4.84239e-22	0.394265	0.488	0.392	9.68478e-19	ILC3	Dusp6
	Il17rb2	6.13536e-22	0.285696	0.516	0.41	1.22707e-18	ILC3	Il17rb
	Edem11	1.23953e-21	0.316603	0.554	0.431	2.47906e-18	ILC3	Edem1
	Cd3d3	3.38043e-21	0.565357	0.819	0.836	6.76085e-18	ILC3	Cd3d
	Il1r12	1.0854e-20	0.655395	0.484	0.425	2.17079e-17	ILC3	Il1r1
	Ppp1r14b1	1.64833e-20	0.411805	0.909	0.838	3.29666e-17	ILC3	Ppp1r14b
	Manf	1.75666e-20	0.514352	0.84	0.786	3.51332e-17	ILC3	Manf
	Anxa53	2.28952e-20	0.508841	0.707	0.626	4.57903e-17	ILC3	Anxa5
	Cd693	8.25102e-20	0.664704	0.89	0.862	1.6502e-16	ILC3	Cd69
	Gadd45b2	9.04327e-20	0.695313	0.731	0.686	1.80865e-16	ILC3	Gadd45b
	Mtss12	1.17226e-19	0.537952	0.59	0.535	2.34452e-16	ILC3	Mtss1
	Mdfic2	1.23213e-19	0.391198	0.75	0.679	2.46425e-16	ILC3	Mdfic
	Cyb5a1	2.88128e-19	0.465796	0.79	0.73	5.76257e-16	ILC3	Cyb5a
	Scp23	4.61264e-19	0.342786	0.905	0.865	9.22527e-16	ILC3	Scp2
	Prr291	8.75538e-19	0.521353	0.47	0.397	1.75108e-15	ILC3	Prr29
	Lck5	9.06205e-19	0.398347	0.817	0.807	1.81241e-15	ILC3	Lck
	Dap	1.53084e-18	0.432953	0.699	0.618	3.06167e-15	ILC3	Dap
	Gbp6	2.19829e-18	0.351864	0.451	0.413	4.39658e-15	ILC3	Gbp6
	Tagln21	4.21079e-18	0.349643	0.973	0.944	8.42159e-15	ILC3	Tagln2
	Jag11	5.35654e-18	0.311532	0.474	0.452	1.07131e-14	ILC3	Jag1
	Evi2a	6.0682e-18	0.591392	0.61	0.589	1.21364e-14	ILC3	Evi2a
	Actg11	8.52955e-18	0.28308	0.996	0.986	1.70591e-14	ILC3	Actg1
	Tiparp1	9.38961e-18	0.483032	0.627	0.62	1.87792e-14	ILC3	Tiparp
	Fam110a1	1.40124e-17	0.326515	0.541	0.489	2.80248e-14	ILC3	Fam110a
	Calr	1.96088e-16	0.465159	0.914	0.878	3.92177e-13	ILC3	Calr
	Emp11	2.43698e-16	0.77334	0.697	0.692	4.87395e-13	ILC3	Emp1
	Rorc1	4.05578e-16	0.765703	0.4	0.286	8.11155e-13	ILC3	Rorc
	Pkm2	5.95441e-16	0.35777	0.88	0.842	1.19088e-12	ILC3	Pkm
	Ier5l2	9.80158e-16	1.08115	0.571	0.647	1.96032e-12	ILC3	Ier5l
	Anxa13	5.36466e-14	0.355392	0.787	0.72	1.07293e-10	ILC3	Anxa1
	Comt2	8.24328e-14	0.441217	0.516	0.445	1.64866e-10	ILC3	Comt
	Arap24	1.24907e-13	0.451339	0.733	0.722	2.49815e-10	ILC3	Arap2
	Cysltr11	1.98674e-13	0.309959	0.621	0.556	3.97349e-10	ILC3	Cysltr1
	Ccr61	2.53153e-13	0.853998	0.531	0.51	5.06306e-10	ILC3	Ccr6
	Zbtb16	3.92375e-13	0.848474	0.509	0.491	7.84751e-10	ILC3	Zbtb16
	H2afy1	7.51051e-13	0.303773	0.92	0.895	1.5021e-09	ILC3	H2afy
	Kctd122	1.55146e-12	0.604195	0.665	0.674	3.10292e-09	ILC3	Kctd12
	Klf93	7.81363e-12	0.436079	0.693	0.714	1.56273e-08	ILC3	Klf9
	Frmd4b2	8.30556e-12	0.391703	0.68	0.653	1.66111e-08	ILC3	Frmd4b
	Ramp3	7.01719e-11	0.744522	0.562	0.597	1.40344e-07	ILC3	Ramp3
	Ctsb1	1.16738e-10	0.288172	0.663	0.604	2.33475e-07	ILC3	Ctsb
	Slc7a6os2	2.27529e-10	0.384266	0.505	0.489	4.55059e-07	ILC3	Slc7a6os
	Ywhah	4.65083e-10	0.291009	0.764	0.718	9.30166e-07	ILC3	Ywhah
	Uchl3	9.40825e-10	0.291059	0.632	0.587	1.88165e-06	ILC3	Uchl3
	Uqcr101	1.61791e-09	0.274001	0.855	0.836	3.23581e-06	ILC3	Uqcr10
	Parp11	5.0356e-09	0.424579	0.55	0.53	1.00712e-05	ILC3	Parp1
	Tiam14	6.04719e-09	0.30335	0.596	0.594	1.20944e-05	ILC3	Tiam1
	Mrpl42	1.10422e-08	0.311071	0.611	0.577	2.20844e-05	ILC3	Mrpl42
	Kpnb11	2.06012e-08	0.275492	0.581	0.536	4.12024e-05	ILC3	Kpnb1
	Nme1	2.72424e-08	0.261244	0.87	0.853	5.44848e-05	ILC3	Nme1
	Socs23	5.23251e-08	0.444129	0.629	0.625	0.00010465	ILC3	Socs2
	Ralgps22	5.36187e-08	0.375335	0.478	0.5	0.000107237	ILC3	Ralgps2
	Nrip13	6.83257e-08	0.278465	0.859	0.843	0.000136651	ILC3	Nrip1
	Etfb1	1.04157e-07	0.306845	0.722	0.677	0.000208314	ILC3	Etfb
	Pgk1	1.05548e-07	0.314152	0.705	0.694	0.000211095	ILC3	Pgk1
	Rbpj2	1.27285e-07	0.304863	0.661	0.627	0.000254569	ILC3	Rbpj
	Sdf2l1	1.68119e-07	0.316393	0.497	0.474	0.000336237	ILC3	Sdf2l1
	Banf1	5.25268e-07	0.318027	0.762	0.753	0.00105054	ILC3	Banf1
	Gbp43	5.36522e-07	0.436511	0.611	0.66	0.00107304	ILC3	Gbp4
	Trgv21	6.73068e-07	0.786827	0.507	0.539	0.00134614	ILC3	Trgv2
	Uhrf22	8.64473e-07	0.261384	0.752	0.718	0.00172895	ILC3	Uhrf2
	Hbegf2	1.24266e-06	0.42048	0.373	0.384	0.00248532	ILC3	Hbegf
	Ssrp1	1.32097e-06	0.287002	0.678	0.668	0.00264194	ILC3	Ssrp1
	Abi3bp1	1.47617e-06	0.263581	0.411	0.373	0.00295235	ILC3	Abi3bp
	Rcbtb2	7.39489e-06	0.478807	0.499	0.517	0.0147898	ILC3	Rcbtb2
	Mogs2	1.04937e-05	0.460961	0.455	0.474	0.0209874	ILC3	Mogs
	Pdia62	2.96093e-05	0.281239	0.739	0.734	0.0592186	ILC3	Pdia6
	Gcnt23	5.64755e-05	0.393385	0.389	0.573	0.112951	ILC3	Gcnt2
	Pfdn61	0.00059233	0.254806	0.617	0.636	1	ILC3	Pfdn6
	Nabp15	0.000870527	0.254395	0.67	0.716	1	ILC3	Nabp1
	Itga14	0.00111843	0.257802	0.364	0.541	1	ILC3	Itga1
	Rln31	0.0018807	0.275678	0.259	0.288	1	ILC3	Rln3
	Fkbp21	0.00796023	0.266265	0.575	0.588	1	ILC3	Fkbp2
	Lyz2	0	3.38139	0.985	0.423	0	Macrophage	Lyz2
	Cd74	0	3.03865	0.902	0.25	0	Macrophage	Cd74
	H2-Aa	0	2.51912	0.882	0.242	0	Macrophage	H2-Aa
	Bst21	0	2.49952	0.979	0.567	0	Macrophage	Bst2
	H2-Ab11	0	2.46393	0.883	0.311	0	Macrophage	H2-Ab1
	H2-Eb11	0	2.40205	0.851	0.218	0	Macrophage	H2-Eb1
	Ctsl1	0	2.15022	0.979	0.408	0	Macrophage	Ctsl
	Mpeg1	0	2.12842	0.985	0.282	0	Macrophage	Mpeg1
	Rnase6	0	1.94108	0.971	0.281	0	Macrophage	Rnase6
	Cybb	0	1.93577	0.975	0.217	0	Macrophage	Cybb
	Ctsb2	0	1.82201	0.943	0.589	0	Macrophage	Ctsb
	Tcf43	0	1.81634	0.969	0.492	0	Macrophage	Tcf4
	Cst33	0	1.81177	0.995	0.842	0	Macrophage	Cst3
	Grn1	0	1.79522	0.937	0.362	0	Macrophage	Grn
	Ctsh	0	1.78629	0.814	0.266	0	Macrophage	Ctsh
	Irf81	0	1.7178	0.98	0.509	0	Macrophage	Irf8
	Il1b1	0	1.66972	0.965	0.259	0	Macrophage	Il1b
	Cox6a2	0	1.66273	0.885	0.243	0	Macrophage	Cox6a2
	Mef2c	0	1.64507	0.962	0.419	0	Macrophage	Mef2c
	Ifi301	0	1.63392	0.955	0.373	0	Macrophage	Ifi30
	Cd68	0	1.60616	0.946	0.43	0	Macrophage	Cd68
	Ly86	0	1.58569	0.969	0.232	0	Macrophage	Ly86
	Ctss2	0	1.47119	0.968	0.551	0	Macrophage	Ctss
	Unc93b1	0	1.46503	0.94	0.407	0	Macrophage	Unc93b1
	Gpx13	0	1.45549	0.987	0.744	0	Macrophage	Gpx1
	Pld4	0	1.42192	0.977	0.279	0	Macrophage	Pld4
	H2-DMa	0	1.38347	0.905	0.385	0	Macrophage	H2-DMa
	Ptms4	0	1.37301	0.989	0.561	0	Macrophage	Ptms
	Iglc3	0	1.37041	0.858	0.16	0	Macrophage	Iglc3
	Cyb561a3	0	1.36374	0.966	0.305	0	Macrophage	Cyb561a3
	Lair1	0	1.34517	0.953	0.527	0	Macrophage	Lair1
	Runx22	0	1.3288	0.964	0.501	0	Macrophage	Runx2
	Upb1	0	1.2751	0.87	0.307	0	Macrophage	Upb1
	Alox5ap1	0	1.2513	0.973	0.351	0	Macrophage	Alox5ap
	Tyrobp3	0	1.20531	0.995	0.62	0	Macrophage	Tyrobp
	Tubb2b	0	1.18067	0.945	0.335	0	Macrophage	Tubb2b
	Kctd123	0	1.12801	0.987	0.658	0	Macrophage	Kctd12
	Pirb1	0	1.10526	0.962	0.301	0	Macrophage	Pirb
	Plaur1	0	1.09333	0.992	0.583	0	Macrophage	Plaur
	Cadm11	0	1.055	0.924	0.329	0	Macrophage	Cadm1
	Napsa1	0	1.04208	0.878	0.264	0	Macrophage	Napsa
	Syk	0	1.0378	0.944	0.397	0	Macrophage	Syk
[truncated: 2,426 more rows]

## Sheet: Fig3
	Figure 3i
	MFI of IL-13
	Control Liver	IL33 Liver	Control Lung	IL33 Lung
	241	840	208	350
	232	521	195	336
	324	625	175	402

## Sheet: Fig3. AllMarkers.ILC2
	AllMarkers of ILC2 subclusters shown in Fig. 2a.
	Two-sided Wilcoxon test were used.
	Adjusted p-value were calculated based on bonferroni correction using all genes in the dataset
	gene	p_val	avg_log2FC	pct.1	pct.2	p_val_adj	cluster
	Nrgn	0	1.38176	0.524	0.157	0	0
	Stab2	0	1.37258	0.684	0.217	0	0
	Prnp	0	1.34127	0.591	0.215	0	0
	Lpcat2	0	1.31796	0.563	0.184	0	0
	Tmem176b	0	1.2826	0.843	0.481	0	0
	Tmem176a	0	1.27183	0.78	0.429	0	0
	Slc7a8	0	1.16839	0.833	0.499	0	0
	Sdc4	0	1.14323	0.526	0.172	0	0
	Mdfic	0	1.10439	0.639	0.357	0	0
	Mctp1	0	1.06955	0.592	0.241	0	0
	Lztfl1	0	1.06668	0.78	0.523	0	0
	Itm2c	0	0.852599	0.827	0.689	0	0
	Fth1	0	0.784838	1	0.985	0	0
	Itm2b	0	0.44748	0.999	0.99	0	0
	Txnip	6.69e-292	0.91918	0.886	0.751	9.6e-288	0
	Rnf128	9.86e-282	0.926714	0.745	0.531	1.42e-277	0
	Rabac1	1.41e-281	0.605679	0.944	0.903	2.02e-277	0
	Il1rl1	5.96e-280	0.607533	0.962	0.866	8.55e-276	0
	Camk2n1	4.57e-279	0.852865	0.298	0.072	6.56e-275	0
	Ubb	8.26e-264	0.386845	0.999	0.99	1.19e-259	0
	Ramp1	3.98e-258	0.562584	0.967	0.903	5.71e-254	0
	Inpp4b	8.23e-251	0.781955	0.801	0.673	1.18e-246	0
	Cd81	1.76e-248	0.775571	0.755	0.594	2.53e-244	0
	Tnfsf11	2.89e-226	0.918439	0.37	0.139	4.15e-222	0
	Ffar2	2.2e-222	0.966389	0.464	0.222	3.16e-218	0
	Nedd4	2.47e-209	0.806716	0.559	0.34	3.55e-205	0
	Sh3bgrl2	3.7e-209	0.718088	0.287	0.09	5.31e-205	0
	Fosb	6.39e-201	0.637027	0.853	0.734	9.17e-197	0
	Serpinb1a	5.66e-197	0.953701	0.633	0.439	8.13e-193	0
	Ppp1cc	5.49e-187	0.493196	0.942	0.91	7.88e-183	0
	Kit	2.71e-178	0.820635	0.415	0.202	3.88e-174	0
	Ptma	1.69e-169	0.269359	1	0.979	2.43e-165	0
	Ccdc184	1.93e-161	0.755999	0.528	0.326	2.78e-157	0
	Tespa1	2.05e-154	0.505775	0.82	0.771	2.94e-150	0
	Rgs18	9.54e-154	0.688372	0.291	0.117	1.37e-149	0
	Plxdc2	4.82e-140	0.710094	0.379	0.206	6.91e-136	0
	Cers4	2.03e-138	0.675645	0.572	0.432	2.92e-134	0
	Pxdc1	2.86e-132	0.664091	0.539	0.38	4.1e-128	0
	Il2ra	2.3e-131	0.480126	0.819	0.743	3.31e-127	0
	Ctla2a	3.46e-129	0.513288	0.952	0.9	4.96e-125	0
	Pcsk1	3.12e-128	0.941488	0.429	0.257	4.48e-124	0
	Mns1	1.05e-123	0.793973	0.457	0.305	1.5e-119	0
	Stxbp6	2.75e-122	0.654618	0.303	0.145	3.95e-118	0
	Cnbp	1.79e-120	0.385091	0.932	0.924	2.57e-116	0
	Cd53	6.55e-119	0.416705	0.864	0.846	9.4e-115	0
	Ppp1r14b	3.42e-118	0.441945	0.881	0.833	4.91e-114	0
	Ddx5	4.82e-118	0.281775	0.997	0.993	6.91e-114	0
	Anxa1	8.97e-117	0.668386	0.519	0.369	1.29e-112	0
	Hs3st1	3.12e-114	0.385147	0.568	0.365	4.47e-110	0
	Gata3	5.66e-114	0.386425	0.936	0.899	8.12e-110	0
	Apbb2	6.89e-114	0.538597	0.264	0.118	9.89e-110	0
	Slc3a2	2.81e-113	0.43333	0.804	0.751	4.04e-109	0
	Srsf5	4.7e-113	0.393249	0.9	0.893	6.75e-109	0
	Ar	2.81e-112	0.57517	0.684	0.6	4.04e-108	0
	Grcc10	4.6e-111	0.458956	0.816	0.805	6.6e-107	0
	Ahcyl2	4.69e-110	0.489815	0.758	0.7	6.73e-106	0
	Aff4	2.18e-108	0.406213	0.833	0.809	3.13e-104	0
	Lmna	2e-106	0.788729	0.486	0.341	2.87e-102	0
	Nrp1	8.1e-104	0.73658	0.301	0.155	1.16e-99	0
	Ldhd	1.98e-102	0.582385	0.301	0.157	2.85e-98	0
	Hlf	1.37e-100	0.559684	0.667	0.586	1.96e-96	0
	Klf3	1.06e-95	0.560694	0.576	0.454	1.53e-91	0
	Bcl2	1.1e-95	0.332395	0.773	0.71	1.58e-91	0
	Klf9	3.17e-95	0.65284	0.444	0.309	4.55e-91	0
	Ivns1abp	1.92e-94	0.564274	0.6	0.522	2.76e-90	0
	Serinc3	5.14e-93	0.340523	0.963	0.958	7.38e-89	0
	Eif4a2	3.79e-91	0.473254	0.694	0.655	5.44e-87	0
	Zcchc10	4.99e-91	0.441603	0.812	0.803	7.16e-87	0
	Arhgef12	1.8e-89	0.570391	0.327	0.194	2.59e-85	0
	Pole4	2.27e-87	0.506586	0.699	0.67	3.25e-83	0
	Lars2	1.27e-85	0.274547	0.801	0.791	1.83e-81	0
	Zbtb20	6.91e-83	0.560718	0.449	0.319	9.91e-79	0
	Ttc28	1.14e-82	0.531965	0.277	0.15	1.64e-78	0
	Il2rg	1.85e-78	0.33246	0.87	0.881	2.66e-74	0
	Rbpms	3.7e-77	0.498905	0.289	0.165	5.31e-73	0
	Sptssa	2.12e-76	0.425945	0.821	0.82	3.05e-72	0
	Fhl2	1.02e-75	0.61576	0.315	0.195	1.47e-71	0
	Lpar6	4.44e-74	0.462481	0.422	0.305	6.37e-70	0
	Ltb	1.44e-73	0.349669	0.969	0.947	2.07e-69	0
	Cdc42ep3	5.8e-72	0.500209	0.595	0.539	8.33e-68	0
	Ccdc107	1.76e-70	0.555678	0.498	0.434	2.53e-66	0
	Rnaseh2c	9.19e-70	0.515952	0.622	0.585	1.32e-65	0
	Ssbp2	1.31e-69	0.484766	0.381	0.269	1.88e-65	0
	Fkbp3	2.38e-69	0.37296	0.851	0.84	3.42e-65	0
	Cox7a2	2.68e-69	0.310753	0.902	0.89	3.85e-65	0
	Emp1	1.12e-68	0.527128	0.252	0.137	1.61e-64	0
	Pnisr	1.21e-68	0.388686	0.715	0.705	1.73e-64	0
	Sema4a	9.54e-66	0.496315	0.366	0.256	1.37e-61	0
	Ost4	2.48e-63	0.347604	0.808	0.815	3.56e-59	0
	Ptges3	6.81e-63	0.410991	0.659	0.627	9.78e-59	0
	Calcrl	6.51e-62	0.561901	0.324	0.224	9.34e-58	0
	Plaat3	9.57e-61	0.353942	0.744	0.759	1.37e-56	0
	Spcs3	1.03e-60	0.493581	0.615	0.597	1.48e-56	0
	Cd84	5.21e-60	0.373007	0.658	0.633	7.48e-56	0
	Nfat5	1.56e-58	0.464198	0.45	0.365	2.24e-54	0
	Ccnd2	3.74e-58	0.417784	0.772	0.771	5.37e-54	0
	F2r	8.24e-58	0.494868	0.475	0.399	1.18e-53	0
	Fbxl5	2.46e-57	0.472933	0.406	0.317	3.54e-53	0
	Wls	4.18e-57	0.442808	0.461	0.377	5.99e-53	0
	Npnt	1.47e-56	0.482279	0.314	0.211	2.11e-52	0
	Mvb12b	9.37e-56	0.460112	0.486	0.426	1.34e-51	0
	Tspan32	5.63e-55	0.385822	0.646	0.623	8.08e-51	0
	Calm2	7.68e-55	0.280344	0.881	0.885	1.1e-50	0
	Vipr2	2.61e-54	0.462334	0.338	0.238	3.74e-50	0
	Rapgef6	3.07e-54	0.320953	0.779	0.806	4.41e-50	0
	Pura	3.09e-54	0.393639	0.661	0.659	4.44e-50	0
	Tubb4b	1.62e-50	0.594589	0.461	0.406	2.32e-46	0
	Cysltr1	7.31e-50	0.404099	0.708	0.682	1.05e-45	0
	Crtc3	2.76e-49	0.395234	0.584	0.572	3.96e-45	0
	Lamtor2	3.8e-49	0.320879	0.75	0.774	5.46e-45	0
	Cnot6l	1.59e-48	0.285785	0.857	0.871	2.29e-44	0
	Elob	2.2e-48	0.256198	0.935	0.917	3.15e-44	0
	Churc1	2.53e-48	0.348685	0.72	0.746	3.63e-44	0
	Selenof	4.96e-48	0.259665	0.885	0.889	7.12e-44	0
	Cntn1	5.37e-48	0.496188	0.285	0.197	7.71e-44	0
	Kcnq1ot1	2.53e-47	0.476713	0.568	0.52	3.64e-43	0
	Filip1l	4.06e-47	0.540969	0.437	0.366	5.83e-43	0
	Npc1	4.13e-47	0.448924	0.25	0.163	5.93e-43	0
	Tnfrsf18	4.96e-47	0.393612	0.752	0.759	7.12e-43	0
	Laptm4a	1.89e-46	0.372435	0.547	0.529	2.71e-42	0
	Cd82	2.21e-45	0.317689	0.724	0.74	3.17e-41	0
	Arrb2	1.43e-44	0.387673	0.592	0.587	2.06e-40	0
	Tusc3	3.69e-44	0.478715	0.413	0.359	5.3e-40	0
	Tnfaip8	5.97e-44	0.346734	0.657	0.662	8.57e-40	0
	Mtln	8.25e-44	0.488597	0.461	0.42	1.18e-39	0
	Senp6	8.42e-44	0.263679	0.816	0.846	1.21e-39	0
	Btbd7	1.08e-43	0.449455	0.458	0.408	1.56e-39	0
	Ptpn13	2.12e-43	0.413712	0.601	0.584	3.05e-39	0
	Rcsd1	2.8e-43	0.348699	0.692	0.706	4.02e-39	0
	Ywhab	4.31e-43	0.269346	0.9	0.911	6.19e-39	0
	Mycbp2	1.02e-42	0.28731	0.793	0.829	1.47e-38	0
	Gpr65	1.08e-42	0.351863	0.678	0.667	1.55e-38	0
	Samhd1	7.4e-42	0.25389	0.875	0.885	1.06e-37	0
	Slc6a13	1.85e-41	0.477453	0.408	0.337	2.66e-37	0
	Tmem64	3.25e-41	0.405673	0.571	0.553	4.66e-37	0
	Drap1	4.36e-41	0.292833	0.81	0.833	6.26e-37	0
	Pnn	4.05e-40	0.313248	0.713	0.723	5.82e-36	0
	Skp1a	1.16e-38	0.340315	0.638	0.65	1.67e-34	0
	Ttc14	1.73e-38	0.308518	0.648	0.67	2.49e-34	0
	St6galnac3	1.06e-37	0.365442	0.511	0.482	1.52e-33	0
	Tbca	1.51e-37	0.28012	0.809	0.829	2.17e-33	0
	Uqcr11	3.67e-37	0.287789	0.755	0.768	5.26e-33	0
	Herc1	7.63e-37	0.326519	0.64	0.662	1.09e-32	0
	Rb1	6.94e-36	0.378941	0.556	0.557	9.96e-32	0
	Psap	8.25e-36	0.274422	0.683	0.71	1.18e-31	0
	Mtss1	1.22e-35	0.447177	0.302	0.234	1.76e-31	0
	Rarg	2.08e-35	0.473548	0.287	0.217	2.99e-31	0
	Tnik	4.98e-35	0.327074	0.528	0.504	7.15e-31	0
	Krt80	5.71e-35	0.444564	0.264	0.193	8.2e-31	0
	Mrpl23	8.71e-35	0.374648	0.579	0.577	1.25e-30	0
	Zcchc7	2.52e-34	0.291309	0.576	0.571	3.61e-30	0
	Rnf130	3.22e-34	0.377462	0.574	0.593	4.62e-30	0
	Tmem147	3.91e-34	0.372563	0.554	0.564	5.61e-30	0
	Polr2e	4.39e-34	0.27935	0.714	0.726	6.3e-30	0
	Esyt2	8.43e-34	0.385877	0.573	0.581	1.21e-29	0
	Kmt2c	1.22e-33	0.383241	0.528	0.518	1.76e-29	0
	Pfdn2	5.11e-33	0.302203	0.606	0.629	7.33e-29	0
	Atp6v0b	2.87e-32	0.283425	0.66	0.699	4.13e-28	0
	Man1a	7.74e-32	0.387948	0.49	0.472	1.11e-27	0
	Calca	2.09e-31	0.639251	0.333	0.243	3e-27	0
	Bmyc	3.12e-31	0.422022	0.398	0.36	4.48e-27	0
	Fubp1	5.46e-31	0.283787	0.589	0.576	7.84e-27	0
	Socs1	7.86e-31	0.56034	0.359	0.306	1.13e-26	0
	Srsf2	1.05e-30	0.257727	0.732	0.75	1.51e-26	0
	Smim11	1.17e-30	0.356036	0.56	0.579	1.68e-26	0
	Pard3	3.39e-30	0.38799	0.45	0.416	4.87e-26	0
	Taf15	4.18e-30	0.32836	0.512	0.51	6.01e-26	0
	Smpdl3a	6.77e-30	0.349925	0.594	0.601	9.72e-26	0
	Gls	7.8e-30	0.293481	0.662	0.703	1.12e-25	0
	Ptpn9	1.23e-28	0.484653	0.317	0.267	1.76e-24	0
	Ndufa5	1.24e-28	0.336354	0.56	0.578	1.78e-24	0
	Xlr4a	1.94e-28	0.391305	0.429	0.401	2.79e-24	0
	Ash1l	8.78e-28	0.360195	0.507	0.505	1.26e-23	0
	Mat2a	1.32e-27	0.351668	0.443	0.408	1.89e-23	0
	Slco3a1	2.84e-27	0.360071	0.555	0.567	4.07e-23	0
	Ikzf2	4.44e-27	0.263329	0.507	0.481	6.37e-23	0
	Cirbp	2.42e-26	0.338949	0.531	0.539	3.47e-22	0
	Zeb2	4.11e-26	0.458871	0.31	0.258	5.9e-22	0
	Spata6	4.23e-26	0.375888	0.294	0.238	6.07e-22	0
	Spr	9.67e-26	0.413891	0.348	0.311	1.39e-21	0
	Wdr83os	1e-25	0.364465	0.53	0.547	1.44e-21	0
	Tiam1	1.34e-25	0.41037	0.272	0.217	1.92e-21	0
	Ubap2l	2.83e-25	0.254855	0.66	0.699	4.06e-21	0
	Slfn5	3.87e-25	0.396336	0.289	0.233	5.55e-21	0
	Mfge8	7.47e-25	0.413647	0.39	0.364	1.07e-20	0
	Cd2ap	8.01e-25	0.393051	0.345	0.3	1.15e-20	0
	Fam129a	1.55e-24	0.28517	0.668	0.708	2.23e-20	0
	Pttg1ip	3.6e-24	0.390622	0.405	0.387	5.17e-20	0
	Exoc3	7.04e-24	0.366991	0.479	0.487	1.01e-19	0
	Zhx1	1.82e-23	0.374232	0.46	0.451	2.62e-19	0
	Galc	3.15e-23	0.32774	0.274	0.217	4.52e-19	0
	Leng8	3.46e-23	0.325	0.432	0.414	4.96e-19	0
	Tmem273	3.91e-22	0.372285	0.251	0.198	5.61e-18	0
	P2rx4	5.92e-22	0.359161	0.295	0.247	8.49e-18	0
	Gclc	9.57e-22	0.38063	0.384	0.355	1.37e-17	0
	Rnf187	1.64e-21	0.31228	0.551	0.586	2.35e-17	0
	Bmp7	2.87e-21	0.36146	0.371	0.343	4.12e-17	0
	Ahr	3.61e-21	0.34046	0.367	0.326	5.18e-17	0
	Rbfa	3.83e-21	0.296581	0.552	0.586	5.5e-17	0
	Nudc	4.08e-21	0.278336	0.552	0.571	5.85e-17	0
	Il9r	7.41e-21	0.338832	0.46	0.457	1.06e-16	0
	Chd9	1.18e-20	0.315692	0.438	0.427	1.7e-16	0
	Camk2d	1.86e-20	0.300826	0.416	0.396	2.67e-16	0
	Ccny	1.92e-20	0.325019	0.441	0.438	2.76e-16	0
	Arl4c	2.47e-20	0.303944	0.461	0.441	3.55e-16	0
	Eif3g	3.72e-20	0.287611	0.586	0.63	5.34e-16	0
	Glul	8.1e-20	0.307836	0.573	0.6	1.16e-15	0
	Rpn2	2.27e-19	0.273687	0.591	0.634	3.26e-15	0
	Nisch	3.43e-19	0.266533	0.468	0.47	4.92e-15	0
	Ywhaq	8.11e-19	0.255197	0.725	0.775	1.16e-14	0
	Iscu	1.12e-18	0.336469	0.469	0.488	1.61e-14	0
	Lamp1	2.92e-18	0.283968	0.594	0.638	4.19e-14	0
	Polr2f	4.99e-18	0.256281	0.581	0.613	7.16e-14	0
	Dusp6	5.68e-18	0.361556	0.276	0.235	8.15e-14	0
	Atp8a1	6e-18	0.352866	0.267	0.228	8.61e-14	0
	Ccr2	8.48e-18	0.273573	0.796	0.823	1.22e-13	0
	Orc4	1.48e-17	0.366566	0.371	0.36	2.12e-13	0
	Ikbkb	1.52e-17	0.288331	0.463	0.469	2.18e-13	0
	Ndufb4	2.06e-17	0.278879	0.588	0.635	2.96e-13	0
	Specc1	3.23e-17	0.340234	0.308	0.274	4.64e-13	0
	Stub1	4.28e-17	0.32133	0.412	0.408	6.15e-13	0
	Zfp329	4.4e-17	0.304306	0.286	0.25	6.32e-13	0
	Oip5os1	5.87e-17	0.269439	0.553	0.592	8.42e-13	0
	Nufip2	8.71e-17	0.254491	0.484	0.498	1.25e-12	0
	Ier3ip1	1.22e-16	0.269532	0.617	0.677	1.75e-12	0
	Dnajc10	2.27e-16	0.350701	0.32	0.295	3.26e-12	0
	Xlr4b	2.76e-16	0.355651	0.432	0.442	3.97e-12	0
	Cobll1	4.26e-16	0.359847	0.271	0.238	6.12e-12	0
	Nucks1	4.73e-16	0.253876	0.604	0.638	6.79e-12	0
	Bri3	6.42e-16	0.270035	0.517	0.557	9.21e-12	0
	Zranb2	4.08e-15	0.314916	0.509	0.531	5.85e-11	0
	Mib1	6.15e-15	0.293027	0.29	0.259	8.82e-11	0
	Ccdc85b	1.38e-14	0.310676	0.418	0.433	1.98e-10	0
	Stap1	1.5e-14	0.333168	0.311	0.283	2.16e-10	0
	Sipa1l1	1.95e-14	0.275827	0.351	0.331	2.8e-10	0
	Zfp386	2.02e-14	0.287884	0.276	0.245	2.9e-10	0
	Ccr8	3.9e-14	0.275054	0.354	0.33	5.6e-10	0
	Eif1b	7e-14	0.265568	0.584	0.64	1e-09	0
	Ecpas	1.02e-13	0.294159	0.464	0.486	1.46e-09	0
	Syne1	1.16e-13	0.355709	0.357	0.345	1.66e-09	0
	Fam122a	1.33e-13	0.320064	0.324	0.305	1.91e-09	0
	Arhgap18	2.9e-13	0.295095	0.451	0.47	4.17e-09	0
	Cox14	3.91e-13	0.262422	0.554	0.604	5.61e-09	0
	Phlda1	5.46e-13	0.458599	0.351	0.329	7.83e-09	0
	Map3k2	8.35e-13	0.290217	0.382	0.38	1.2e-08	0
	Il27ra	1.64e-12	0.253881	0.537	0.587	2.35e-08	0
	Srek1	1.86e-12	0.266558	0.463	0.487	2.68e-08	0
	Efcab14	2.05e-12	0.300087	0.409	0.416	2.94e-08	0
	Tmem251	7.3e-12	0.332139	0.29	0.273	1.05e-07	0
	Serinc1	9.87e-12	0.259794	0.464	0.494	1.42e-07	0
	Xlr4c	1.06e-11	0.332013	0.296	0.283	1.52e-07	0
	Polr2i	1.07e-11	0.35302	0.379	0.389	1.53e-07	0
	Rab27b	1.17e-11	0.287364	0.296	0.27	1.67e-07	0
	Plod2	1.21e-11	0.283198	0.454	0.472	1.73e-07	0
	Kdsr	1.69e-11	0.294856	0.319	0.305	2.43e-07	0
	Trim44	2.13e-11	0.270539	0.356	0.352	3.06e-07	0
	Pcgf5	5.48e-11	0.292957	0.342	0.336	7.87e-07	0
	Ktn1	5.74e-11	0.271206	0.394	0.399	8.24e-07	0
	Stk19	6.83e-11	0.323386	0.562	0.593	9.81e-07	0
	Polb	6.96e-11	0.290043	0.364	0.367	9.98e-07	0
	Gnl3	8.74e-11	0.254252	0.361	0.348	1.26e-06	0
	Ubash3b	9.91e-11	0.286017	0.344	0.328	1.42e-06	0
	Cish	1.01e-10	0.259839	0.575	0.611	1.45e-06	0
	Ppp3r1	1.02e-10	0.305686	0.343	0.344	1.47e-06	0
	Abhd16a	1.72e-10	0.305907	0.377	0.391	2.47e-06	0
	Vezf1	1.91e-10	0.320724	0.376	0.386	2.74e-06	0
	Pgrmc1	2.46e-10	0.290978	0.358	0.364	3.53e-06	0
	Man2a2	2.51e-10	0.281344	0.42	0.437	3.61e-06	0
	Icosl	3.11e-10	0.268497	0.272	0.249	4.46e-06	0
	Taz	4.55e-10	0.278131	0.253	0.233	6.53e-06	0
	Mesd	1.04e-09	0.324432	0.268	0.256	1.49e-05	0
	Tsnax	2.71e-09	0.283602	0.291	0.282	3.89e-05	0
	Chchd7	2.8e-09	0.318025	0.336	0.342	4.01e-05	0
	Smarca2	5.03e-09	0.268472	0.362	0.367	7.22e-05	0
	Cetn3	9.93e-09	0.274195	0.447	0.482	0.000142515	0
	Klf7	1.27e-08	0.271181	0.417	0.432	0.00018191	0
	Galnt12	1.28e-08	0.281947	0.379	0.398	0.000183781	0
	Commd8	1.44e-08	0.2935	0.435	0.473	0.000206397	0
	Tmem131	2.48e-08	0.280109	0.306	0.306	0.000356374	0
	Ctnna1	5.96e-08	0.252683	0.361	0.367	0.000855675	0
	Sppl2a	1.17e-07	0.258476	0.53	0.595	0.00168278	0
	Gtf2a2	1.5e-07	0.264691	0.44	0.488	0.00215236	0
	Stt3b	1.56e-07	0.273953	0.386	0.407	0.00224101	0
	Cdc37l1	4.04e-07	0.265761	0.372	0.389	0.00579642	0
	Sp3	4.71e-07	0.252355	0.421	0.454	0.00676161	0
	Chm	5.1e-07	0.274727	0.285	0.282	0.00732284	0
	Hnrnph3	1.94e-06	0.271761	0.282	0.28	0.0278327	0
	Gatad2b	2.59e-06	0.259631	0.436	0.482	0.0371715	0
	Man2a1	2.91e-06	0.268236	0.451	0.498	0.0417119	0
	Golgb1	6.03e-06	0.262853	0.411	0.44	0.0865874	0
	Notch2	1.53e-05	0.25256	0.35	0.37	0.2192	0
	Pianp	2.14e-05	0.255751	0.278	0.28	0.307621	0
	Pink1	4.27e-05	0.254328	0.317	0.331	0.613101	0
	Esf1	5.48e-05	0.264056	0.351	0.37	0.786498	0
	Ndufaf8	0.00013965	0.294682	0.386	0.43	1	0
	Cox20	0.000147435	0.263605	0.415	0.467	1	0
	Trim8	0.000358991	0.258632	0.291	0.305	1	0
	Glb1	0.000518818	0.258875	0.274	0.285	1	0
	Ttc3	0.000537998	0.252405	0.395	0.432	1	0
	Prxl2a	0.00120098	0.2548	0.368	0.395	1	0
	Ass1	0	1.38529	0.757	0.319	0	1
	Pycard	0	1.34532	0.879	0.469	0	1
	Rasgrp2	0	1.32055	0.726	0.233	0	1
	Lgals3	0	1.30081	0.978	0.776	0	1
	Anxa2	0	1.22918	0.817	0.409	0	1
	Crip1	0	1.17261	0.989	0.879	0	1
	Klf2	0	1.17064	0.874	0.435	0	1
	Ripor2	0	1.14317	0.794	0.342	0	1
	S100a6	0	1.11866	0.993	0.921	0	1
	Cd48	0	1.08734	0.899	0.565	0	1
	S1pr1	0	1.05292	0.505	0.099	0	1
	Klrg1	0	1.03366	0.921	0.631	0	1
	Rasa3	0	1.03306	0.535	0.133	0	1
	Rom1	0	1.00353	0.493	0.134	0	1
	Atp1b3	0	0.993144	0.867	0.563	0	1
	Cytip	0	0.968562	0.944	0.694	0	1
	S1pr4	0	0.946097	0.794	0.447	0	1
	Lgals1	0	0.939837	0.989	0.842	0	1
	Add3	0	0.939303	0.721	0.337	0	1
	Gna15	0	0.91328	0.788	0.427	0	1
	Klhl6	0	0.901233	0.786	0.461	0	1
	Cdc25b	0	0.893748	0.523	0.165	0	1
	S100a10	0	0.821977	0.999	0.956	0	1
	Lsp1	0	0.816596	0.993	0.868	0	1
	S100a11	0	0.805776	0.994	0.883	0	1
	Flna	0	0.804674	0.864	0.562	0	1
	Actg1	0	0.766156	0.999	0.956	0	1
	Ms4a6b	0	0.764983	0.522	0.173	0	1
	Cd47	0	0.714756	0.994	0.908	0	1
	Srgn	0	0.706382	0.999	0.975	0	1
	Coro1a	0	0.628304	0.999	0.962	0	1
	Arpc1b	0	0.560723	0.994	0.922	0	1
	H2-D1	5.05e-296	0.392188	1	0.998	7.25e-292	1
	Tcf7	2.66e-294	0.754554	0.518	0.189	3.82e-290	1
	Itgb7	2.8e-289	0.623462	0.978	0.852	4.02e-285	1
	Itgb1	4.49e-286	1.56824	0.693	0.425	6.45e-282	1
	Myl6	6.8e-285	0.470025	0.999	0.966	9.76e-281	1
	Vsir	1.66e-284	0.670643	0.51	0.191	2.39e-280	1
	Arhgdib	1.4e-279	0.513308	0.998	0.939	2.02e-275	1
	Itga4	8.75e-278	0.763015	0.922	0.71	1.26e-273	1
	Selplg	3.19e-270	0.579388	0.985	0.877	4.58e-266	1
	Slc25a24	1.08e-268	0.750837	0.515	0.212	1.54e-264	1
	Rac2	2.72e-265	0.476811	0.997	0.939	3.9e-261	1
	Eif3h	4.89e-264	0.49449	0.993	0.92	7.02e-260	1
	Nfkbia	1.84e-262	0.895906	0.973	0.901	2.63e-258	1
	Glipr2	2.93e-262	0.769594	0.747	0.444	4.21e-258	1
	S100a4	3.04e-261	0.611462	0.994	0.93	4.36e-257	1
	Myo1f	7.9e-259	0.674555	0.522	0.219	1.13e-254	1
	Gnai2	1.38e-252	0.504108	0.988	0.895	1.98e-248	1
	Dusp5	1.21e-250	1.02182	0.663	0.35	1.73e-246	1
	Tspo	1.4e-246	0.512717	0.987	0.905	2e-242	1
	Stk38	5.42e-244	0.687106	0.832	0.568	7.78e-240	1
	Rilpl2	1.73e-243	0.770039	0.672	0.376	2.48e-239	1
	Spn	2.2e-239	0.747373	0.812	0.543	3.16e-235	1
	Nebl	1.95e-235	0.721606	0.497	0.215	2.81e-231	1
	Zfp36	9.03e-233	0.996059	0.875	0.643	1.3e-228	1
	Agpat4	4.81e-232	0.714405	0.641	0.344	6.9e-228	1
	Sec61b	3.06e-227	0.510451	0.987	0.887	4.4e-223	1
	Reep5	1.36e-221	0.571681	0.959	0.772	1.95e-217	1
	Rbm3	2.84e-216	0.466273	0.996	0.943	4.07e-212	1
	Pim1	6.26e-216	0.634494	0.969	0.819	8.99e-212	1
	Tmsb10	3.44e-215	0.461065	0.999	0.969	4.94e-211	1
	Ppdpf	4.51e-212	0.627099	0.904	0.693	6.48e-208	1
	Nr4a1	1.18e-211	1.00862	0.795	0.553	1.69e-207	1
	Qrfp	7.48e-211	0.626575	0.362	0.126	1.07e-206	1
	Ddit4	8.06e-211	0.851815	0.782	0.501	1.16e-206	1
	Myo1g	2.23e-207	0.652105	0.749	0.478	3.2e-203	1
	Cdc42se1	1.66e-204	0.64656	0.721	0.441	2.38e-200	1
	E2f2	4.89e-203	0.542252	0.298	0.091	7.01e-199	1
	Prex1	5.46e-203	0.636704	0.804	0.562	7.84e-199	1
	Eif3f	2.09e-200	0.42624	0.994	0.927	3e-196	1
	Calm1	8.68e-200	0.424546	0.999	0.955	1.25e-195	1
	Anp32a	3.84e-196	0.515677	0.979	0.889	5.52e-192	1
	Ccr3	3.76e-195	0.728564	0.285	0.084	5.39e-191	1
	Pglyrp1	2.59e-194	0.568237	0.302	0.093	3.72e-190	1
	Rhoc	3.74e-193	0.614802	0.399	0.159	5.37e-189	1
	Gimap4	2.24e-192	0.568406	0.598	0.31	3.22e-188	1
	Rnf125	2.7e-192	0.633158	0.525	0.26	3.88e-188	1
	Itga2	6.95e-192	0.513452	0.344	0.12	9.97e-188	1
	Grap	2.13e-191	0.606362	0.837	0.575	3.05e-187	1
	Anxa6	8.15e-190	0.563917	0.891	0.695	1.17e-185	1
	Itgb3	7.21e-187	0.58018	0.823	0.542	1.04e-182	1
	Tpst2	4.23e-186	0.585137	0.669	0.397	6.07e-182	1
	Cd52	1.38e-183	0.384605	1	0.984	1.99e-179	1
	Psmb1	2.35e-181	0.452059	0.98	0.866	3.37e-177	1
	Naca	3.29e-180	0.355389	0.999	0.961	4.72e-176	1
	Bin2	6.54e-180	0.560721	0.86	0.636	9.39e-176	1
	Prr13	1.55e-178	0.50656	0.965	0.827	2.23e-174	1
	Traf1	1.23e-174	0.691338	0.82	0.599	1.77e-170	1
	Smap1	8.22e-172	0.526464	0.92	0.729	1.18e-167	1
	Ppp1ca	3.61e-169	0.445784	0.975	0.855	5.19e-165	1
	Supt4a	1.57e-168	0.498643	0.948	0.758	2.25e-164	1
	Fam107b	4e-168	0.532625	0.925	0.743	5.74e-164	1
	Tagap	2.49e-167	0.616834	0.346	0.13	3.58e-163	1
	Sh3bgrl3	4.06e-165	0.341431	1	0.965	5.82e-161	1
	Ier2	1.26e-162	0.562911	0.917	0.75	1.81e-158	1
	Spock2	2.55e-161	0.582153	0.502	0.257	3.66e-157	1
	Myl12b	8.13e-161	0.420483	0.985	0.909	1.17e-156	1
	Ahnak	3.64e-160	0.45648	0.986	0.903	5.23e-156	1
	Cst3	4.11e-159	0.540501	0.956	0.864	5.91e-155	1
	Ifitm3	5.78e-155	0.738157	0.284	0.1	8.3e-151	1
	Fam78b	7.26e-153	0.485431	0.321	0.127	1.04e-148	1
	Emp3	1.43e-152	0.423429	0.967	0.877	2.05e-148	1
	Cfl1	3.35e-151	0.34803	0.999	0.959	4.8e-147	1
	Cnn2	1.27e-148	0.485366	0.933	0.755	1.82e-144	1
	Cdkn2d	3.45e-147	0.5672	0.611	0.368	4.95e-143	1
	Zc3hav1	5.76e-147	0.609011	0.754	0.532	8.27e-143	1
	Cox5a	2.8e-145	0.426817	0.979	0.85	4.01e-141	1
	Rap1b	2.97e-144	0.428527	0.963	0.85	4.26e-140	1
	Ppib	9.23e-144	0.371173	0.99	0.924	1.33e-139	1
	Arpc5	2.2e-142	0.405878	0.973	0.865	3.16e-138	1
	Dgka	1.12e-140	0.489066	0.627	0.381	1.61e-136	1
	Vasp	2.23e-140	0.481229	0.904	0.719	3.19e-136	1
	Mxd1	2.67e-139	0.604289	0.473	0.248	3.84e-135	1
	Dock2	7.9e-139	0.506108	0.907	0.765	1.13e-134	1
	Sytl3	3.01e-138	0.534705	0.622	0.382	4.32e-134	1
	Hilpda	2.79e-137	0.789622	0.823	0.619	4e-133	1
	Laptm5	1.89e-134	0.331374	0.996	0.946	2.71e-130	1
	Trib2	3.01e-133	0.463129	0.345	0.149	4.32e-129	1
	H2-T23	1.88e-132	0.435612	0.918	0.756	2.7e-128	1
	Eif3k	8.19e-131	0.391223	0.976	0.867	1.18e-126	1
	Il17ra	1.5e-130	0.478322	0.529	0.301	2.16e-126	1
	Tmem71	1.06e-129	0.484795	0.421	0.21	1.52e-125	1
	H2-K1	1.57e-128	0.307614	1	0.983	2.25e-124	1
	Gapdh	1.85e-128	0.334423	0.995	0.922	2.66e-124	1
	Rack1	6.21e-128	0.256499	1	0.976	8.92e-124	1
	Cox4i1	1e-127	0.301077	0.997	0.954	1.44e-123	1
	Polr1d	2.84e-124	0.396624	0.962	0.838	4.07e-120	1
	Arpc3	8.95e-123	0.330219	0.992	0.918	1.29e-118	1
	Ubl3	3.39e-120	0.457962	0.723	0.499	4.86e-116	1
	H2-Q7	6.93e-120	0.406173	0.927	0.736	9.94e-116	1
	Dipk1a	9.11e-120	0.446509	0.482	0.271	1.31e-115	1
	Cdc42	1.16e-119	0.311158	0.997	0.94	1.67e-115	1
	Ehd1	1.5e-119	0.493645	0.498	0.294	2.15e-115	1
	Ezr	2.25e-119	0.463697	0.764	0.542	3.23e-115	1
	Ifi209	2.42e-119	0.418395	0.319	0.139	3.47e-115	1
	Sytl1	4.33e-119	0.483508	0.566	0.348	6.22e-115	1
	Acot7	9.35e-119	0.473322	0.828	0.626	1.34e-114	1
	Fkbp1a	1.23e-118	0.468037	0.773	0.542	1.76e-114	1
	Pdlim1	1.36e-118	0.483591	0.507	0.293	1.95e-114	1
	Tpm4	3.51e-118	0.480906	0.697	0.47	5.03e-114	1
	Elf4	4.01e-117	0.432342	0.465	0.258	5.76e-113	1
	Iqgap2	4.17e-117	0.495712	0.539	0.318	5.99e-113	1
	Cd79b	1.92e-116	0.542174	0.387	0.199	2.76e-112	1
	Kif21b	4.67e-113	0.417376	0.55	0.334	6.71e-109	1
	Nme2	5.26e-113	0.326166	0.995	0.926	7.55e-109	1
	Lcp1	5.62e-113	0.365465	0.965	0.824	8.07e-109	1
	Abracl	6.28e-112	0.420544	0.89	0.711	9.02e-108	1
	Tnfrsf25	9.87e-112	0.462301	0.712	0.501	1.42e-107	1
	Btg2	2.2e-110	0.390742	0.96	0.842	3.16e-106	1
	Atp2b4	2.26e-110	0.501176	0.644	0.427	3.24e-106	1
	Acsbg1	1.31e-108	0.499042	0.533	0.323	1.87e-104	1
	Sptbn1	4.64e-108	0.410309	0.753	0.539	6.66e-104	1
	Ctsa	1.28e-107	0.466576	0.617	0.418	1.83e-103	1
	Dusp2	1.74e-107	0.852373	0.326	0.151	2.5e-103	1
	Cap1	2.19e-107	0.400912	0.912	0.751	3.15e-103	1
	Phf11b	4.8e-107	0.405488	0.328	0.155	6.89e-103	1
	Arpc2	2.05e-106	0.283498	0.995	0.95	2.95e-102	1
	Ctla4	3.12e-104	0.543078	0.509	0.295	4.47e-100	1
	Ifrd1	2.65e-103	0.631117	0.693	0.503	3.81e-99	1
	Msn	9.05e-103	0.342624	0.975	0.888	1.3e-98	1
	Fes	9.58e-103	0.43923	0.432	0.242	1.37e-98	1
	Arl4a	1.09e-102	0.565784	0.713	0.52	1.57e-98	1
	Nsa2	1.29e-102	0.357465	0.969	0.841	1.85e-98	1
	Golm1	2.59e-102	0.459143	0.601	0.395	3.72e-98	1
	Pfn1	2.39e-101	0.250534	1	0.974	3.43e-97	1
	Rhog	5.33e-101	0.419919	0.672	0.467	7.64e-97	1
	Lef1	2.75e-100	0.405424	0.378	0.198	3.94e-96	1
	Hmgb2	1.48e-99	0.321983	0.993	0.916	2.12e-95	1
	Racgap1	4.64e-96	0.410178	0.256	0.113	6.67e-92	1
	Tagln2	1.09e-95	0.404327	0.981	0.917	1.56e-91	1
	Ripk3	1.26e-95	0.423835	0.472	0.289	1.81e-91	1
	Prkcq	3.97e-95	0.340722	0.584	0.371	5.69e-91	1
	Gpr68	5.99e-95	0.398843	0.512	0.316	8.6e-91	1
	Lrrfip1	9.65e-95	0.408264	0.883	0.726	1.39e-90	1
	Epsti1	3.7e-94	0.422026	0.468	0.283	5.31e-90	1
	Mien1	3.97e-94	0.42968	0.776	0.604	5.7e-90	1
	Ndufa4	1.29e-92	0.339071	0.931	0.768	1.85e-88	1
	Ppp1r18	1.46e-92	0.376868	0.864	0.696	2.09e-88	1
	Sms	1.98e-92	0.407451	0.767	0.571	2.84e-88	1
	Gadd45b	2.49e-92	0.616139	0.746	0.569	3.58e-88	1
	Pkp3	3.22e-92	0.47976	0.659	0.468	4.63e-88	1
	Vps37b	4.65e-92	0.612912	0.711	0.531	6.67e-88	1
	Dap	1.24e-91	0.401267	0.765	0.569	1.78e-87	1
	Map1lc3b	2.89e-91	0.343617	0.949	0.833	4.15e-87	1
	Eif3e	4.72e-91	0.333817	0.98	0.859	6.77e-87	1
	Crybg1	4.97e-91	0.404416	0.54	0.349	7.13e-87	1
	Sqstm1	5.12e-90	0.425783	0.698	0.51	7.35e-86	1
	Dok2	7.32e-90	0.37282	0.822	0.651	1.05e-85	1
	Trbc2	1.75e-88	0.493891	0.861	0.807	2.51e-84	1
	Npc2	2.11e-88	0.361098	0.906	0.748	3.03e-84	1
	Btf3	3e-88	0.252463	0.997	0.948	4.31e-84	1
	Xrn2	7.52e-88	0.389256	0.848	0.676	1.08e-83	1
	Il13	6.48e-87	0.699893	0.528	0.33	9.3e-83	1
	Nrros	7.42e-87	0.402144	0.464	0.286	1.06e-82	1
	Actr3	3.77e-86	0.286733	0.986	0.921	5.41e-82	1
	Snx4	5.44e-86	0.37862	0.55	0.363	7.81e-82	1
	Sike1	5.67e-86	0.385961	0.511	0.324	8.14e-82	1
	Cotl1	7.31e-86	0.331694	0.973	0.866	1.05e-81	1
	Tmod3	8.08e-86	0.366639	0.8	0.621	1.16e-81	1
	Ifnar1	9.79e-86	0.359186	0.605	0.412	1.4e-81	1
	Tab2	1.45e-85	0.395136	0.794	0.6	2.09e-81	1
	Rab8a	1.45e-85	0.379517	0.794	0.609	2.09e-81	1
	Vrk1	3.81e-84	0.396167	0.738	0.555	5.46e-80	1
	Lrrc8c	4.17e-84	0.372916	0.496	0.312	5.98e-80	1
	Rab11fip1	5.33e-84	0.391704	0.545	0.359	7.65e-80	1
	Psmb8	7.99e-84	0.292265	0.988	0.893	1.15e-79	1
	Ptpn1	1.14e-83	0.359828	0.661	0.464	1.63e-79	1
	Glud1	1.72e-81	0.364773	0.867	0.69	2.46e-77	1
	Smdt1	3.1e-81	0.328815	0.93	0.792	4.44e-77	1
	Impa2	9.49e-81	0.415078	0.65	0.457	1.36e-76	1
	Prc1	1.03e-80	0.562081	0.523	0.351	1.48e-76	1
	Uqcrfs1	3.09e-80	0.353718	0.831	0.653	4.44e-76	1
	Il18r1	5.54e-80	0.463626	0.348	0.187	7.95e-76	1
	Fmnl1	1.51e-78	0.34967	0.77	0.589	2.17e-74	1
	Selenot	2.87e-78	0.362776	0.878	0.727	4.12e-74	1
	Mmp25	6.93e-78	0.389954	0.306	0.155	9.95e-74	1
	Atp2a3	2.58e-77	0.356254	0.491	0.316	3.71e-73	1
	Carhsp1	3.87e-77	0.370164	0.349	0.194	5.55e-73	1
	Lbr	4.14e-77	0.333698	0.716	0.539	5.94e-73	1
	Car5b	5.36e-77	0.344247	0.258	0.124	7.69e-73	1
	Txndc5	8.14e-76	0.338519	0.36	0.206	1.17e-71	1
	Grk2	9.63e-76	0.336691	0.78	0.598	1.38e-71	1
	Tgif1	3.39e-75	0.4189	0.299	0.158	4.87e-71	1
	Cnp	6.03e-75	0.373603	0.58	0.406	8.66e-71	1
	Iqgap1	6.34e-74	0.293689	0.944	0.824	9.09e-70	1
	Nfkbid	1.74e-73	0.434963	0.497	0.323	2.5e-69	1
	Arl6ip1	7.16e-73	0.301821	0.952	0.831	1.03e-68	1
	Myh9	3.87e-72	0.322419	0.927	0.789	5.55e-68	1
	Prelid1	4.09e-72	0.33024	0.885	0.712	5.88e-68	1
	Ltb4r1	4.7e-72	0.290883	0.955	0.892	6.75e-68	1
	Stk24	1.04e-71	0.288146	0.89	0.757	1.5e-67	1
	Osbpl3	1.31e-71	0.346451	0.562	0.385	1.88e-67	1
	Ptp4a2	1.35e-71	0.299146	0.957	0.85	1.93e-67	1
	Klk8	2.21e-71	0.37233	0.816	0.656	3.18e-67	1
	Sars	2.3e-71	0.349619	0.735	0.561	3.3e-67	1
	Nop53	2.99e-71	0.318983	0.894	0.747	4.29e-67	1
	Cox7a2l	4.09e-70	0.276897	0.983	0.898	5.87e-66	1
	Def6	4.59e-70	0.341304	0.58	0.408	6.59e-66	1
	Kcnab2	5.75e-70	0.333901	0.419	0.26	8.26e-66	1
	Psmb9	1.79e-69	0.337745	0.808	0.605	2.57e-65	1
	Capn2	1.59e-68	0.337439	0.639	0.462	2.28e-64	1
	Tnfaip3	3.57e-68	0.358311	0.888	0.767	5.12e-64	1
	Ccdc69	3.67e-68	0.345604	0.42	0.267	5.27e-64	1
	Zdhhc18	8.2e-68	0.328066	0.818	0.665	1.18e-63	1
	Rab27a	2.57e-67	0.302353	0.286	0.152	3.68e-63	1
	S100a13	2.63e-67	0.289595	0.944	0.841	3.78e-63	1
	Hif1a	4.51e-67	0.373338	0.68	0.515	6.47e-63	1
	Lmnb1	6.14e-67	0.263535	0.545	0.35	8.81e-63	1
	Slfn2	1.07e-66	0.347016	0.871	0.708	1.54e-62	1
	Pik3r5	1.7e-66	0.315501	0.307	0.168	2.44e-62	1
	Gimap7	4.23e-66	0.33944	0.53	0.357	6.07e-62	1
	Madd	1.35e-65	0.288309	0.41	0.253	1.94e-61	1
	Batf	5.32e-65	0.344855	0.712	0.513	7.64e-61	1
	Rnf19b	6.76e-65	0.374411	0.48	0.322	9.71e-61	1
	Rftn1	1.19e-64	0.323963	0.64	0.476	1.71e-60	1
	Glrx	1.26e-64	0.293618	0.802	0.633	1.81e-60	1
	Tmem234	4.6e-64	0.281942	0.922	0.806	6.61e-60	1
	Sys1	4.94e-64	0.338956	0.751	0.577	7.09e-60	1
	Scand1	8.11e-64	0.273829	0.957	0.855	1.16e-59	1
	Unc119b	1.05e-62	0.330742	0.457	0.306	1.51e-58	1
	Grk6	1.22e-62	0.30738	0.472	0.317	1.75e-58	1
	Capza1	2.2e-62	0.305812	0.825	0.659	3.15e-58	1
	Gpi1	4.9e-61	0.283277	0.93	0.798	7.03e-57	1
	Plekha2	1.96e-60	0.307539	0.449	0.296	2.82e-56	1
	Snx2	2.18e-60	0.343949	0.563	0.407	3.12e-56	1
	Wdr26	2.47e-60	0.31274	0.8	0.653	3.54e-56	1
	Slc25a4	2.48e-60	0.293428	0.929	0.77	3.56e-56	1
	Tap1	4.04e-60	0.303651	0.543	0.383	5.8e-56	1
	Cela1	8.21e-60	0.360237	0.286	0.163	1.18e-55	1
	Snx18	4.38e-59	0.326712	0.404	0.26	6.29e-55	1
	Igbp1	8.05e-59	0.334067	0.644	0.489	1.16e-54	1
	Castor1	3.04e-58	0.323934	0.426	0.277	4.37e-54	1
	Rnh1	4.66e-58	0.297081	0.687	0.516	6.69e-54	1
	Map4k4	5.03e-58	0.273905	0.766	0.606	7.22e-54	1
	Cry1	5.18e-58	0.267692	0.28	0.155	7.44e-54	1
	Gstp3	1.34e-57	0.364248	0.621	0.459	1.93e-53	1
	Sh3bgrl	2.32e-57	0.309394	0.825	0.632	3.33e-53	1
	Cd27	3.11e-57	0.265027	0.446	0.288	4.46e-53	1
	Stat3	7.93e-57	0.290056	0.836	0.674	1.14e-52	1
	Rac1	8.03e-57	0.275558	0.914	0.781	1.15e-52	1
	Aprt	1.02e-56	0.303596	0.91	0.765	1.46e-52	1
	Cdk2ap2	1.05e-56	0.300154	0.858	0.707	1.51e-52	1
	Tbc1d10c	1.22e-56	0.276278	0.795	0.633	1.75e-52	1
	Nfatc3	1.57e-56	0.267116	0.572	0.414	2.26e-52	1
	Myo1e	4.23e-56	0.301536	0.539	0.381	6.08e-52	1
	Ostf1	4.98e-56	0.276785	0.888	0.74	7.15e-52	1
	Zfas1	1.21e-55	0.309311	0.726	0.548	1.73e-51	1
	Eif4e2	2.03e-55	0.288354	0.748	0.578	2.92e-51	1
	Pik3cd	3.75e-55	0.271161	0.565	0.409	5.38e-51	1
	Capzb	4.49e-55	0.257546	0.954	0.839	6.44e-51	1
	Dennd4a	7.68e-55	0.419005	0.534	0.39	1.1e-50	1
	Ndufa6	8.78e-55	0.257175	0.923	0.823	1.26e-50	1
	Smap2	9.77e-55	0.280011	0.6	0.445	1.4e-50	1
	Gpr171	1.13e-54	0.30743	0.742	0.573	1.63e-50	1
	Eva1b	1.21e-54	0.286998	0.621	0.459	1.73e-50	1
	Cyth4	1.38e-54	0.272826	0.672	0.51	1.98e-50	1
	Twf2	2.02e-54	0.286355	0.663	0.504	2.9e-50	1
	Hadh	2.11e-54	0.315322	0.732	0.574	3.03e-50	1
	Pecam1	5.86e-54	0.28634	0.381	0.246	8.41e-50	1
	Me2	6.56e-54	0.294648	0.546	0.391	9.42e-50	1
	Atox1	1.13e-53	0.277316	0.871	0.732	1.62e-49	1
	Elf1	1.87e-53	0.262379	0.903	0.777	2.68e-49	1
	Aven	2.05e-53	0.290593	0.402	0.265	2.94e-49	1
	Gsn	3.04e-53	0.291211	0.283	0.162	4.36e-49	1
	Fli1	7.11e-53	0.273445	0.753	0.6	1.02e-48	1
	Sp100	1.66e-52	0.261927	0.772	0.623	2.38e-48	1
	Sla2	2.17e-52	0.295142	0.355	0.223	3.12e-48	1
	Gem	3.77e-52	0.53931	0.34	0.209	5.41e-48	1
	Arhgef18	6.48e-52	0.252479	0.42	0.277	9.3e-48	1
	Add1	6.64e-52	0.270339	0.603	0.449	9.53e-48	1
	Nav2	4.99e-51	0.285283	0.536	0.383	7.17e-47	1
	Dgkz	5.13e-51	0.251073	0.334	0.206	7.37e-47	1
	Stk10	1.69e-50	0.274811	0.687	0.539	2.43e-46	1
	Cmas	1.7e-50	0.261882	0.463	0.317	2.43e-46	1
	Tent5a	2.08e-50	0.273913	0.54	0.376	2.99e-46	1
	Retreg1	3.55e-50	0.273472	0.447	0.307	5.1e-46	1
	Fkbp5	3.62e-50	0.267046	0.821	0.669	5.2e-46	1
	Acads	4.54e-50	0.26265	0.598	0.443	6.51e-46	1
	Tpm3	6.63e-50	0.261757	0.886	0.765	9.52e-46	1
	Leprot	7.31e-50	0.261045	0.459	0.319	1.05e-45	1
	Plk3	7.85e-50	0.320125	0.362	0.233	1.13e-45	1
	Smad7	1.14e-49	0.289444	0.706	0.565	1.64e-45	1
	Lat2	7.49e-49	0.301509	0.4	0.27	1.07e-44	1
	Lgals3bp	1.44e-48	0.308896	0.623	0.474	2.06e-44	1
	Hip1r	1.71e-48	0.274245	0.355	0.231	2.46e-44	1
	Cdv3	2.52e-48	0.25889	0.838	0.677	3.62e-44	1
	Nqo2	2.93e-48	0.258372	0.261	0.15	4.21e-44	1
	Slain2	7.5e-48	0.272919	0.487	0.348	1.08e-43	1
	Sec61g	7.83e-48	0.250007	0.951	0.839	1.12e-43	1
	Slc9a3r1	1.12e-47	0.264821	0.737	0.583	1.61e-43	1
	Bscl2	1.22e-47	0.282382	0.617	0.468	1.74e-43	1
	Tes	2.76e-47	0.256685	0.677	0.531	3.96e-43	1
	Ppp2r5c	7.35e-47	0.272337	0.707	0.571	1.06e-42	1
	Snx5	7.53e-47	0.264337	0.674	0.507	1.08e-42	1
	Ifi203	1.62e-46	0.257156	0.808	0.659	2.33e-42	1
	Kdm4a	1.87e-46	0.260515	0.326	0.208	2.68e-42	1
	Mrpl52	2.11e-46	0.280772	0.82	0.678	3.02e-42	1
	Ppp2r5a	4.38e-46	0.252272	0.767	0.623	6.28e-42	1
	Tacc1	8e-46	0.252611	0.728	0.601	1.15e-41	1
	Zyx	2.08e-45	0.275684	0.754	0.611	2.98e-41	1
	Ccr4	2.45e-45	0.280564	0.312	0.196	3.52e-41	1
	Fam117b	2.68e-45	0.263569	0.412	0.277	3.84e-41	1
	Hscb	2.7e-44	0.281296	0.506	0.372	3.87e-40	1
	Wasf2	3.52e-44	0.253036	0.763	0.629	5.05e-40	1
	Kxd1	9e-44	0.265952	0.648	0.502	1.29e-39	1
	Kras	1.17e-43	0.259221	0.689	0.544	1.68e-39	1
	Ets2	1.13e-42	0.267468	0.25	0.145	1.63e-38	1
	Sema4d	1.5e-42	0.268223	0.667	0.532	2.15e-38	1
	Map3k8	3.12e-42	0.292855	0.36	0.238	4.48e-38	1
	Rel	3.52e-42	0.311873	0.307	0.196	5.05e-38	1
	Idh3a	5.95e-42	0.287919	0.54	0.406	8.54e-38	1
	Gna13	1.13e-40	0.257274	0.744	0.615	1.63e-36	1
	Sytl2	2.34e-40	0.279893	0.408	0.286	3.36e-36	1
	Sigirr	6.46e-40	0.251379	0.465	0.337	9.27e-36	1
	H2-T22	3.59e-39	0.259868	0.628	0.494	5.15e-35	1
	Rab5if	5.6e-38	0.25273	0.702	0.571	8.03e-34	1
	Pdcd1	2.16e-36	0.350451	0.44	0.322	3.1e-32	1
	Lysmd2	1.13e-34	0.252084	0.25	0.158	1.62e-30	1
	Pou2f2	2.54e-32	0.272355	0.333	0.229	3.64e-28	1
	Dusp1	3.46e-29	0.253206	0.852	0.736	4.97e-25	1
	Nr4a3	3.5e-25	0.296894	0.293	0.205	5.02e-21	1
	Ccl5	2.71e-20	0.487963	0.512	0.418	3.89e-16	1
	Rack1	8.86e-145	0.292106	1	0.976	1.27e-140	2
	Ctla4	3.36e-144	0.758818	0.554	0.289	4.82e-140	2
	Rbm3	3.12e-139	0.382591	0.995	0.944	4.48e-135	2
	Coro1a	5.77e-137	0.3457	0.997	0.964	8.29e-133	2
	Ctsh	5.45e-128	0.557376	0.597	0.345	7.83e-124	2
	Ptprcap	2.42e-125	0.311388	0.996	0.96	3.47e-121	2
	H2-K1	1.55e-124	0.326322	1	0.983	2.23e-120	2
	Cd52	7.03e-120	0.341573	0.999	0.985	1.01e-115	2
	Gapdh	4.98e-117	0.361454	0.989	0.925	7.14e-113	2
	Rgs10	2.48e-116	0.501755	0.76	0.511	3.56e-112	2
	Sh3bgrl	3e-116	0.493468	0.853	0.63	4.3e-112	2
	Actg1	4.38e-113	0.366317	0.995	0.958	6.28e-109	2
	Serpinb6a	2.87e-108	0.48012	0.785	0.543	4.11e-104	2
	Sec61b	2.99e-106	0.350215	0.985	0.889	4.29e-102	2
	Cox5a	3.1e-104	0.357675	0.972	0.855	4.45e-100	2
	Eif3f	6.35e-104	0.306877	0.995	0.928	9.11e-100	2
	Il13	7.07e-104	0.493706	0.565	0.326	1.02e-99	2
	Cox4i1	4.19e-102	0.271776	0.998	0.955	6.01e-98	2
	Tox2	5.96e-102	0.457307	0.423	0.222	8.56e-98	2
	Spcs2	4.12e-101	0.342555	0.984	0.929	5.91e-97	2
	Eif3h	9.06e-100	0.309523	0.99	0.922	1.3e-95	2
	Cyb5a	9.13e-100	0.448825	0.89	0.705	1.31e-95	2
	Hmgb2	1.42e-99	0.324652	0.989	0.918	2.04e-95	2
	Bcl2l15	3.77e-99	0.483398	0.511	0.295	5.42e-95	2
	Adam19	6.67e-99	0.399745	0.718	0.469	9.57e-95	2
	Naca	9.1e-98	0.273186	0.998	0.962	1.31e-93	2
	Grap	9.07e-94	0.409627	0.813	0.586	1.3e-89	2
	Npm1	4.29e-93	0.277518	0.997	0.96	6.16e-89	2
	Arg1	6.5e-92	0.454019	0.883	0.695	9.33e-88	2
	Psmb9	1.97e-91	0.376236	0.84	0.602	2.82e-87	2
	Ppib	2.01e-90	0.287276	0.991	0.926	2.89e-86	2
	Nme2	4.02e-89	0.308357	0.994	0.927	5.78e-85	2
	Sh2d2a	1.54e-87	0.37703	0.825	0.605	2.21e-83	2
	Arl6ip1	1.4e-86	0.336833	0.955	0.833	2.01e-82	2
	Slc25a4	1.99e-86	0.363535	0.931	0.773	2.85e-82	2
	Slc25a3	5.54e-86	0.282418	0.99	0.931	7.95e-82	2
	Aprt	1.73e-85	0.385165	0.919	0.766	2.48e-81	2
	Psmb8	2.94e-85	0.306885	0.987	0.895	4.21e-81	2
	Cotl1	1.29e-84	0.35202	0.972	0.869	1.85e-80	2
	Rbpj	1.45e-83	0.353645	0.909	0.738	2.08e-79	2
	Gng2	5.57e-83	0.362244	0.866	0.661	8e-79	2
	Smco4	6.21e-83	0.388814	0.824	0.615	8.91e-79	2
	Sri	2.67e-81	0.312345	0.959	0.851	3.83e-77	2
	Rgs1	3.58e-81	0.407804	0.956	0.848	5.14e-77	2
	Cmtm7	1.14e-80	0.365617	0.918	0.763	1.63e-76	2
	Cnn2	3.47e-80	0.336444	0.929	0.759	4.98e-76	2
	Itgb3	3.64e-80	0.348153	0.781	0.557	5.22e-76	2
	Plac8	8.02e-80	0.712792	0.415	0.239	1.15e-75	2
	Gstp3	1.98e-79	0.421107	0.659	0.453	2.84e-75	2
	Psmb1	2.05e-79	0.294126	0.975	0.87	2.95e-75	2
	Batf	6.74e-79	0.35891	0.731	0.513	9.68e-75	2
	Fabp5	1.11e-77	0.25125	0.607	0.372	1.59e-73	2
	Gimap7	1.45e-75	0.299939	0.561	0.354	2.08e-71	2
	H2-Q7	7.54e-75	0.308839	0.922	0.742	1.08e-70	2
	Il17rb	7.4e-74	0.313332	0.667	0.442	1.06e-69	2
	Znrf1	2.07e-73	0.301488	0.922	0.76	2.97e-69	2
	Dtnbp1	3.64e-73	0.350848	0.834	0.656	5.22e-69	2
	Spock2	2.85e-72	0.366294	0.455	0.273	4.09e-68	2
	Zfas1	3.44e-72	0.370035	0.752	0.546	4.94e-68	2
	Arpc3	9.12e-72	0.258932	0.988	0.921	1.31e-67	2
	Unc119	6.78e-71	0.350372	0.786	0.588	9.73e-67	2
	Plin2	1.63e-70	0.410186	0.75	0.557	2.35e-66	2
	Nsa2	1.79e-69	0.292578	0.97	0.844	2.57e-65	2
	Arpc5	2.1e-69	0.289464	0.972	0.867	3.01e-65	2
	Ctla2b	3.72e-69	0.453813	0.698	0.507	5.34e-65	2
	Ssr4	4.69e-68	0.295336	0.956	0.828	6.73e-64	2
	Eif3k	1.83e-67	0.275439	0.967	0.871	2.63e-63	2
	Klrg1	1.02e-65	0.311841	0.856	0.652	1.47e-61	2
	Atp5g2	2.88e-64	0.258077	0.985	0.919	4.13e-60	2
	Impa2	4.36e-64	0.310835	0.674	0.456	6.26e-60	2
	Snx20	8.51e-64	0.298468	0.674	0.47	1.22e-59	2
	Tmem173	1.33e-63	0.31598	0.617	0.421	1.9e-59	2
	Atpif1	1.38e-63	0.314351	0.866	0.673	1.98e-59	2
	Ddit4	5.22e-63	0.30806	0.731	0.518	7.49e-59	2
	Sytl3	1.15e-62	0.287817	0.589	0.395	1.65e-58	2
	Eif3e	1.5e-62	0.267955	0.97	0.864	2.16e-58	2
	Gas5	8.77e-62	0.30521	0.961	0.869	1.26e-57	2
	Gpi1	2.69e-61	0.279507	0.935	0.799	3.86e-57	2
	Hspa1a	1.73e-60	0.658627	0.287	0.153	2.48e-56	2
	Tab2	4.09e-59	0.295301	0.793	0.605	5.87e-55	2
	Furin	4.64e-59	0.346815	0.873	0.715	6.66e-55	2
	Pgk1	3.31e-58	0.296937	0.84	0.651	4.75e-54	2
	Hspa1b	3.55e-58	0.449923	0.331	0.188	5.1e-54	2
	Cpd	6.8e-58	0.283072	0.523	0.34	9.76e-54	2
	Prelid1	1.16e-57	0.295165	0.888	0.714	1.67e-53	2
	Sec61g	4.5e-57	0.268635	0.952	0.841	6.46e-53	2
	Supt4a	5.07e-57	0.278675	0.928	0.767	7.27e-53	2
	Eva1b	6.05e-57	0.267134	0.658	0.455	8.68e-53	2
	Lonrf1	7.81e-57	0.251649	0.302	0.165	1.12e-52	2
	Lpxn	8.47e-57	0.29811	0.599	0.416	1.22e-52	2
	Reep5	8.74e-57	0.257882	0.944	0.779	1.25e-52	2
	S100a11	9.27e-57	0.266094	0.988	0.886	1.33e-52	2
	Fis1	1.06e-56	0.262934	0.929	0.8	1.53e-52	2
	Lgmn	1.2e-56	0.312021	0.483	0.314	1.72e-52	2
	H2-T22	2.1e-55	0.279223	0.675	0.486	3.02e-51	2
	Hscb	3.81e-55	0.271366	0.546	0.366	5.47e-51	2
	Trerf1	6.24e-55	0.254524	0.433	0.273	8.95e-51	2
	Gsn	6.25e-55	0.253133	0.295	0.162	8.97e-51	2
	Ddt	1.51e-54	0.270279	0.672	0.484	2.17e-50	2
	Ttc39c	2.06e-54	0.344351	0.424	0.268	2.96e-50	2
	Taldo1	4.31e-54	0.276398	0.927	0.789	6.19e-50	2
	Gpr171	6.23e-54	0.309352	0.762	0.572	8.94e-50	2
	Sys1	1.25e-53	0.275317	0.766	0.577	1.79e-49	2
	Pkm	1.74e-53	0.265358	0.949	0.83	2.49e-49	2
	Susd3	3.83e-53	0.250817	0.421	0.263	5.5e-49	2
	Dkk3	2.83e-52	0.258201	0.4	0.245	4.06e-48	2
	Krt83	3.11e-52	0.290547	0.314	0.174	4.46e-48	2
	Mfsd10	7.02e-52	0.292971	0.537	0.369	1.01e-47	2
	Sema4d	2.95e-51	0.25091	0.713	0.524	4.23e-47	2
	Plcb4	4.9e-51	0.268465	0.558	0.383	7.04e-47	2
	Prc1	1.24e-50	0.25673	0.528	0.353	1.78e-46	2
	Mif4gd	1.3e-50	0.264772	0.843	0.663	1.86e-46	2
	Il1r2	1.42e-50	0.403898	0.292	0.163	2.04e-46	2
	Bbc3	2.59e-50	0.258454	0.287	0.159	3.71e-46	2
	Ldlrad4	3.1e-49	0.260219	0.457	0.298	4.46e-45	2
	Hcls1	3.29e-49	0.256548	0.832	0.656	4.73e-45	2
	Acot7	7.93e-49	0.262461	0.817	0.632	1.14e-44	2
	Mxd4	6.72e-48	0.254076	0.77	0.595	9.64e-44	2
	Pold4	1.24e-47	0.258658	0.683	0.501	1.78e-43	2
	Cdk6	1.89e-46	0.272961	0.674	0.494	2.71e-42	2
	Atxn10	1.06e-44	0.254368	0.648	0.471	1.52e-40	2
	Cmc1	1.85e-44	0.254114	0.647	0.477	2.66e-40	2
	Ap2s1	1.23e-43	0.251612	0.823	0.664	1.76e-39	2
	Arl5a	1.1e-41	0.263984	0.683	0.527	1.58e-37	2
	Pmepa1	5.44e-38	0.266967	0.366	0.236	7.81e-34	2
	Serpina3g	5.62e-38	0.336117	0.613	0.461	8.07e-34	2
	Ecm1	2.44e-34	0.284992	0.262	0.158	3.5e-30	2
	Trbc2	1.18e-31	0.252055	0.872	0.806	1.7e-27	2
	Tcrg-C4	4.87e-29	0.250192	0.633	0.505	6.99e-25	2
	Dusp1	8.23e-28	0.300696	0.837	0.742	1.18e-23	2
	Dnajb1	2.01e-18	0.252903	0.491	0.386	2.89e-14	2
	Hs3st1	0	1.66202	0.756	0.362	0	3
	Zfp36l1	0	1.52929	0.98	0.812	0	3
	Junb	5.17e-290	1.06498	0.992	0.957	7.42e-286	3
	Fosb	1.42e-271	1.36062	0.924	0.739	2.04e-267	3
	Calca	2.98e-271	2.02538	0.552	0.218	4.28e-267	3
	Fth1	4.88e-236	0.62638	1	0.987	7e-232	3
	Tnfaip3	4.22e-227	0.908807	0.93	0.767	6.06e-223	3
	Nfkbiz	7.11e-221	1.16303	0.8	0.575	1.02e-216	3
	Nrip1	2.19e-216	0.902558	0.917	0.805	3.15e-212	3
	Fos	5.55e-200	1.24678	0.929	0.779	7.97e-196	3
	Il1rl1	4.36e-194	0.62795	0.97	0.878	6.26e-190	3
	Mctp1	1.27e-191	0.84502	0.603	0.291	1.82e-187	3
	Aff4	3.58e-191	0.71735	0.905	0.799	5.13e-187	3
	Lmo4	4.07e-189	0.841217	0.939	0.852	5.84e-185	3
	Ddx5	6.28e-189	0.480072	0.998	0.993	9.01e-185	3
	Btg1	1.76e-186	0.678155	0.994	0.978	2.52e-182	3
	Klf4	4.58e-178	1.47946	0.434	0.181	6.57e-174	3
	Ppp1r15a	4.08e-174	0.945776	0.825	0.658	5.85e-170	3
	Bhlhe40	1.51e-167	0.810747	0.899	0.781	2.16e-163	3
	Slc7a8	5.39e-164	0.743663	0.796	0.554	7.74e-160	3
	Rgs2	1.55e-160	1.12567	0.854	0.721	2.23e-156	3
	Klf6	4.52e-158	0.855968	0.931	0.863	6.49e-154	3
	Prnp	2.58e-152	0.990821	0.55	0.277	3.71e-148	3
	Stab2	2.01e-148	0.762005	0.595	0.301	2.89e-144	3
	Fosl2	1.96e-145	0.913098	0.627	0.413	2.82e-141	3
	Bmp2	6.7e-142	1.24281	0.302	0.103	9.62e-138	3
	Zfp36l2	1.17e-138	0.561898	0.996	0.989	1.68e-134	3
	Lztfl1	9.56e-134	0.783809	0.77	0.563	1.37e-129	3
	Frmd4b	8.87e-126	0.849179	0.665	0.475	1.27e-121	3
	Gata3	2.01e-123	0.531482	0.948	0.902	2.89e-119	3
	Irs2	4.32e-120	0.930419	0.578	0.379	6.2e-116	3
	Srsf5	5.87e-119	0.537296	0.938	0.887	8.42e-115	3
	Rnf128	1.15e-116	0.696196	0.747	0.562	1.66e-112	3
	Irf2bp2	3.24e-116	0.656251	0.821	0.743	4.65e-112	3
	Pnrc1	1.97e-112	0.588702	0.913	0.86	2.83e-108	3
	Sik1	2.38e-106	0.694963	0.547	0.355	3.41e-102	3
	Zcchc10	3.45e-105	0.621978	0.871	0.794	4.95e-101	3
	Tnfsf11	5.2e-103	0.983375	0.363	0.174	7.46e-99	3
	Cxcl2	2.18e-98	1.952	0.291	0.125	3.12e-94	3
	Aplp2	1.93e-97	0.588778	0.822	0.735	2.76e-93	3
	Il2ra	3.94e-97	0.521542	0.851	0.748	5.66e-93	3
	Eif1	9.84e-93	0.26206	1	0.991	1.41e-88	3
	Ffar2	1.44e-91	0.58727	0.466	0.257	2.06e-87	3
	Cnot6l	2.84e-91	0.469413	0.908	0.86	4.08e-87	3
	Cebpb	2.1e-90	0.998667	0.625	0.488	3.02e-86	3
	Spry2	4.08e-86	0.701738	0.296	0.137	5.86e-82	3
	Csrnp1	7.01e-84	0.66431	0.54	0.376	1.01e-79	3
	Icos	1.16e-82	0.641952	0.745	0.641	1.66e-78	3
	Nr4a1	3.65e-82	0.709777	0.725	0.58	5.23e-78	3
	Samsn1	6.14e-82	0.438806	0.908	0.866	8.81e-78	3
	Jund	4.72e-81	0.541423	0.975	0.964	6.77e-77	3
	Kctd12	2.26e-80	0.785751	0.293	0.139	3.25e-76	3
	Tmem176b	1.54e-79	0.478369	0.749	0.55	2.21e-75	3
	Spty2d1	8.82e-78	0.825826	0.52	0.375	1.27e-73	3
	Btg2	2.01e-77	0.545744	0.91	0.858	2.89e-73	3
	Mdfic	1.23e-76	0.565827	0.583	0.408	1.77e-72	3
	Csf2	4.01e-76	1.61141	0.334	0.179	5.75e-72	3
	Itk	5.94e-76	0.476807	0.798	0.726	8.53e-72	3
	Malt1	8.17e-76	0.675478	0.655	0.528	1.17e-71	3
	Dusp1	1.75e-74	0.637027	0.843	0.744	2.51e-70	3
	Emb	8.32e-74	0.43314	0.974	0.963	1.19e-69	3
	Itm2c	8.79e-74	0.445226	0.796	0.714	1.26e-69	3
	Il10ra	6.15e-73	0.643385	0.383	0.23	8.82e-69	3
	Stk17b	8.69e-72	0.436862	0.881	0.852	1.25e-67	3
	Klf9	9.21e-72	0.612088	0.487	0.321	1.32e-67	3
	Ccdc184	3.75e-71	0.728644	0.52	0.357	5.38e-67	3
	Rabac1	1.02e-70	0.368094	0.944	0.909	1.47e-66	3
	Ccr8	1.05e-69	0.640545	0.466	0.314	1.5e-65	3
	Nrgn	2.27e-68	0.631266	0.407	0.231	3.26e-64	3
	Nr4a2	2.4e-68	0.789108	0.27	0.133	3.44e-64	3
	Tmem176a	6.27e-67	0.414087	0.691	0.496	8.99e-63	3
	Nedd4	7.81e-65	0.522536	0.531	0.377	1.12e-60	3
	Gpr65	1.07e-63	0.48676	0.746	0.657	1.53e-59	3
	Zrsr1	1.86e-62	0.670242	0.333	0.192	2.67e-58	3
	Cxcr4	8.02e-62	0.759766	0.572	0.454	1.15e-57	3
	Zfp36	9.15e-62	0.642122	0.789	0.672	1.31e-57	3
	Pxdc1	1.59e-61	0.525345	0.551	0.401	2.29e-57	3
	Hilpda	3.67e-61	0.77572	0.735	0.647	5.26e-57	3
	Jmjd1c	6.26e-61	0.481488	0.722	0.641	8.98e-57	3
	Coq10b	8.26e-61	0.515669	0.63	0.521	1.19e-56	3
	Stxbp6	1.11e-60	0.507019	0.31	0.167	1.59e-56	3
	Areg	2.22e-60	1.31762	0.517	0.374	3.18e-56	3
	Nfkbia	2.77e-60	0.466147	0.954	0.908	3.98e-56	3
	Rora	1.84e-59	0.40571	0.923	0.898	2.64e-55	3
	Paxbp1	1.18e-58	0.499106	0.612	0.515	1.7e-54	3
	Ahcyl2	6.13e-57	0.403446	0.771	0.706	8.8e-53	3
	Neurl3	1.89e-55	0.768104	0.654	0.559	2.71e-51	3
	Cd69	1.88e-54	0.635569	0.837	0.779	2.69e-50	3
	Lpcat2	6.87e-54	0.468097	0.421	0.264	9.86e-50	3
	Spry1	4.8e-52	0.534847	0.276	0.152	6.9e-48	3
	Ppp1cc	1.9e-51	0.282027	0.944	0.914	2.73e-47	3
	Pard3	9.78e-51	0.477643	0.527	0.407	1.4e-46	3
	Sdc4	2.83e-50	0.441486	0.399	0.246	4.06e-46	3
	Sipa1l1	5.27e-48	0.42592	0.444	0.317	7.56e-44	3
	Inpp4b	1.9e-47	0.38988	0.763	0.699	2.73e-43	3
	Clk1	1.84e-46	0.33772	0.795	0.762	2.64e-42	3
	Ivns1abp	1.39e-45	0.48854	0.618	0.53	2e-41	3
	Ttc28	9.12e-45	0.434801	0.287	0.167	1.31e-40	3
	Ier2	2.67e-44	0.4769	0.844	0.773	3.83e-40	3
	Kit	1.51e-43	0.549329	0.367	0.242	2.17e-39	3
	Rbpms	1.21e-42	0.414863	0.302	0.181	1.74e-38	3
	Cd81	1.29e-42	0.358975	0.718	0.624	1.86e-38	3
	Arhgef12	2.9e-41	0.417309	0.332	0.212	4.16e-37	3
	Gadd45b	9.27e-41	0.76974	0.664	0.594	1.33e-36	3
	Cd53	1.98e-40	0.280801	0.878	0.846	2.85e-36	3
	Egr1	6.19e-40	0.710747	0.343	0.226	8.88e-36	3
	Cdkn1a	2.85e-39	0.620562	0.262	0.16	4.09e-35	3
	Nr3c1	4.63e-39	0.345467	0.836	0.804	6.65e-35	3
	Pole4	5.52e-38	0.38948	0.717	0.671	7.93e-34	3
	Slc3a2	6.25e-38	0.2701	0.794	0.761	8.97e-34	3
	Cysltr1	1.05e-37	0.390837	0.732	0.681	1.51e-33	3
	Ctla2a	1.1e-37	0.54806	0.931	0.912	1.58e-33	3
	Myo6	1.93e-37	0.652997	0.387	0.279	2.77e-33	3
	Arf4	2.65e-37	0.349455	0.84	0.82	3.81e-33	3
	Macf1	1.25e-36	0.265397	0.864	0.838	1.8e-32	3
	Cnbp	4.38e-36	0.25691	0.943	0.923	6.29e-32	3
	Rapgef6	4.62e-36	0.315153	0.815	0.795	6.63e-32	3
	Fbxl5	5.95e-36	0.415129	0.428	0.326	8.55e-32	3
	Pim1	1.23e-35	0.347291	0.886	0.843	1.77e-31	3
	Ikzf3	1.08e-33	0.395518	0.685	0.639	1.56e-29	3
	Lilr4b	3e-32	0.536553	0.257	0.163	4.31e-28	3
	Nfkbid	4.85e-32	0.437096	0.439	0.344	6.96e-28	3
	Crem	4.66e-31	0.469948	0.262	0.171	6.69e-27	3
	Vps37b	6.63e-31	0.458725	0.622	0.557	9.52e-27	3
	Ifrd1	1.37e-30	0.455013	0.594	0.532	1.97e-26	3
	Tiparp	8.29e-30	0.568704	0.296	0.208	1.19e-25	3
	Gpr183	1.18e-29	0.506629	0.459	0.367	1.7e-25	3
	Jak2	1.53e-29	0.414172	0.561	0.507	2.2e-25	3
	Rab27b	2.01e-29	0.404437	0.358	0.263	2.89e-25	3
	Nr4a3	2.86e-29	0.480683	0.302	0.209	4.1e-25	3
	Selenok	3.28e-29	0.255345	0.876	0.87	4.71e-25	3
	St6galnac3	5.8e-29	0.338752	0.554	0.479	8.33e-25	3
	Ern1	6.73e-29	0.451598	0.436	0.358	9.66e-25	3
	Senp6	1.58e-28	0.270397	0.831	0.839	2.26e-24	3
	Ptpn13	2.05e-28	0.405297	0.63	0.581	2.94e-24	3
	Samhd1	2.26e-28	0.26505	0.895	0.88	3.25e-24	3
	Esyt2	4.68e-28	0.355854	0.62	0.572	6.71e-24	3
	Cers4	6.28e-28	0.29703	0.539	0.458	9.01e-24	3
	Galc	1.09e-27	0.372232	0.311	0.219	1.57e-23	3
	Skil	2.19e-27	0.408535	0.524	0.456	3.15e-23	3
	Slc6a13	4.73e-27	0.398642	0.43	0.343	6.79e-23	3
	P2ry10	1.05e-26	0.415813	0.553	0.5	1.51e-22	3
	Tob2	6.92e-26	0.454557	0.476	0.405	9.94e-22	3
	Uhrf2	9.64e-26	0.453071	0.711	0.703	1.38e-21	3
	Zbtb20	1.16e-25	0.360909	0.431	0.341	1.67e-21	3
	Clint1	1.57e-25	0.262763	0.815	0.818	2.26e-21	3
	Rgs1	2.42e-25	0.454114	0.873	0.867	3.47e-21	3
	Ddx3x	5.36e-25	0.352646	0.551	0.508	7.7e-21	3
	Ythdc1	6.14e-25	0.433306	0.674	0.659	8.82e-21	3
	Peli1	7.5e-25	0.364948	0.594	0.563	1.08e-20	3
	Nabp1	1.83e-24	0.386949	0.543	0.487	2.62e-20	3
	Wls	3.16e-24	0.316349	0.469	0.388	4.53e-20	3
	Phlda1	7.68e-24	0.907179	0.396	0.324	1.1e-19	3
	Bzw2	9.44e-24	0.322243	0.666	0.647	1.35e-19	3
	Nipbl	1.86e-23	0.283618	0.732	0.736	2.66e-19	3
	Alox5	2.36e-23	0.338773	0.297	0.214	3.39e-19	3
	Slain1	2.59e-23	0.329887	0.598	0.559	3.72e-19	3
	Glul	3.68e-23	0.368248	0.617	0.588	5.29e-19	3
	Crtc3	8.89e-23	0.265339	0.613	0.569	1.28e-18	3
	Eif4a2	1.62e-22	0.267561	0.685	0.662	2.32e-18	3
	Nup98	2.76e-22	0.344025	0.406	0.341	3.96e-18	3
	Tut4	6e-22	0.255866	0.745	0.74	8.61e-18	3
	Vipr2	2.97e-21	0.294616	0.336	0.252	4.26e-17	3
	Tnfaip8	4.33e-21	0.292834	0.678	0.657	6.21e-17	3
	Ssbp2	5.29e-21	0.310441	0.367	0.288	7.6e-17	3
	St3gal6	2.24e-20	0.380713	0.354	0.279	3.22e-16	3
	Neb	4.8e-20	0.529043	0.365	0.3	6.9e-16	3
	Gnaq	5.89e-20	0.351344	0.45	0.396	8.45e-16	3
	Cd200r1	5.93e-20	0.327587	0.385	0.319	8.52e-16	3
	Btbd7	1.07e-19	0.349708	0.468	0.414	1.54e-15	3
	Churc1	1.35e-19	0.251144	0.748	0.737	1.93e-15	3
	Atn1	1.41e-19	0.289594	0.263	0.19	2.02e-15	3
	Crebrf	1.52e-19	0.346245	0.468	0.414	2.17e-15	3
	Ar	1.56e-19	0.327353	0.648	0.619	2.25e-15	3
	Cd2ap	2.04e-19	0.301819	0.373	0.302	2.92e-15	3
	Fhl2	3.56e-19	0.371892	0.289	0.217	5.12e-15	3
	Nktr	6.44e-19	0.262104	0.745	0.756	9.24e-15	3
	Sdhaf1	6.65e-19	0.36476	0.512	0.472	9.55e-15	3
	Rhob	1.38e-18	0.361585	0.412	0.347	1.98e-14	3
	Plxdc2	1.62e-18	0.293568	0.319	0.241	2.33e-14	3
	Arid5b	3.77e-18	0.285809	0.56	0.526	5.41e-14	3
	Ubash3b	5.54e-18	0.307502	0.389	0.323	7.95e-14	3
	Il17rb	6.1e-18	0.30202	0.524	0.476	8.76e-14	3
	Pcgf5	1.06e-17	0.317379	0.388	0.329	1.52e-13	3
	Mvb12b	1.35e-17	0.307721	0.482	0.436	1.94e-13	3
	Tnfrsf18	2.36e-17	0.322908	0.758	0.757	3.39e-13	3
	Spcs3	2.66e-17	0.263636	0.616	0.6	3.81e-13	3
	Arl5a	4.42e-17	0.448126	0.56	0.555	6.35e-13	3
	Cdc42ep3	4.5e-17	0.289331	0.578	0.55	6.46e-13	3
	Jarid2	1.28e-16	0.301611	0.441	0.391	1.83e-12	3
	Klf3	1.46e-16	0.33004	0.53	0.479	2.09e-12	3
	Ldhd	1.5e-16	0.293989	0.255	0.186	2.16e-12	3
	Fgl2	1.99e-16	0.333454	0.882	0.905	2.86e-12	3
	Hivep2	2.66e-16	0.288606	0.464	0.412	3.82e-12	3
	Klhl24	1.41e-15	0.274925	0.511	0.475	2.03e-11	3
	P2rx4	1.48e-15	0.301756	0.313	0.251	2.13e-11	3
	Birc3	1.5e-15	0.337927	0.495	0.462	2.15e-11	3
	Ptpn9	1.5e-15	0.297734	0.331	0.271	2.15e-11	3
	Man1a	1.63e-15	0.290334	0.508	0.472	2.34e-11	3
	Nfat5	1.85e-15	0.292884	0.434	0.38	2.65e-11	3
	Rnf130	2.85e-15	0.252312	0.602	0.586	4.09e-11	3
	Sptssa	2.9e-15	0.252749	0.819	0.82	4.17e-11	3
	Arl5b	3.55e-15	0.308686	0.256	0.195	5.09e-11	3
	Nmt2	4.26e-15	0.371159	0.272	0.215	6.11e-11	3
	Saraf	6.31e-14	0.250235	0.758	0.781	9.06e-10	3
	Jun	7.63e-14	0.480841	0.642	0.621	1.1e-09	3
	Ahr	7.88e-14	0.28522	0.384	0.329	1.13e-09	3
	Zhx1	1.18e-13	0.264041	0.484	0.448	1.69e-09	3
	Npnt	3.04e-13	0.264368	0.292	0.23	4.36e-09	3
	Atp2a2	3.15e-13	0.265818	0.601	0.604	4.52e-09	3
	Tent5a	8.43e-13	0.561142	0.435	0.404	1.21e-08	3
	Map3k2	9.62e-12	0.258504	0.417	0.374	1.38e-07	3
	Cdk11b	9.94e-12	0.267449	0.57	0.565	1.43e-07	3
	Kdm6b	5.79e-11	0.277777	0.319	0.275	8.32e-07	3
	Gpr132	1.36e-10	0.293552	0.451	0.429	1.96e-06	3
	Epas1	1.55e-10	0.258724	0.421	0.388	2.23e-06	3
	Zfand5	3.26e-10	0.294385	0.537	0.534	4.69e-06	3
	Birc2	6.22e-10	0.25008	0.479	0.466	8.92e-06	3
	Trps1	2.26e-09	0.265388	0.456	0.439	3.24e-05	3
	Zc3h12a	2.58e-09	0.278619	0.304	0.266	3.71e-05	3
	Epc2	2.61e-09	0.275042	0.43	0.406	3.74e-05	3
	Tsc22d3	7.58e-09	0.372845	0.761	0.782	0.000108831	3
	Pgm2l1	1.85e-08	0.324628	0.371	0.351	0.000265305	3
	Txnip	1.96e-08	0.251064	0.775	0.791	0.00028168	3
	Ier5	3.9e-08	0.315106	0.513	0.506	0.000560124	3
	Isy1	9.18e-08	0.296999	0.457	0.457	0.00131741	3
	Cirbp	1.8e-07	0.266809	0.532	0.538	0.00258005	3
	Dyrk3	2.64e-07	0.391509	0.286	0.256	0.00379401	3
	Fam13b	5.92e-07	0.268587	0.298	0.271	0.00849635	3
	Furin	1.33e-06	0.271173	0.745	0.744	0.0190417	3
	Tsc22d2	1.49e-06	0.291688	0.329	0.306	0.021342	3
	Filip1l	2.36e-06	0.265697	0.402	0.383	0.0338832	3
	Chd7	5.6e-06	0.253962	0.34	0.322	0.0803906	3
	Dad1	1.85e-05	0.284066	0.864	0.875	0.265518	3
	Ell2	0.000115679	0.25728	0.282	0.267	1	3
	Ero1l	0.000167122	0.354954	0.605	0.665	1	3
	Cited2	0.000206213	0.476979	0.678	0.708	1	3
	Stmn1	0	2.34458	0.772	0.098	0	4
	Mcm3	0	1.5549	0.799	0.201	0	4
	Mcm6	0	1.54214	0.786	0.172	0	4
	Pclaf	0	1.47888	0.498	0.05	0	4
	Ran	0	1.4737	0.996	0.832	0	4
	Fabp5	0	1.45877	0.861	0.37	0	4
	Dut	0	1.44766	0.914	0.484	0	4
	Tuba1b	0	1.43456	0.87	0.344	0	4
	Mif	0	1.37944	0.989	0.803	0	4
	Mcm5	0	1.3295	0.725	0.111	0	4
	Lig1	0	1.32007	0.739	0.189	0	4
	Lmnb1	0	1.30843	0.867	0.341	0	4
	H2afz	0	1.30572	0.988	0.889	0	4
	Nme1	0	1.30185	0.998	0.823	0	4
	Ranbp1	0	1.29852	0.967	0.626	0	4
	Pcna	0	1.28656	0.848	0.349	0	4
	Mcm4	0	1.24646	0.735	0.177	0	4
	Hells	0	1.2112	0.701	0.202	0	4
	Mcm7	0	1.17806	0.701	0.133	0	4
	Eif5a	0	1.08402	0.999	0.922	0	4
	Hsp90aa1	0	1.06128	0.995	0.857	0	4
	Tipin	0	1.06097	0.714	0.199	0	4
	Impdh2	0	1.05816	0.912	0.419	0	4
	Hsp90ab1	0	1.04323	1	0.981	0	4
	Snrpd1	0	1.04009	0.944	0.499	0	4
	Npm1	0	1.03981	1	0.963	0	4
	Hmgn2	0	1.01285	0.768	0.218	0	4
	Dctpp1	0	0.996891	0.856	0.36	0	4
	Ptma	0	0.973003	1	0.983	0	4
	Ybx1	0	0.968988	0.998	0.919	0	4
	Cdca7	0	0.95638	0.586	0.059	0	4
	Clspn	0	0.947801	0.458	0.04	0	4
	Smc2	0	0.926916	0.737	0.234	0	4
	Phgdh	0	0.9162	0.685	0.159	0	4
	Mcm2	0	0.905345	0.654	0.125	0	4
	Gapdh	0	0.901731	0.998	0.93	0	4
	Cks1b	0	0.898305	0.634	0.126	0	4
	Uhrf1	0	0.843608	0.499	0.043	0	4
	Myb	0	0.827597	0.492	0.051	0	4
	Dhfr	0	0.818133	0.513	0.045	0	4
	Ung	0	0.788502	0.49	0.026	0	4
	Cbx5	0	0.785137	0.712	0.208	0	4
	Rfc4	0	0.777498	0.593	0.109	0	4
	Dtl	0	0.724638	0.478	0.068	0	4
	Prim1	0	0.721313	0.585	0.098	0	4
	Rrm1	0	0.718116	0.598	0.134	0	4
	Gins2	0	0.713386	0.523	0.053	0	4
	Orc6	0	0.708746	0.591	0.14	0	4
	Rfc3	0	0.706142	0.515	0.077	0	4
	Chaf1a	0	0.691527	0.431	0.026	0	4
	Galk1	0	0.657951	0.602	0.137	0	4
	Ppia	0	0.648507	1	0.986	0	4
	Syce2	0	0.618535	0.438	0.032	0	4
	Chek1	0	0.615722	0.383	0.01	0	4
	Ncapg2	0	0.615669	0.401	0.028	0	4
	Fen1	0	0.61229	0.516	0.086	0	4
	Rrm2	0	0.609997	0.319	0.031	0	4
	Timeless	0	0.605245	0.434	0.03	0	4
	Cdt1	0	0.604113	0.52	0.082	0	4
	Rfc5	0	0.604031	0.559	0.106	0	4
	Cenps	0	0.602371	0.488	0.066	0	4
	Asf1b	0	0.591555	0.411	0.043	0	4
	Spc24	0	0.544822	0.365	0.023	0	4
	Atad5	0	0.528984	0.408	0.055	0	4
	Tk1	0	0.528867	0.352	0.034	0	4
	Pola1	0	0.528686	0.458	0.071	0	4
	Cdc6	0	0.519104	0.33	0.018	0	4
	Rad51	0	0.50383	0.343	0.012	0	4
	E2f1	0	0.499823	0.43	0.05	0	4
	Cdk1	0	0.441584	0.34	0.034	0	4
	Tnfrsf8	0	0.433326	0.296	0.033	0	4
	Ccne1	0	0.427525	0.315	0.031	0	4
	Pole	0	0.426309	0.354	0.033	0	4
	Cdca8	0	0.416931	0.346	0.045	0	4
	Rmi2	0	0.406399	0.358	0.034	0	4
	Cenph	0	0.391801	0.277	0.014	0	4
	Cenpk	0	0.380432	0.287	0.02	0	4
	Cdc45	0	0.375486	0.28	0.016	0	4
	Fignl1	0	0.368847	0.282	0.008	0	4
	Tcf19	0	0.362025	0.325	0.037	0	4
	Psmc3ip	0	0.334682	0.312	0.021	0	4
	Cenpm	0	0.332428	0.289	0.031	0	4
	Pole2	0	0.311417	0.301	0.028	0	4
	Ppa1	5.7e-306	0.855119	0.813	0.288	8.18e-302	4
	Brca2	5.74e-306	0.319984	0.292	0.033	8.24e-302	4
	Nasp	6.06e-304	0.987964	0.812	0.312	8.69e-300	4
	Apex1	1.97e-303	0.658769	0.566	0.134	2.83e-299	4
	Chaf1b	2.96e-301	0.415571	0.399	0.066	4.24e-297	4
	Tyms	4.3e-300	0.698406	0.553	0.133	6.18e-296	4
	Ppat	3.94e-299	0.585339	0.584	0.141	5.65e-295	4
	Timm8a1	3.44e-297	0.674161	0.627	0.164	4.94e-293	4
	Hint1	3.74e-291	0.780048	0.995	0.902	5.37e-287	4
	Dnmt1	6.4e-290	0.934531	0.841	0.352	9.18e-286	4
	Prdx1	4.98e-289	0.912925	0.989	0.803	7.14e-285	4
	Zmynd19	4.89e-286	0.396555	0.41	0.073	7.02e-282	4
	Slc25a5	1.55e-282	0.819108	0.995	0.852	2.23e-278	4
	Top2a	4.35e-280	1.13167	0.715	0.262	6.24e-276	4
	Nhp2	1.33e-277	0.973322	0.91	0.437	1.91e-273	4
	Diaph3	2.02e-277	0.323818	0.285	0.036	2.91e-273	4
	Odc1	7.05e-276	0.60955	0.586	0.152	1.01e-271	4
	Cdk4	1.85e-275	0.928462	0.887	0.42	2.65e-271	4
	Nme2	3.4e-275	0.751422	0.998	0.934	4.87e-271	4
	Tfdp1	3.52e-273	0.613758	0.63	0.178	5.05e-269	4
	Pold1	4.78e-272	0.396828	0.387	0.068	6.86e-268	4
	Hat1	3.67e-271	0.567963	0.632	0.173	5.26e-267	4
	Gemin6	1.32e-269	0.288786	0.302	0.041	1.89e-265	4
	Rpa2	8.33e-269	0.604696	0.59	0.158	1.2e-264	4
	Mthfd1	1.04e-268	0.389317	0.416	0.079	1.49e-264	4
	Dtymk	1.36e-267	0.812493	0.825	0.329	1.95e-263	4
	Pmf1	2e-265	0.492992	0.55	0.135	2.87e-261	4
	Nup43	6.24e-264	0.321694	0.366	0.062	8.96e-260	4
	Sdf2l1	8.85e-264	0.781343	0.824	0.316	1.27e-259	4
	Siva1	2.19e-263	0.888137	0.843	0.379	3.14e-259	4
	Nefh	1.12e-262	0.351016	0.289	0.039	1.6e-258	4
	Tacc3	2.32e-262	0.306435	0.285	0.038	3.32e-258	4
	Mki67	3.42e-262	0.853592	0.547	0.15	4.91e-258	4
	Tubb5	3.72e-262	1.08181	0.958	0.701	5.34e-258	4
	Srm	3.2e-260	0.662087	0.538	0.137	4.59e-256	4
	Ctps	2.38e-259	0.311564	0.343	0.056	3.41e-255	4
	Tpi1	5.21e-259	0.942852	0.919	0.501	7.48e-255	4
	Ipo5	9.54e-258	0.552164	0.622	0.173	1.37e-253	4
	Nrm	3.91e-257	0.514513	0.543	0.136	5.61e-253	4
	Hspd1	2.02e-256	1.10206	0.954	0.591	2.9e-252	4
	Ifrd2	3.25e-255	0.305878	0.309	0.046	4.67e-251	4
	Serbp1	9.45e-255	0.713843	0.997	0.947	1.36e-250	4
	Cdc7	1.82e-254	0.261115	0.259	0.032	2.61e-250	4
	Umps	5.02e-253	0.4422	0.458	0.101	7.2e-249	4
	Pa2g4	5.2e-251	0.962322	0.923	0.495	7.46e-247	4
	Ndufa4	4.33e-250	0.846195	0.99	0.782	6.22e-246	4
	Anp32b	1.04e-249	0.758763	0.998	0.893	1.49e-245	4
	Shmt2	1.24e-249	0.571513	0.58	0.16	1.78e-245	4
	Anapc15	2.99e-247	0.451616	0.544	0.139	4.29e-243	4
	Psat1	1.28e-244	0.508031	0.6	0.167	1.84e-240	4
	Prim2	7.55e-244	0.267294	0.328	0.054	1.08e-239	4
	Txn1	1.42e-243	0.761432	0.988	0.893	2.04e-239	4
	Mettl1	1.63e-243	0.425389	0.48	0.111	2.33e-239	4
	Ddx39	2.64e-242	0.791593	0.851	0.371	3.79e-238	4
	Cks2	1.9e-241	0.610287	0.681	0.22	2.72e-237	4
	Ppil1	3.64e-241	0.576035	0.626	0.189	5.23e-237	4
	C1qbp	7.03e-236	0.914245	0.907	0.481	1.01e-231	4
	Hirip3	8.87e-236	0.398868	0.41	0.085	1.27e-231	4
	Gcsh	4.94e-235	0.419381	0.466	0.11	7.09e-231	4
	Gar1	1.07e-234	0.674329	0.774	0.286	1.53e-230	4
	Nap1l1	6.47e-233	0.79555	0.981	0.783	9.29e-229	4
	Gsto1	3.18e-231	0.589191	0.679	0.22	4.56e-227	4
	Rnaseh2b	1.08e-230	0.324401	0.414	0.088	1.54e-226	4
	Zfp367	5.25e-230	0.271779	0.27	0.039	7.53e-226	4
	Atp5g1	8.25e-229	0.796437	0.988	0.785	1.18e-224	4
	Dck	5.7e-228	0.342202	0.353	0.067	8.18e-224	4
	Cenpw	9.43e-226	0.386238	0.449	0.105	1.35e-221	4
	Wdhd1	5.2e-225	0.254178	0.266	0.039	7.47e-221	4
	Pgk1	8.5e-225	0.819326	0.962	0.657	1.22e-220	4
	Mrto4	4.65e-224	0.63689	0.707	0.246	6.68e-220	4
	Erh	5.44e-224	0.790256	0.91	0.5	7.8e-220	4
	Pold2	4.97e-223	0.328407	0.444	0.101	7.14e-219	4
	Eif4a1	1.1e-222	0.778841	0.995	0.835	1.57e-218	4
	Rbm3	4.4e-222	0.642271	0.998	0.949	6.32e-218	4
	Adk	1.65e-221	0.49773	0.545	0.153	2.38e-217	4
	Ezh2	1.7e-220	0.778215	0.787	0.34	2.44e-216	4
	Snrpf	4.58e-220	0.75697	0.984	0.745	6.58e-216	4
	Lyar	3.33e-219	0.688006	0.775	0.305	4.78e-215	4
	Wdr76	9.58e-219	0.44228	0.508	0.134	1.38e-214	4
	Uqcrq	4.08e-218	0.793092	0.985	0.73	5.85e-214	4
	Ncapd2	1.42e-216	0.254201	0.269	0.041	2.04e-212	4
	Fbl	7.03e-216	0.839835	0.927	0.554	1.01e-211	4
	Nop56	1.29e-215	0.745492	0.83	0.351	1.85e-211	4
	Cgas	1.44e-215	0.373899	0.384	0.083	2.06e-211	4
	Rbl1	2.18e-215	0.312461	0.397	0.086	3.13e-211	4
	Pkm	2.73e-215	0.783865	0.978	0.839	3.92e-211	4
	Topbp1	3.33e-215	0.621108	0.742	0.279	4.78e-211	4
	Snhg4	6.56e-213	0.311495	0.359	0.073	9.41e-209	4
	Wdr12	1.03e-212	0.499528	0.612	0.192	1.47e-208	4
	Alyref	1.64e-210	0.730555	0.884	0.44	2.35e-206	4
	Cdca7l	4.65e-210	0.427086	0.506	0.137	6.67e-206	4
	Ncl	6.67e-210	0.902832	0.999	0.945	9.58e-206	4
	Nop58	8.96e-210	0.840088	0.819	0.381	1.29e-205	4
	Cox5a	9.22e-210	0.64903	0.996	0.864	1.32e-205	4
	Hspa8	1.02e-208	0.578777	0.998	0.979	1.46e-204	4
	Aimp2	1.02e-208	0.38084	0.496	0.131	1.47e-204	4
	Hmgn1	1.29e-208	0.750692	0.756	0.307	1.85e-204	4
	Hspe1	3.72e-207	0.756806	0.99	0.811	5.34e-203	4
	Thyn1	6.82e-207	0.438078	0.601	0.183	9.79e-203	4
	Tfrc	1.97e-206	0.319812	0.371	0.079	2.83e-202	4
	Gpatch4	5.57e-206	0.425292	0.55	0.158	8e-202	4
	Lap3	2.44e-205	0.427896	0.563	0.164	3.5e-201	4
	Cd320	3.25e-205	0.314882	0.367	0.079	4.66e-201	4
	Rcc1	1.33e-204	0.255386	0.289	0.05	1.91e-200	4
	Hnrnpab	1.95e-204	0.814128	0.956	0.661	2.81e-200	4
	Slc29a1	2.16e-203	0.296885	0.424	0.099	3.1e-199	4
	Nmral1	3.37e-203	0.34592	0.4	0.092	4.83e-199	4
	Mms22l	2e-202	0.347673	0.426	0.103	2.87e-198	4
	Banf1	4.35e-200	0.739683	0.943	0.559	6.24e-196	4
	Pabpc4	7.51e-200	0.476513	0.594	0.188	1.08e-195	4
	Tcp1	2.88e-199	0.733958	0.941	0.583	4.14e-195	4
	Mthfd1l	4.62e-199	0.352994	0.472	0.124	6.64e-195	4
	Rbmxl1	1.91e-198	0.505206	0.684	0.239	2.74e-194	4
	Coq7	3.64e-198	0.302391	0.406	0.095	5.22e-194	4
	Snrpa1	1.09e-196	0.654002	0.807	0.35	1.57e-192	4
	Cisd1	1.91e-196	0.683823	0.826	0.383	2.74e-192	4
	Nsun2	5.35e-196	0.519155	0.666	0.229	7.68e-192	4
	Slc43a3	2.81e-195	0.251612	0.272	0.047	4.04e-191	4
	Slc7a5	8.58e-195	0.263721	0.272	0.047	1.23e-190	4
	Nop16	1.62e-193	0.448057	0.525	0.154	2.32e-189	4
	Rfc2	1.03e-192	0.634104	0.779	0.332	1.48e-188	4
	Set	1.44e-192	0.745542	0.992	0.871	2.07e-188	4
	Snrpe	1.79e-192	0.597689	0.996	0.855	2.57e-188	4
	Mthfd2	3.59e-192	0.48923	0.608	0.2	5.15e-188	4
	Nup62	5.15e-192	0.294688	0.406	0.097	7.39e-188	4
	Nop2	8.45e-192	0.306833	0.337	0.071	1.21e-187	4
	Pgam1	2.09e-191	0.713861	0.934	0.538	3e-187	4
	Mrps28	2.77e-191	0.573272	0.758	0.303	3.98e-187	4
	Nolc1	2.95e-191	0.697645	0.72	0.282	4.23e-187	4
	Tubg1	9.42e-190	0.375254	0.485	0.134	1.35e-185	4
	Rangrf	3.83e-189	0.303148	0.341	0.074	5.5e-185	4
	Atad3a	3.62e-188	0.343994	0.404	0.098	5.19e-184	4
	Nsd2	2.55e-186	0.555128	0.661	0.244	3.66e-182	4
	Casp3	3.55e-185	0.514745	0.613	0.211	5.09e-181	4
	Snrpd2	6.23e-184	0.629524	0.988	0.807	8.94e-180	4
	Hnrnpd	8.71e-184	0.684284	0.979	0.759	1.25e-179	4
	Sfxn1	1.85e-183	0.588038	0.76	0.311	2.66e-179	4
	Pola2	3.29e-183	0.336813	0.486	0.136	4.72e-179	4
	Nifk	6.83e-183	0.445366	0.616	0.204	9.81e-179	4
	Serf1	3.07e-182	0.346048	0.36	0.084	4.41e-178	4
	Fxn	3.2e-181	0.343617	0.499	0.144	4.59e-177	4
	Cdc25a	2e-180	0.299698	0.389	0.095	2.87e-176	4
	Ccdc34	5.18e-180	0.341476	0.476	0.134	7.44e-176	4
	Cad	1.03e-179	0.342205	0.472	0.132	1.49e-175	4
	Lsm2	4.62e-179	0.565644	0.762	0.312	6.63e-175	4
	Pmm1	1.2e-177	0.393293	0.439	0.122	1.73e-173	4
	Phb	5.06e-177	0.476383	0.674	0.242	7.26e-173	4
	Hmbs	2.99e-176	0.328815	0.529	0.158	4.3e-172	4
	Atic	2.04e-174	0.543179	0.756	0.307	2.93e-170	4
	Rnaseh2a	2.31e-174	0.376386	0.586	0.19	3.32e-170	4
	Slbp	3.23e-174	0.70963	0.838	0.429	4.63e-170	4
	Dkc1	1.67e-173	0.64047	0.769	0.333	2.4e-169	4
	Lsm4	3.07e-173	0.674962	0.938	0.61	4.4e-169	4
	Msh6	9.66e-173	0.299856	0.367	0.089	1.39e-168	4
	Blm	3.14e-172	0.268281	0.387	0.097	4.5e-168	4
	Haus4	4.74e-172	0.32742	0.496	0.146	6.8e-168	4
	Smarcc1	5.65e-172	0.562761	0.753	0.317	8.12e-168	4
	Hmgb3	1.07e-171	0.385452	0.551	0.176	1.54e-167	4
	Rbbp7	1.46e-171	0.718063	0.946	0.643	2.09e-167	4
	Mrpl17	1.96e-171	0.519427	0.752	0.304	2.82e-167	4
	Ssrp1	3.66e-171	0.658471	0.912	0.523	5.25e-167	4
	Rars	1.86e-170	0.44086	0.636	0.227	2.68e-166	4
	Rpa1	3.72e-170	0.424254	0.606	0.21	5.34e-166	4
	Rcl1	4.68e-170	0.310469	0.48	0.139	6.72e-166	4
	Eif3b	1.33e-169	0.596809	0.823	0.387	1.91e-165	4
	Pebp1	1.4e-169	0.623415	0.978	0.799	2.01e-165	4
	Ybx3	1.03e-168	0.702383	0.887	0.489	1.48e-164	4
	Mybbp1a	6.94e-168	0.55695	0.688	0.27	9.96e-164	4
	Pttg1	2.04e-167	0.331516	0.383	0.099	2.93e-163	4
	Rrp15	4.79e-167	0.39373	0.535	0.171	6.87e-163	4
	Paics	1.1e-166	0.605256	0.825	0.395	1.58e-162	4
	Cinp	1.26e-166	0.276564	0.428	0.116	1.81e-162	4
	Snu13	5.23e-166	0.68467	0.966	0.673	7.5e-162	4
	Lcp1	8.01e-166	0.618852	0.992	0.838	1.15e-161	4
	Mrpl12	2.93e-165	0.646704	0.904	0.494	4.2e-161	4
	Hnrnpa3	4.01e-165	0.604961	0.995	0.878	5.76e-161	4
	Hnrnpa1	4.02e-165	0.656755	0.98	0.784	5.77e-161	4
	Atp5b	7.51e-165	0.515552	0.999	0.928	1.08e-160	4
	Dnajc9	1.99e-163	0.715901	0.852	0.461	2.86e-159	4
	Mecr	3.16e-163	0.269024	0.404	0.108	4.54e-159	4
	Cct8	3.81e-163	0.641243	0.962	0.683	5.47e-159	4
	Rpn1	1.12e-162	0.529819	0.769	0.335	1.61e-158	4
	Pold3	4.42e-162	0.336043	0.561	0.183	6.35e-158	4
	Cfl1	2.51e-161	0.45438	1	0.963	3.61e-157	4
	Pfn1	6.6e-161	0.432156	0.998	0.977	9.48e-157	4
	Idi1	9.69e-161	0.260986	0.377	0.097	1.39e-156	4
	Hpf1	1.57e-160	0.552333	0.806	0.369	2.25e-156	4
	Park7	1.69e-160	0.600319	0.976	0.828	2.43e-156	4
	Eri1	3.14e-160	0.453108	0.751	0.306	4.5e-156	4
	Gbp3	4.59e-160	0.287621	0.337	0.082	6.58e-156	4
	Ppan	1.34e-159	0.31105	0.422	0.119	1.93e-155	4
	Usp1	1.04e-157	0.562797	0.779	0.35	1.49e-153	4
	Rrs1	1.29e-157	0.32411	0.498	0.154	1.85e-153	4
	Pole3	3.08e-157	0.314654	0.537	0.175	4.42e-153	4
	Hspa9	1.23e-156	0.553837	0.773	0.34	1.76e-152	4
	Cenpv	1.53e-156	0.318808	0.428	0.123	2.19e-152	4
	Hprt	4.19e-156	0.588316	0.931	0.542	6.01e-152	4
	Tmpo	1.9e-155	0.616547	0.835	0.438	2.73e-151	4
	Pno1	2.05e-155	0.354194	0.529	0.173	2.94e-151	4
	Hspbp1	2.1e-155	0.303907	0.475	0.145	3.01e-151	4
	Brix1	5.86e-155	0.398862	0.638	0.235	8.41e-151	4
	Eno1	7.93e-155	0.643425	0.966	0.693	1.14e-150	4
	Gimap7	1.11e-154	0.619846	0.789	0.352	1.59e-150	4
	Gart	1.46e-153	0.313169	0.535	0.174	2.1e-149	4
	Psmb2	1.6e-153	0.585512	0.959	0.69	2.3e-149	4
	Prdx4	9.03e-152	0.502742	0.686	0.284	1.3e-147	4
	Arsb	1.71e-151	0.289902	0.341	0.087	2.45e-147	4
	Adap1	2.12e-151	0.32197	0.438	0.131	3.04e-147	4
	Ccdc86	2.92e-151	0.269671	0.34	0.086	4.19e-147	4
	Casp8ap2	5.51e-151	0.404529	0.646	0.246	7.91e-147	4
	Chchd10	1.04e-150	0.512821	0.489	0.161	1.49e-146	4
	Tma16	4.82e-150	0.291152	0.419	0.121	6.92e-146	4
	Ptrh2	1.7e-149	0.326924	0.519	0.171	2.44e-145	4
	Atp5g3	3.38e-149	0.569526	0.988	0.831	4.85e-145	4
	Cct5	7.26e-149	0.609284	0.965	0.732	1.04e-144	4
	Rrp1b	6.3e-148	0.353242	0.483	0.156	9.04e-144	4
	Mt1	1.1e-147	0.734262	0.37	0.107	1.58e-143	4
	Gars	2.4e-147	0.433686	0.697	0.279	3.45e-143	4
	Xpo1	4.17e-146	0.336932	0.586	0.208	5.98e-142	4
	Nip7	6.33e-146	0.401762	0.637	0.238	9.09e-142	4
	Il2rb	2.18e-145	0.968961	0.759	0.352	3.14e-141	4
	Tkt	2.7e-145	0.595465	0.922	0.591	3.88e-141	4
	Znrd2	3.95e-145	0.361894	0.557	0.193	5.67e-141	4
	Parp1	5.15e-145	0.534532	0.754	0.348	7.39e-141	4
	Noc2l	5.31e-145	0.381378	0.549	0.194	7.62e-141	4
	Timm50	6.14e-145	0.345013	0.608	0.22	8.81e-141	4
	Smyd2	6.17e-145	0.265632	0.472	0.148	8.85e-141	4
	Dek	8.14e-145	0.703838	0.951	0.741	1.17e-140	4
	Rfc1	8.74e-145	0.46143	0.738	0.319	1.25e-140	4
	Mrps18b	2.04e-144	0.313625	0.496	0.161	2.93e-140	4
	Mrpl28	2.59e-144	0.432631	0.745	0.314	3.72e-140	4
	Cct6a	6.57e-144	0.657728	0.941	0.628	9.43e-140	4
	Lsm3	7.86e-144	0.452385	0.772	0.344	1.13e-139	4
	Tomm40	1.77e-143	0.499925	0.749	0.333	2.55e-139	4
	Lsm6	2.22e-143	0.567806	0.912	0.54	3.19e-139	4
	Larp7	3.49e-143	0.352462	0.678	0.262	5e-139	4
	Metrn	4.95e-142	0.343636	0.611	0.223	7.1e-138	4
	Nop10	1.15e-141	0.620905	0.952	0.648	1.66e-137	4
	Timm10	1.21e-141	0.324726	0.489	0.162	1.74e-137	4
	Cox5b	1.27e-141	0.491736	0.995	0.879	1.83e-137	4
	Psmb8	4.04e-141	0.488142	0.992	0.904	5.79e-137	4
	Ruvbl2	1.42e-140	0.337558	0.544	0.19	2.04e-136	4
	Rpf2	1.43e-140	0.28454	0.488	0.158	2.06e-136	4
	Cd160	2.23e-140	0.727344	0.337	0.096	3.2e-136	4
	Calr	4.37e-140	0.629555	0.985	0.831	6.27e-136	4
	Eif2s1	7.42e-140	0.562368	0.89	0.496	1.06e-135	4
	Ydjc	1.5e-139	0.278844	0.39	0.113	2.15e-135	4
	Cct2	2.6e-139	0.549356	0.982	0.777	3.73e-135	4
	Cops3	6.72e-138	0.344033	0.679	0.265	9.64e-134	4
	Bri3bp	2.16e-137	0.345302	0.564	0.204	3.1e-133	4
	Psmb5	5.94e-137	0.549234	0.964	0.705	8.52e-133	4
	Cox7b	2.04e-136	0.520279	0.989	0.846	2.93e-132	4
	U2af1	3.41e-136	0.572233	0.924	0.578	4.89e-132	4
	Psma7	6.47e-136	0.517777	0.991	0.844	9.29e-132	4
	Uck2	8.59e-136	0.347999	0.586	0.215	1.23e-131	4
	Cd3eap	1.26e-135	0.253751	0.373	0.106	1.81e-131	4
	Tmem238	1.62e-135	0.422845	0.627	0.249	2.33e-131	4
	Mrpl18	2.14e-135	0.582923	0.921	0.594	3.07e-131	4
	Mpp6	9.99e-135	0.453103	0.772	0.352	1.43e-130	4
	Ebna1bp2	1.02e-134	0.54519	0.861	0.441	1.46e-130	4
	Exosc8	1.16e-134	0.527074	0.843	0.433	1.67e-130	4
	Nudt5	1.22e-134	0.411778	0.698	0.296	1.75e-130	4
	Psmg1	1.54e-134	0.291025	0.521	0.179	2.21e-130	4
	Cndp2	3.32e-134	0.326269	0.617	0.231	4.76e-130	4
	Ddx1	5.47e-134	0.332784	0.573	0.212	7.85e-130	4
	Tsfm	9.71e-134	0.332613	0.654	0.253	1.39e-129	4
	Prmt1	1.13e-133	0.586939	0.889	0.508	1.63e-129	4
	Abcf2	3.79e-133	0.273022	0.511	0.174	5.44e-129	4
	Isyna1	4.64e-133	0.387075	0.688	0.282	6.67e-129	4
	Snrpa	9.19e-133	0.415557	0.708	0.3	1.32e-128	4
	Ltv1	9.27e-133	0.27818	0.516	0.177	1.33e-128	4
	Selenoh	4.18e-132	0.618342	0.894	0.563	6e-128	4
	Atp5g2	1.2e-131	0.468584	0.995	0.925	1.72e-127	4
	Polr2h	1.26e-131	0.39941	0.712	0.299	1.81e-127	4
	Atp5j	1.55e-131	0.461665	0.992	0.866	2.22e-127	4
	Uchl5	1.66e-131	0.436426	0.733	0.325	2.39e-127	4
	Gimap4	2.87e-131	0.801475	0.716	0.333	4.12e-127	4
	Exosc5	8.45e-131	0.454408	0.764	0.354	1.21e-126	4
	Cct3	9.32e-131	0.603124	0.938	0.606	1.34e-126	4
	Adsl	1.45e-130	0.255012	0.497	0.168	2.08e-126	4
	Etf1	1.85e-130	0.441813	0.793	0.364	2.65e-126	4
	Psma4	2.92e-130	0.523666	0.975	0.72	4.19e-126	4
	Wdr18	3.86e-130	0.284088	0.552	0.199	5.54e-126	4
	Abce1	2.66e-129	0.387509	0.644	0.261	3.82e-125	4
	Hsph1	3.75e-129	0.393125	0.566	0.214	5.38e-125	4
	Orc2	4.22e-129	0.253461	0.525	0.182	6.06e-125	4
	Psma5	1.18e-128	0.537812	0.949	0.656	1.7e-124	4
	Ftsj3	3.09e-128	0.349789	0.559	0.209	4.44e-124	4
	Trmt6	3.91e-128	0.303172	0.59	0.223	5.62e-124	4
	Uqcr10	5.1e-128	0.523889	0.975	0.795	7.32e-124	4
	Snx5	6.2e-128	0.524004	0.892	0.505	8.91e-124	4
	Anp32e	1.01e-127	0.545775	0.877	0.501	1.45e-123	4
	Gins4	1.51e-127	0.316142	0.615	0.235	2.17e-123	4
	Psmb9	4.43e-127	0.562789	0.935	0.616	6.36e-123	4
	Slc25a39	1.3e-126	0.359418	0.674	0.276	1.87e-122	4
	Eif3i	1.47e-126	0.506924	0.981	0.803	2.12e-122	4
	Utp18	1.71e-126	0.303195	0.581	0.217	2.45e-122	4
	Stoml2	1.77e-126	0.353467	0.657	0.264	2.55e-122	4
	Hnrnpu	3.07e-126	0.538403	0.991	0.854	4.4e-122	4
	Cacybp	3.72e-126	0.590752	0.913	0.555	5.34e-122	4
	Snrpb	8.13e-126	0.460314	0.989	0.859	1.17e-121	4
	Nxt1	1.71e-125	0.311706	0.604	0.233	2.45e-121	4
	Srsf7	2.22e-125	0.52841	0.969	0.707	3.19e-121	4
	Eif4e	2.31e-125	0.351516	0.654	0.261	3.31e-121	4
	Atp5f1	2.85e-125	0.449029	0.993	0.866	4.09e-121	4
	Dynll2	8.11e-125	0.399967	0.708	0.309	1.16e-120	4
	Thg1l	8.85e-125	0.266599	0.477	0.162	1.27e-120	4
	Ruvbl1	1.6e-124	0.383593	0.688	0.291	2.29e-120	4
	Ndufab1	1.93e-124	0.53981	0.95	0.653	2.78e-120	4
	Phb2	5.66e-124	0.540517	0.951	0.661	8.12e-120	4
	Gspt1	7.73e-124	0.550841	0.913	0.562	1.11e-119	4
	Car5b	8.94e-124	0.363391	0.389	0.127	1.28e-119	4
	Dusp4	1.22e-123	0.336618	0.379	0.119	1.75e-119	4
	Glrx3	1.43e-123	0.53181	0.921	0.58	2.05e-119	4
	Dusp2	3.92e-123	0.572821	0.445	0.16	5.63e-119	4
	Ccl24	1.28e-122	0.430144	0.262	0.067	1.83e-118	4
	H2afx	2.68e-122	0.331244	0.591	0.23	3.85e-118	4
	Ndufc2	4.6e-122	0.542651	0.944	0.664	6.61e-118	4
	Psma2	6.43e-122	0.466868	0.989	0.812	9.23e-118	4
	Anxa2	8.06e-122	0.757279	0.815	0.458	1.16e-117	4
	Memo1	1.05e-121	0.274464	0.573	0.216	1.51e-117	4
	Tm6sf1	1.73e-121	0.312396	0.478	0.171	2.48e-117	4
	Cycs	8.49e-121	0.600354	0.89	0.525	1.22e-116	4
	Hspe1-rs1	2.76e-120	0.257367	0.448	0.152	3.96e-116	4
	Eif1ax	5.62e-120	0.493536	0.893	0.528	8.06e-116	4
	Nudcd2	9.85e-120	0.448821	0.758	0.363	1.41e-115	4
	Pdap1	4.54e-119	0.52107	0.919	0.582	6.51e-115	4
	Stip1	2.38e-118	0.428104	0.784	0.373	3.42e-114	4
	Nudc	2.84e-118	0.522977	0.891	0.533	4.08e-114	4
	Mrpl42	1.63e-117	0.468196	0.847	0.453	2.34e-113	4
	Fh1	2.21e-117	0.356391	0.705	0.304	3.18e-113	4
	Hdgf	3.16e-117	0.532313	0.894	0.538	4.53e-113	4
	Zfp593	7.13e-117	0.282544	0.51	0.186	1.02e-112	4
	Lrrc59	2.19e-116	0.307287	0.571	0.223	3.15e-112	4
	Taf10	3.31e-116	0.473519	0.988	0.794	4.75e-112	4
	Ipo7	3.35e-116	0.294889	0.586	0.231	4.82e-112	4
	Exosc7	3.85e-116	0.337349	0.708	0.306	5.52e-112	4
	Fam111a	4.91e-116	0.359663	0.559	0.223	7.05e-112	4
	Ubl4a	6.95e-116	0.319647	0.663	0.274	9.98e-112	4
	Atp5o	1.04e-115	0.455214	0.987	0.831	1.49e-111	4
	Rsl1d1	1.39e-115	0.497135	0.856	0.48	1.99e-111	4
	Nans	1.66e-115	0.380593	0.781	0.359	2.38e-111	4
	Nol11	1.84e-115	0.268336	0.602	0.235	2.65e-111	4
	Tex30	2.5e-115	0.252681	0.513	0.187	3.59e-111	4
	Snhg3	5.02e-115	0.450351	0.742	0.362	7.21e-111	4
	Ctsh	6.83e-115	0.617408	0.701	0.36	9.8e-111	4
	Ppih	1.78e-114	0.274442	0.574	0.222	2.56e-110	4
	Pdia6	2.89e-114	0.540812	0.963	0.702	4.15e-110	4
	Bola1	3.02e-114	0.273744	0.519	0.193	4.33e-110	4
	Uchl3	3.99e-114	0.399038	0.768	0.37	5.73e-110	4
	Prelid3b	1.43e-113	0.351109	0.688	0.301	2.06e-109	4
	Pum3	4.22e-113	0.294911	0.6	0.242	6.06e-109	4
	Eif3a	7.22e-113	0.501815	0.971	0.77	1.04e-108	4
	Rpa3	1.05e-112	0.373447	0.73	0.333	1.51e-108	4
	Creld2	1.07e-112	0.293668	0.559	0.219	1.54e-108	4
	Cpsf2	2.15e-112	0.326183	0.673	0.289	3.09e-108	4
	Mrpl46	3.43e-112	0.251752	0.6	0.235	4.92e-108	4
	Magoh	3.88e-112	0.477387	0.933	0.566	5.57e-108	4
	Yif1b	7.21e-112	0.267388	0.618	0.247	1.03e-107	4
	Tfam	3.03e-111	0.353151	0.647	0.27	4.35e-107	4
	Pbdc1	3.68e-111	0.306919	0.663	0.277	5.28e-107	4
	Snrnp40	4.2e-111	0.39485	0.798	0.393	6.02e-107	4
	Txk	5.37e-111	0.572334	0.424	0.161	7.7e-107	4
	Mtx2	8.83e-111	0.285995	0.573	0.225	1.27e-106	4
	Acp1	1.06e-110	0.399579	0.775	0.378	1.52e-106	4
	Smc1a	1.13e-110	0.514369	0.923	0.617	1.63e-106	4
	Pfdn6	2.05e-110	0.412733	0.819	0.414	2.95e-106	4
	Tceal9	2.37e-110	0.290746	0.65	0.273	3.4e-106	4
	Eif3l	4.1e-110	0.442047	0.84	0.444	5.89e-106	4
	Pomp	4.19e-110	0.465117	0.979	0.784	6.01e-106	4
	Aprt	9.12e-110	0.600032	0.966	0.777	1.31e-105	4
	Ndufc1	2.63e-109	0.46797	0.894	0.546	3.77e-105	4
	Nup50	3.27e-109	0.254214	0.622	0.25	4.69e-105	4
	Ddx21	4.74e-109	0.568909	0.893	0.54	6.8e-105	4
	Oxct1	8.93e-109	0.327269	0.673	0.289	1.28e-104	4
	Supt16	9.66e-109	0.484764	0.904	0.557	1.39e-104	4
	Cdk2ap1	1.57e-108	0.340373	0.715	0.317	2.25e-104	4
	Psme3	2.88e-108	0.266999	0.56	0.219	4.14e-104	4
	Lck	3.58e-108	0.557517	0.403	0.149	5.14e-104	4
	Ccr5	3.71e-108	0.399564	0.375	0.129	5.32e-104	4
	Chchd1	3.83e-108	0.455294	0.873	0.484	5.5e-104	4
	Mphosph10	5.7e-108	0.287138	0.632	0.265	8.18e-104	4
	Tars	1.02e-107	0.254216	0.532	0.204	1.47e-103	4
	Cdc34	1.28e-107	0.290748	0.63	0.26	1.83e-103	4
	Psmd1	4.4e-107	0.373392	0.764	0.369	6.31e-103	4
	Tuba4a	8.21e-107	0.286618	0.576	0.235	1.18e-102	4
	Psmd14	1.19e-106	0.40567	0.856	0.45	1.72e-102	4
	Mrpl34	1.36e-106	0.481618	0.859	0.497	1.95e-102	4
	Pin1	3.78e-106	0.330936	0.767	0.356	5.42e-102	4
	Fam162a	8.2e-106	0.441659	0.809	0.425	1.18e-101	4
	Rbbp8	5.23e-105	0.263946	0.542	0.214	7.5e-101	4
	Btf3	5.48e-105	0.348567	0.999	0.953	7.87e-101	4
	Pnp	1.18e-104	0.282957	0.631	0.261	1.69e-100	4
	Ciapin1	3.33e-104	0.348679	0.745	0.348	4.78e-100	4
	Fmc1	8.43e-104	0.269656	0.643	0.273	1.21e-99	4
	Tomm70a	9.13e-104	0.367807	0.766	0.371	1.31e-99	4
	Igfbp4	1.13e-103	0.544469	0.441	0.172	1.62e-99	4
	Prpf19	1.22e-103	0.327776	0.656	0.289	1.76e-99	4
	Psmd6	1.34e-103	0.392647	0.823	0.42	1.93e-99	4
	Mrpl54	3.09e-103	0.450039	0.878	0.5	4.43e-99	4
	Mrps7	7.09e-103	0.350007	0.705	0.326	1.02e-98	4
	Ripk3	7.75e-103	0.326326	0.66	0.292	1.11e-98	4
	Naa50	2.01e-102	0.382046	0.776	0.388	2.88e-98	4
	Dnajc15	2.14e-102	0.372571	0.719	0.328	3.07e-98	4
	Cox7c	1.33e-101	0.379271	0.997	0.931	1.9e-97	4
	Cmtm7	2.84e-101	0.622082	0.922	0.778	4.08e-97	4
	G3bp1	3.16e-101	0.491973	0.946	0.657	4.53e-97	4
	Wdr43	5.68e-101	0.383275	0.729	0.348	8.16e-97	4
	Kars	6.38e-101	0.271579	0.64	0.272	9.16e-97	4
	Ndufb8	7.78e-101	0.447001	0.972	0.752	1.12e-96	4
	Mrpl13	1.14e-100	0.367878	0.762	0.375	1.63e-96	4
	Ssb	2.02e-100	0.435126	0.979	0.765	2.9e-96	4
	Atp5j2	2.18e-100	0.374623	0.995	0.906	3.13e-96	4
	Atp5a1	3.76e-100	0.388025	0.992	0.881	5.39e-96	4
	Sumo2	5.69e-99	0.372824	0.998	0.918	8.17e-95	4
	Nup210	8.97e-99	0.374367	0.803	0.424	1.29e-94	4
	Nucks1	1.23e-98	0.412335	0.921	0.599	1.77e-94	4
	Manf	2.56e-98	0.470819	0.973	0.753	3.68e-94	4
	Nubp1	3.72e-98	0.392025	0.805	0.419	5.34e-94	4
	Atp5k	5.47e-98	0.451678	0.954	0.68	7.85e-94	4
	Ndufa12	5.66e-98	0.439778	0.944	0.678	8.13e-94	4
	Gnl3	8.39e-98	0.481228	0.657	0.32	1.2e-93	4
	Impa2	8.81e-98	0.494517	0.807	0.464	1.26e-93	4
	Rif1	1.35e-97	0.366295	0.785	0.402	1.94e-93	4
	Ddx27	3.27e-97	0.34325	0.711	0.337	4.69e-93	4
	Cyc1	3.4e-97	0.440272	0.904	0.547	4.87e-93	4
	Kpnb1	4.27e-97	0.343998	0.746	0.365	6.12e-93	4
	Anapc5	6.35e-97	0.402397	0.874	0.501	9.11e-93	4
	Hmgb2	1.95e-96	0.574235	0.985	0.926	2.8e-92	4
	Srsf3	2.32e-96	0.399408	0.995	0.9	3.32e-92	4
	Polr2f	3.19e-96	0.446209	0.91	0.573	4.58e-92	4
	Mrpl2	3.2e-96	0.252696	0.592	0.249	4.6e-92	4
	Exosc3	4.02e-96	0.316565	0.758	0.358	5.76e-92	4
	Emc8	7.62e-96	0.26806	0.615	0.264	1.09e-91	4
	Mrpl27	1.53e-95	0.264612	0.623	0.27	2.19e-91	4
	Lsm7	2.73e-95	0.420976	0.812	0.452	3.92e-91	4
	Tomm5	3.44e-95	0.534459	0.933	0.644	4.94e-91	4
	Phf5a	3.52e-95	0.392777	0.834	0.452	5.06e-91	4
	Stx11	1.01e-94	0.252057	0.406	0.149	1.44e-90	4
	Mrpl40	1.38e-94	0.283612	0.674	0.301	1.98e-90	4
	Slirp	2e-94	0.254419	0.64	0.277	2.87e-90	4
	Snhg15	2.5e-94	0.294419	0.546	0.232	3.59e-90	4
	Vdac1	6.44e-94	0.442725	0.847	0.51	9.25e-90	4
	Sae1	8.09e-94	0.346176	0.774	0.384	1.16e-89	4
	Erg28	1.79e-93	0.341173	0.775	0.383	2.57e-89	4
	Tmem126a	2.45e-93	0.273898	0.65	0.285	3.51e-89	4
	Actg1	4.3e-93	0.407309	0.997	0.961	6.17e-89	4
	Ptpn6	1.36e-92	0.344087	0.452	0.179	1.95e-88	4
	Ssr2	1.78e-92	0.430712	0.915	0.57	2.56e-88	4
	Mrpl36	1.53e-91	0.390093	0.795	0.422	2.2e-87	4
	Cct7	4.59e-91	0.415425	0.961	0.699	6.59e-87	4
	Atp5e	4.64e-91	0.332321	0.997	0.944	6.66e-87	4
	Dbi	8.09e-91	0.487601	0.873	0.529	1.16e-86	4
	Nudt21	8.76e-91	0.422007	0.913	0.584	1.26e-86	4
	Mrps12	1.78e-90	0.287979	0.709	0.332	2.56e-86	4
	Csrp1	1.89e-90	0.281978	0.63	0.281	2.72e-86	4
	Sf3a3	2.88e-90	0.280285	0.727	0.343	4.13e-86	4
	Hddc2	3.48e-90	0.258416	0.637	0.284	4.99e-86	4
	Pgp	4.02e-90	0.341202	0.749	0.381	5.78e-86	4
	Srsf2	1.27e-89	0.434621	0.967	0.722	1.82e-85	4
	Chchd2	1.46e-89	0.329752	1	0.954	2.1e-85	4
	Timm23	1.64e-89	0.4308	0.948	0.651	2.35e-85	4
	Nt5c3b	5.41e-89	0.284448	0.672	0.309	7.77e-85	4
	Mdh2	5.68e-89	0.421989	0.966	0.753	8.16e-85	4
	Nkg7	6.49e-89	1.76794	0.305	0.117	9.32e-85	4
	Mrpl11	3.3e-88	0.301365	0.742	0.361	4.73e-84	4
	Ywhae	5.44e-88	0.422081	0.96	0.719	7.82e-84	4
	Bex3	8.87e-88	0.380501	0.815	0.447	1.27e-83	4
	Tcerg1	4.73e-87	0.286021	0.718	0.348	6.79e-83	4
	Atp5h	5.1e-87	0.319349	0.998	0.939	7.32e-83	4
	Psmb3	1.37e-86	0.410547	0.986	0.827	1.97e-82	4
	Dnajc2	1.58e-86	0.384426	0.886	0.529	2.27e-82	4
	Gtpbp4	5.4e-86	0.34092	0.759	0.39	7.75e-82	4
	Got2	6.68e-86	0.32699	0.74	0.371	9.59e-82	4
	Cdk6	8.05e-86	0.427809	0.829	0.496	1.16e-81	4
	Gtf3a	1.06e-85	0.26417	0.681	0.314	1.52e-81	4
	Psme2	1.44e-85	0.492971	0.949	0.635	2.07e-81	4
	Ndufb6	1.87e-85	0.381759	0.873	0.495	2.68e-81	4
	Cst7	5.62e-85	0.291829	0.521	0.225	8.07e-81	4
	Smc3	7.23e-85	0.389449	0.897	0.576	1.04e-80	4
	Psmc5	7.91e-85	0.382974	0.884	0.53	1.14e-80	4
	Psmg4	1.35e-84	0.285957	0.738	0.363	1.93e-80	4
	Hnrnpf	1.52e-84	0.366463	0.998	0.918	2.19e-80	4
	Ppp1r14b	2.12e-84	0.480096	0.979	0.833	3.04e-80	4
	Ctla4	2.35e-84	0.500035	0.613	0.31	3.37e-80	4
	Strap	4.43e-84	0.372153	0.843	0.485	6.35e-80	4
	Uqcc2	6.5e-84	0.392756	0.884	0.532	9.32e-80	4
	Cct4	8e-84	0.416072	0.962	0.724	1.15e-79	4
	Micos10	8.65e-84	0.374201	0.987	0.829	1.24e-79	4
	Dera	4.55e-83	0.268378	0.685	0.326	6.54e-79	4
	Bax	8.39e-83	0.462295	0.941	0.714	1.2e-78	4
	Psmc1	3.04e-82	0.253338	0.644	0.3	4.37e-78	4
	Psma3	3.29e-82	0.381451	0.974	0.801	4.73e-78	4
	Atpif1	3.67e-82	0.462487	0.913	0.687	5.27e-78	4
	Ola1	3.75e-82	0.383914	0.879	0.534	5.39e-78	4
	Cox6b1	5.12e-82	0.342014	0.997	0.907	7.35e-78	4
	Ldha	6.07e-82	0.403373	0.995	0.924	8.71e-78	4
	Snrpg	7.59e-82	0.320193	0.993	0.929	1.09e-77	4
	Snrpd3	1.2e-81	0.403178	0.958	0.709	1.73e-77	4
	Dpy30	1.3e-81	0.377509	0.864	0.512	1.87e-77	4
	Mrpl21	1.52e-81	0.313746	0.819	0.44	2.18e-77	4
	Commd1	1.75e-81	0.314965	0.764	0.395	2.52e-77	4
	Fkbp4	2.11e-81	0.369442	0.811	0.454	3.03e-77	4
	Canx	2.51e-81	0.411388	0.941	0.67	3.6e-77	4
	Med8	3.54e-81	0.273832	0.693	0.332	5.08e-77	4
	Gstp1	4.39e-81	0.429082	0.743	0.387	6.3e-77	4
	Txn2	4.7e-81	0.368964	0.86	0.501	6.74e-77	4
	Higd1a	5.19e-81	0.432061	0.921	0.59	7.45e-77	4
	Eprs	7.27e-81	0.373503	0.87	0.529	1.04e-76	4
	Psmd3	1.09e-80	0.263482	0.678	0.321	1.56e-76	4
	Lsm12	1.12e-80	0.365641	0.879	0.516	1.61e-76	4
	Psmd12	3.07e-80	0.348134	0.822	0.464	4.41e-76	4
	Sumo3	3.72e-80	0.352956	0.809	0.453	5.34e-76	4
	Fkbp1a	4.35e-80	0.359576	0.91	0.556	6.24e-76	4
	Ndufb2	4.52e-80	0.353246	0.876	0.513	6.49e-76	4
	Idh3a	4.57e-80	0.296871	0.771	0.398	6.56e-76	4
	Ccr4	4.75e-80	0.264785	0.462	0.195	6.82e-76	4
	Bola3	7.78e-80	0.324723	0.824	0.452	1.12e-75	4
	Naa15	8.89e-80	0.252442	0.742	0.362	1.28e-75	4
	Npm3	9.26e-80	0.428613	0.907	0.595	1.33e-75	4
	Uqcrb	1.06e-79	0.386341	0.957	0.708	1.53e-75	4
	Ifi47	1.62e-79	0.269885	0.612	0.28	2.33e-75	4
	Syncrip	1.98e-79	0.388109	0.873	0.552	2.85e-75	4
	Psmc2	4.73e-79	0.334528	0.85	0.474	6.79e-75	4
	Trim27	6.67e-79	0.253879	0.685	0.331	9.57e-75	4
	Sdhb	6.71e-79	0.391732	0.931	0.634	9.64e-75	4
	Dazap1	1.18e-78	0.312502	0.786	0.417	1.7e-74	4
	Psmd13	1.84e-78	0.344528	0.862	0.487	2.64e-74	4
	Srsf10	8.47e-78	0.322296	0.837	0.467	1.22e-73	4
	Tomm20	9.44e-78	0.394579	0.981	0.774	1.35e-73	4
	Atp5d	1.17e-77	0.338205	0.995	0.9	1.68e-73	4
	Mrpl51	1.28e-77	0.317047	0.82	0.451	1.84e-73	4
	Ak2	1.35e-77	0.39446	0.883	0.541	1.94e-73	4
	Krtcap2	1.68e-77	0.369036	0.986	0.845	2.41e-73	4
	Ywhah	1.94e-77	0.397776	0.937	0.661	2.78e-73	4
	Sec61b	3.41e-77	0.356362	0.995	0.898	4.9e-73	4
	Trp53	3.45e-77	0.362321	0.86	0.514	4.95e-73	4
	Fdx2	5.08e-77	0.274092	0.742	0.367	7.3e-73	4
	St13	1.01e-76	0.358951	0.879	0.527	1.44e-72	4
	Rcc2	1.19e-76	0.324435	0.803	0.454	1.71e-72	4
	Ndufs6	1.48e-76	0.380372	0.921	0.614	2.12e-72	4
	Mrpl15	2.24e-76	0.312359	0.789	0.422	3.21e-72	4
	Ddx18	3.68e-76	0.266256	0.738	0.378	5.28e-72	4
	Psma6	3.87e-76	0.385338	0.914	0.593	5.56e-72	4
	Naa10	5.75e-76	0.300399	0.813	0.442	8.26e-72	4
	Fkbp2	8.6e-76	0.351634	0.829	0.481	1.23e-71	4
	Mydgf	9.7e-76	0.339158	0.808	0.44	1.39e-71	4
	Psmc4	1.78e-75	0.329153	0.866	0.487	2.56e-71	4
	Blmh	3.13e-75	0.260926	0.751	0.381	4.49e-71	4
	Baz1b	3.36e-75	0.307249	0.823	0.471	4.82e-71	4
	Ddx39b	3.56e-75	0.34907	0.925	0.625	5.11e-71	4
	Eif4g1	1.13e-74	0.344233	0.836	0.486	1.62e-70	4
	Emd	1.56e-74	0.257166	0.78	0.399	2.24e-70	4
	Ube2l3	2.33e-74	0.369284	0.96	0.738	3.35e-70	4
	Ndufa9	2.52e-74	0.258969	0.724	0.361	3.62e-70	4
	Ahsa1	2.99e-74	0.296774	0.775	0.414	4.3e-70	4
	Kdelr2	1.23e-73	0.250971	0.729	0.369	1.76e-69	4
	Txnl1	1.48e-73	0.350826	0.88	0.558	2.12e-69	4
	Cdc123	1.6e-73	0.259027	0.75	0.381	2.3e-69	4
	Tomm6	2.14e-73	0.340234	0.988	0.835	3.08e-69	4
	Eif5b	2.64e-73	0.344078	0.922	0.606	3.78e-69	4
	Gpx1	3.05e-73	0.46155	0.941	0.692	4.38e-69	4
	Psmd7	3.11e-73	0.353731	0.861	0.523	4.47e-69	4
	Atp5c1	4.33e-73	0.348226	0.988	0.886	6.22e-69	4
	Psmd2	5.99e-73	0.299903	0.835	0.463	8.6e-69	4
	Ndufs2	6.46e-73	0.356414	0.889	0.551	9.27e-69	4
	Eif2s2	1.37e-72	0.39287	0.971	0.74	1.97e-68	4
	Slc25a4	2.16e-72	0.405442	0.942	0.788	3.1e-68	4
	Psmb4	2.21e-72	0.365804	0.975	0.749	3.17e-68	4
	Uba2	2.97e-72	0.264152	0.77	0.405	4.26e-68	4
	Hmgn5	6.78e-72	0.295172	0.664	0.344	9.73e-68	4
	Eif4a3	1.14e-71	0.323747	0.853	0.492	1.64e-67	4
	Psme1	1.21e-71	0.378352	0.995	0.854	1.73e-67	4
	Grpel1	1.68e-71	0.327637	0.855	0.493	2.41e-67	4
	Clns1a	3.54e-71	0.25797	0.738	0.378	5.08e-67	4
	Ciao2a	5.2e-71	0.35085	0.889	0.551	7.47e-67	4
	Commd3	2.28e-70	0.275852	0.779	0.408	3.27e-66	4
	Ssr4	2.6e-70	0.369683	0.978	0.839	3.74e-66	4
	Coa3	3.28e-70	0.330805	0.85	0.497	4.71e-66	4
	Srsf6	3.79e-70	0.306215	0.828	0.476	5.44e-66	4
	Hdlbp	4.26e-70	0.326917	0.823	0.485	6.11e-66	4
	Timm13	4.33e-70	0.385555	0.961	0.756	6.21e-66	4
	Smarca5	8.53e-70	0.355425	0.948	0.708	1.22e-65	4
	Slc25a3	1.22e-69	0.308331	0.995	0.937	1.76e-65	4
	Me2	2.06e-69	0.270637	0.743	0.39	2.95e-65	4
	Snrpb2	6.81e-69	0.270811	0.782	0.413	9.78e-65	4
	Rnps1	7.39e-69	0.274023	0.833	0.476	1.06e-64	4
	Gzma	7.97e-69	1.53348	0.258	0.097	1.14e-64	4
	Ppm1g	9.81e-69	0.303011	0.82	0.465	1.41e-64	4
	Pycard	1.17e-68	0.411964	0.862	0.52	1.67e-64	4
	Glrx5	1.88e-68	0.352723	0.891	0.543	2.69e-64	4
	Cenpx	1.88e-68	0.330306	0.901	0.59	2.7e-64	4
	Nono	2.34e-68	0.328689	0.926	0.627	3.36e-64	4
	Cox6a1	4.27e-68	0.34175	0.981	0.847	6.13e-64	4
	Il13	4.51e-68	0.560567	0.621	0.344	6.47e-64	4
	Srsf9	4.56e-68	0.297876	0.806	0.438	6.55e-64	4
	Uqcr11	6.47e-68	0.363633	0.955	0.745	9.29e-64	4
	Ptbp1	6.59e-68	0.295161	0.825	0.474	9.46e-64	4
	Txnl4a	9.21e-68	0.293519	0.824	0.464	1.32e-63	4
	Pgls	1.39e-67	0.371151	0.946	0.732	1.99e-63	4
	Mrpl20	1.46e-67	0.347423	0.891	0.578	2.1e-63	4
	Bola2	1.59e-67	0.35932	0.916	0.624	2.28e-63	4
	Llph	1.68e-67	0.373455	0.936	0.65	2.41e-63	4
	Vdac3	3.3e-67	0.327814	0.886	0.556	4.74e-63	4
	Ezr	7.74e-67	0.342804	0.887	0.556	1.11e-62	4
	Prdx3	7.75e-67	0.278033	0.759	0.405	1.11e-62	4
	Hspa5	9.26e-67	0.357235	0.989	0.863	1.33e-62	4
	Mrps14	1.14e-66	0.334746	0.966	0.738	1.64e-62	4
	P4hb	1.86e-66	0.329254	0.874	0.534	2.67e-62	4
	Prdx2	1.88e-66	0.389739	0.927	0.72	2.7e-62	4
	Pabpc1	2.68e-66	0.296492	0.995	0.937	3.85e-62	4
	Sfpq	5.16e-66	0.355138	0.951	0.715	7.41e-62	4
	Mcts1	1.46e-65	0.288883	0.83	0.469	2.09e-61	4
	Mrps15	1.73e-65	0.275397	0.808	0.459	2.48e-61	4
	Etfa	2.94e-65	0.290732	0.819	0.464	4.22e-61	4
	Tox2	4.92e-65	0.267564	0.492	0.235	7.06e-61	4
	Cox8a	9.15e-65	0.259751	0.999	0.957	1.31e-60	4
	Metap2	1.82e-64	0.322404	0.921	0.617	2.61e-60	4
	Tsn	2.89e-64	0.308392	0.931	0.632	4.14e-60	4
	Txnrd1	3e-64	0.254405	0.738	0.388	4.3e-60	4
	Calm1	3.32e-64	0.286725	1	0.96	4.76e-60	4
	Ube2n	4.73e-64	0.318198	0.905	0.569	6.8e-60	4
	Romo1	7.07e-64	0.326062	0.897	0.576	1.01e-59	4
	Ms4a4b	7.6e-64	1.13792	0.256	0.103	1.09e-59	4
	Mbd3	7.86e-64	0.253968	0.77	0.424	1.13e-59	4
	Tmem14c	1.42e-63	0.352246	0.954	0.72	2.05e-59	4
	Calm3	2.42e-63	0.355035	0.938	0.693	3.48e-59	4
	Pcbp1	3.27e-63	0.360313	0.94	0.678	4.69e-59	4
	Samm50	4.05e-63	0.275788	0.827	0.476	5.81e-59	4
	Lgals3bp	1.1e-62	0.289347	0.826	0.471	1.59e-58	4
	Ptges3	2.31e-62	0.339895	0.91	0.608	3.32e-58	4
	Hsp90b1	3.17e-62	0.345968	0.992	0.864	4.54e-58	4
	Sdhd	9.61e-62	0.324494	0.863	0.538	1.38e-57	4
	Sec61g	3.07e-61	0.330486	0.989	0.849	4.41e-57	4
	Tpm3	5.84e-61	0.344945	0.975	0.77	8.39e-57	4
	Sf3b5	3.01e-60	0.303335	0.943	0.71	4.32e-56	4
	Psmb6	3.3e-60	0.315506	0.948	0.687	4.73e-56	4
	Mrpl23	4.53e-60	0.289269	0.872	0.548	6.51e-56	4
	Timm17a	4.82e-60	0.254335	0.794	0.436	6.91e-56	4
	Fubp1	4.99e-60	0.268485	0.868	0.55	7.16e-56	4
	Cbx3	8.24e-60	0.318882	0.94	0.697	1.18e-55	4
	Ndufv1	1.02e-59	0.250875	0.805	0.455	1.46e-55	4
	Suclg1	1.12e-59	0.32245	0.904	0.58	1.61e-55	4
	Ndufa5	1.59e-59	0.274394	0.873	0.543	2.28e-55	4
	Swi5	1.66e-59	0.304508	0.958	0.734	2.38e-55	4
	Pglyrp1	3.34e-59	0.376414	0.287	0.119	4.8e-55	4
	Arpc2	3.46e-59	0.264206	0.997	0.955	4.97e-55	4
	Rbm8a	1.33e-58	0.292911	0.9	0.575	1.9e-54	4
	Rwdd1	2.32e-58	0.31539	0.945	0.683	3.33e-54	4
	Sms	3.51e-58	0.298039	0.9	0.581	5.04e-54	4
	Fundc2	3.87e-58	0.282607	0.835	0.497	5.55e-54	4
	Vdac2	5.64e-58	0.315398	0.962	0.737	8.1e-54	4
	Bcl2l15	8.22e-58	0.291376	0.581	0.309	1.18e-53	4
	Cdv3	8.35e-58	0.354065	0.941	0.686	1.2e-53	4
	Etfb	9.74e-58	0.359951	0.926	0.709	1.4e-53	4
	Ndufb5	1.59e-57	0.317886	0.968	0.781	2.28e-53	4
	Lgals1	1.9e-57	0.473698	0.979	0.861	2.73e-53	4
	Rbx1	2.22e-57	0.298512	0.981	0.808	3.19e-53	4
	Bzw1	4.37e-57	0.308539	0.978	0.799	6.28e-53	4
	Erp29	4.76e-57	0.347415	0.926	0.676	6.83e-53	4
	Alad	8.51e-57	0.288064	0.808	0.481	1.22e-52	4
	Ndufa10	1.18e-56	0.303097	0.896	0.616	1.69e-52	4
	Hspa4	4.57e-56	0.332227	0.912	0.643	6.56e-52	4
	Eif3c	1.04e-55	0.30651	0.983	0.84	1.5e-51	4
	Prpf40a	1.39e-55	0.284833	0.917	0.629	1.99e-51	4
	Polr2j	2.93e-54	0.290802	0.904	0.619	4.21e-50	4
	Cox6c	6.25e-54	0.253305	0.997	0.939	8.97e-50	4
	Sf3b6	1.12e-53	0.282087	0.975	0.767	1.61e-49	4
	Rbbp4	1.42e-53	0.290374	0.894	0.588	2.04e-49	4
	Snrpc	1.98e-53	0.261151	0.864	0.53	2.84e-49	4
	Ndufb7	2.71e-53	0.274503	0.986	0.818	3.89e-49	4
	Vmp1	6.83e-53	0.29934	0.843	0.54	9.8e-49	4
	Xrn2	7.46e-53	0.288092	0.959	0.685	1.07e-48	4
	Smc4	1.21e-52	0.287376	0.873	0.568	1.73e-48	4
	Kras	2.45e-52	0.285554	0.873	0.542	3.52e-48	4
	Thoc7	4.93e-51	0.27768	0.887	0.59	7.07e-47	4
	Psip1	5.42e-51	0.261651	0.904	0.641	7.78e-47	4
	Ostc	6.88e-51	0.290999	0.924	0.658	9.87e-47	4
	Jpt1	1.25e-50	0.30017	0.966	0.718	1.79e-46	4
	Eif4h	1.07e-49	0.25956	0.905	0.603	1.54e-45	4
	Plac8	1.37e-49	0.554647	0.458	0.252	1.97e-45	4
	Rab5if	5.53e-49	0.275898	0.88	0.569	7.94e-45	4
	Pdcd5	8.88e-49	0.271629	0.938	0.683	1.27e-44	4
	Prelid1	2.33e-48	0.30194	0.954	0.725	3.34e-44	4
	Ndufa11	2.63e-48	0.27454	0.951	0.686	3.78e-44	4
	Ndufa8	3.07e-48	0.280776	0.948	0.677	4.4e-44	4
	Ddost	7.91e-48	0.271099	0.914	0.635	1.14e-43	4
	Mrps24	1.06e-47	0.272787	0.952	0.739	1.52e-43	4
	Snhg1	1.66e-47	0.252333	0.88	0.579	2.39e-43	4
	Sub1	1.81e-47	0.263375	0.998	0.924	2.59e-43	4
	Ndufb1-ps	4.2e-46	0.281017	0.948	0.703	6.03e-42	4
	Ctsw	5.39e-46	0.662944	0.4	0.221	7.74e-42	4
	H2afj	7.03e-46	0.285979	0.972	0.779	1.01e-41	4
	Ndufb9	7.36e-46	0.258682	0.969	0.817	1.06e-41	4
	Tmem256	7.58e-46	0.251471	0.828	0.511	1.09e-41	4
	Uqcrc2	1.03e-45	0.258279	0.919	0.615	1.48e-41	4
	Ndufv2	2.04e-45	0.271256	0.938	0.686	2.92e-41	4
	Tpm3-rs7	1.86e-44	0.261209	0.954	0.707	2.67e-40	4
	Atp5md	4.43e-44	0.260423	0.959	0.746	6.35e-40	4
	Hadh	5.44e-44	0.309934	0.834	0.582	7.81e-40	4
	Hnrnpm	9.62e-44	0.251049	0.936	0.684	1.38e-39	4
	Abracl	1.23e-43	0.28635	0.965	0.725	1.77e-39	4
	H2-Ab1	3.42e-43	0.435676	0.421	0.221	4.91e-39	4
	Eif6	3.52e-43	0.250991	0.894	0.6	5.05e-39	4
	Vcp	4.5e-43	0.257159	0.932	0.664	6.46e-39	4
	Anp32a	7.12e-43	0.252886	0.988	0.899	1.02e-38	4
	Mrps16	4.37e-42	0.253946	0.904	0.617	6.27e-38	4
	Il1r2	1.57e-41	0.253147	0.34	0.17	2.26e-37	4
	Aurkaip1	2.31e-41	0.259779	0.944	0.692	3.31e-37	4
	Rap1a	4.65e-41	0.25	0.955	0.713	6.68e-37	4
	Rexo2	1.1e-38	0.252195	0.954	0.777	1.58e-34	4
	Psmd8	2.25e-37	0.259642	0.934	0.723	3.23e-33	4
	Ccl5	4.05e-36	1.79143	0.626	0.418	5.81e-32	4
	Txndc17	2.62e-33	0.27028	0.935	0.705	3.76e-29	4
	Smco4	2.9e-33	0.25759	0.871	0.631	4.16e-29	4
	Tmsb10	9.16e-30	0.482477	0.999	0.973	1.32e-25	4
	Ugcg	9.94e-29	0.348214	0.424	0.248	1.43e-24	4
	Serpinb6a	1.06e-28	0.253877	0.782	0.567	1.53e-24	4
	Cyb5a	4.28e-26	0.327098	0.888	0.724	6.15e-22	4
	Ms4a4b	2.98e-211	3.71756	0.496	0.102	4.27e-207	5
	Cxcr3	1.12e-186	2.20643	0.257	0.027	1.61e-182	5
	Cd3e	9.55e-173	2.35929	0.32	0.047	1.37e-168	5
	Ptprc	2.48e-164	1.69988	0.917	0.981	3.56e-160	5
	Cd28	1.38e-119	2.24584	0.268	0.047	1.98e-115	5
	Son	9.21e-100	1.38753	0.835	0.939	1.32e-95	5
	Mbnl1	5.19e-95	1.27138	0.886	0.974	7.45e-91	5
	Txk	2.6e-80	2.99511	0.428	0.175	3.73e-76	5
	Trdc	1.97e-66	2.51952	0.256	0.07	2.83e-62	5
	Rbm39	2.09e-61	0.885586	0.879	0.989	2.99e-57	5
	Lyst	9.08e-56	2.48361	0.368	0.165	1.3e-51	5
	Ogt	9.71e-44	1.6566	0.632	0.684	1.39e-39	5
	Bcl2	8.86e-41	1.75228	0.649	0.73	1.27e-36	5
	Rsrp1	2.34e-38	1.0122	0.765	0.905	3.36e-34	5
	Sat1	1.79e-34	0.332975	0.222	0.642	2.57e-30	5
	Zcchc10	2.72e-30	0.306493	0.335	0.824	3.9e-26	5
	Tox4	8.46e-30	0.250324	0.121	0.42	1.21e-25	5
	Gimap3	1.81e-29	1.34357	0.653	0.817	2.6e-25	5
	Mark2	1.35e-28	0.30804	0.199	0.567	1.94e-24	5
	Zc3h13	1.54e-28	0.261971	0.2	0.566	2.21e-24	5
	Tmem64	1.36e-27	0.291868	0.206	0.572	1.96e-23	5
	Dync1i2	2.41e-27	0.354219	0.232	0.624	3.47e-23	5
	Cab39	1.03e-26	0.253767	0.219	0.596	1.48e-22	5
	Flna	1.68e-26	0.311733	0.243	0.638	2.41e-22	5
	Cyfip2	1.77e-26	0.291421	0.188	0.525	2.54e-22	5
	Rnps1	1.92e-26	0.296014	0.182	0.523	2.75e-22	5
	Trps1	1.12e-25	0.381115	0.149	0.453	1.61e-21	5
	Satb1	1.13e-25	2.05129	0.392	0.285	1.62e-21	5
	Eif2s3y	1.28e-25	0.337815	0.184	0.519	1.83e-21	5
	Rab8b	1.77e-25	0.282605	0.221	0.591	2.55e-21	5
	Atp1b3	2.1e-25	0.392633	0.25	0.639	3.02e-21	5
	Appl1	2.37e-25	0.279791	0.186	0.518	3.4e-21	5
	Srpr	3.69e-25	0.26699	0.167	0.48	5.29e-21	5
	Lrmp	3.9e-25	0.314877	0.136	0.423	5.59e-21	5
	Magt1	4.21e-25	0.342388	0.132	0.412	6.04e-21	5
	Clk1	4.81e-25	1.34765	0.616	0.773	6.91e-21	5
	Fbxw2	4.99e-25	0.396473	0.162	0.472	7.16e-21	5
	Jun	8.2e-25	1.97744	0.597	0.625	1.18e-20	5
	Atxn1	9.57e-25	0.272602	0.186	0.512	1.37e-20	5
	Nkg7	1.24e-24	1.36766	0.263	0.129	1.78e-20	5
	Rpn1	1.29e-24	0.251572	0.119	0.385	1.85e-20	5
	Sltm	1.42e-24	0.280206	0.285	0.707	2.04e-20	5
	Emc3	1.68e-24	0.323292	0.143	0.43	2.41e-20	5
	Oip5os1	1.88e-24	0.371797	0.228	0.595	2.69e-20	5
	Prkcsh	1.99e-24	0.259313	0.127	0.399	2.86e-20	5
	Pitpnc1	2.19e-24	0.327578	0.244	0.636	3.14e-20	5
	Thoc2	3.86e-24	0.338867	0.211	0.561	5.54e-20	5
	Ppp6r1	4.24e-24	0.314435	0.153	0.448	6.09e-20	5
	Ldb1	6.78e-24	0.275782	0.188	0.515	9.74e-20	5
	Cdc40	7.34e-24	0.407098	0.193	0.526	1.05e-19	5
	Ccm2	1.04e-23	0.294323	0.147	0.431	1.49e-19	5
	Pdia4	1.38e-23	0.300842	0.132	0.408	1.98e-19	5
	Itpr1	1.6e-23	0.277457	0.16	0.459	2.3e-19	5
	Sf1	2.13e-23	0.271585	0.173	0.475	3.05e-19	5
	Ctsb	2.51e-23	0.335695	0.217	0.566	3.6e-19	5
	Rbms1	2.56e-23	0.283838	0.279	0.692	3.68e-19	5
	Pfkp	3.74e-23	0.299261	0.147	0.429	5.37e-19	5
	Ergic2	4.4e-23	0.255277	0.149	0.43	6.31e-19	5
	Arhgap9	4.79e-23	0.333894	0.219	0.574	6.87e-19	5
	Slco3a1	5.27e-23	0.444525	0.224	0.578	7.56e-19	5
	Pdia6	6.14e-23	0.284962	0.307	0.743	8.82e-19	5
	Rab21	7.06e-23	0.28126	0.292	0.723	1.01e-18	5
	Tmed5	8.37e-23	0.360987	0.228	0.581	1.2e-18	5
	Sik1	1.1e-22	0.275543	0.132	0.393	1.57e-18	5
	Rasal3	1.11e-22	0.268051	0.233	0.593	1.59e-18	5
	Zfp148	1.37e-22	0.324631	0.204	0.535	1.96e-18	5
	Eif4g1	1.37e-22	0.275901	0.204	0.531	1.96e-18	5
	Syncrip	2.39e-22	0.329294	0.235	0.596	3.43e-18	5
	Helz	2.53e-22	0.316799	0.154	0.436	3.64e-18	5
	Snhg8	2.59e-22	0.362483	0.274	0.674	3.72e-18	5
	Safb	2.94e-22	0.312487	0.151	0.426	4.21e-18	5
	Zrsr2	3.78e-22	0.30537	0.165	0.458	5.43e-18	5
	Irf2	4.17e-22	0.286728	0.259	0.643	5.98e-18	5
	Araf	4.57e-22	0.26009	0.119	0.368	6.56e-18	5
	Riok3	5.25e-22	0.340494	0.204	0.53	7.54e-18	5
	Msi2	5.54e-22	0.402659	0.18	0.481	7.96e-18	5
	Max	5.62e-22	0.273113	0.134	0.394	8.06e-18	5
	Foxn2	5.82e-22	0.291937	0.132	0.394	8.35e-18	5
	Taf3	6.8e-22	0.287125	0.118	0.364	9.77e-18	5
	Adgre5	7.15e-22	1.59868	0.566	0.671	1.03e-17	5
	Rad23b	7.93e-22	0.376654	0.132	0.39	1.14e-17	5
	Cxcr4	8.93e-22	0.454709	0.184	0.483	1.28e-17	5
	Ubn1	9.44e-22	0.365743	0.243	0.611	1.35e-17	5
	Cggbp1	9.7e-22	0.386549	0.226	0.573	1.39e-17	5
	Tial1	1.05e-21	0.353411	0.149	0.424	1.51e-17	5
	Stim1	1.14e-21	0.32966	0.25	0.621	1.64e-17	5
	Unc45a	1.47e-21	0.407797	0.136	0.399	2.11e-17	5
	Srrm2	1.57e-21	0.833121	0.715	0.96	2.25e-17	5
	Angel2	1.62e-21	0.325017	0.112	0.354	2.33e-17	5
	Csde1	1.74e-21	0.342095	0.292	0.709	2.5e-17	5
	Hnrnph2	2.04e-21	0.371669	0.156	0.437	2.93e-17	5
	Atg12	2.08e-21	0.262513	0.097	0.323	2.98e-17	5
	Sirt7	2.09e-21	0.389963	0.197	0.512	3e-17	5
	Crybg1	2.17e-21	0.307324	0.138	0.397	3.12e-17	5
	Cnot3	2.19e-21	0.296432	0.145	0.413	3.15e-17	5
	Vps4b	2.2e-21	0.263994	0.184	0.485	3.15e-17	5
	Qk	2.29e-21	0.282027	0.162	0.442	3.29e-17	5
	Slc6a6	2.51e-21	0.307905	0.131	0.385	3.6e-17	5
	Efcab14	2.91e-21	0.300131	0.153	0.425	4.18e-17	5
	Itga4	3.2e-21	0.359236	0.349	0.769	4.6e-17	5
	Arpc1a	3.56e-21	0.261037	0.09	0.307	5.11e-17	5
	Lztfl1	3.7e-21	0.307047	0.272	0.607	5.32e-17	5
	Atp6v0b	3.84e-21	0.360766	0.292	0.705	5.51e-17	5
	Ap2b1	3.9e-21	0.351363	0.142	0.405	5.6e-17	5
	Otulin	4.28e-21	0.259777	0.121	0.364	6.14e-17	5
	Ncoa3	4.71e-21	0.253089	0.136	0.389	6.77e-17	5
	Rnf4	5.53e-21	0.300789	0.116	0.352	7.94e-17	5
	Macf1	5.62e-21	1.29591	0.649	0.85	8.07e-17	5
	Cd164	6.2e-21	0.403543	0.219	0.554	8.89e-17	5
	Crtc3	7.06e-21	0.375872	0.237	0.589	1.01e-16	5
	Gpr68	7.43e-21	0.26958	0.121	0.365	1.07e-16	5
	Taf1	9.38e-21	0.261566	0.118	0.354	1.35e-16	5
	Naa15	1.02e-20	0.286506	0.145	0.407	1.46e-16	5
	Arih1	1.07e-20	0.327704	0.153	0.423	1.53e-16	5
	Lrrc8c	1.08e-20	0.391248	0.118	0.358	1.55e-16	5
	Fosl2	1.1e-20	0.344436	0.173	0.456	1.57e-16	5
	Ppil2	1.18e-20	0.358377	0.158	0.432	1.69e-16	5
	Plec	1.26e-20	0.39305	0.281	0.671	1.81e-16	5
	Nae1	1.36e-20	0.26451	0.129	0.374	1.95e-16	5
	Vezf1	1.4e-20	0.280352	0.138	0.394	2.01e-16	5
	Pigt	1.8e-20	0.268358	0.105	0.328	2.58e-16	5
	Ms4a6b	2.05e-20	1.8559	0.34	0.239	2.94e-16	5
	Srsf10	2.07e-20	0.402852	0.202	0.514	2.97e-16	5
	Afg3l2	2.11e-20	0.273916	0.094	0.312	3.03e-16	5
	Tasp1	2.31e-20	0.325457	0.204	0.521	3.31e-16	5
	Scaf11	2.32e-20	0.344027	0.3	0.71	3.34e-16	5
	Lck	2.61e-20	1.80345	0.278	0.168	3.75e-16	5
	Gpbp1	2.86e-20	0.398816	0.246	0.604	4.1e-16	5
	Mprip	2.86e-20	0.383774	0.127	0.372	4.1e-16	5
	Pcm1	2.96e-20	0.367814	0.16	0.429	4.24e-16	5
	Lbh	2.96e-20	0.379097	0.169	0.448	4.25e-16	5
	Pglyrp2	3.51e-20	0.277545	0.14	0.395	5.04e-16	5
	Dhx15	3.56e-20	0.415857	0.184	0.476	5.11e-16	5
	Wdr43	4.05e-20	0.267261	0.142	0.393	5.82e-16	5
	Chd1	4.17e-20	0.326251	0.16	0.428	5.99e-16	5
	Vps37b	6.33e-20	0.366767	0.25	0.58	9.09e-16	5
	Ddx3x	7.13e-20	0.464582	0.213	0.527	1.02e-15	5
	Ptpra	7.3e-20	0.435244	0.156	0.422	1.05e-15	5
	Rnpepl1	7.52e-20	0.269744	0.103	0.323	1.08e-15	5
	Baz1b	7.82e-20	0.377372	0.206	0.516	1.12e-15	5
	Mxd4	8.72e-20	0.322417	0.27	0.641	1.25e-15	5
	Kpna4	9.42e-20	0.354251	0.237	0.581	1.35e-15	5
	Lman1	9.47e-20	0.345329	0.171	0.449	1.36e-15	5
	Zfp800	9.69e-20	0.460683	0.138	0.39	1.39e-15	5
	Cdc73	9.86e-20	0.277646	0.129	0.372	1.42e-15	5
	Lcp2	1.21e-19	0.326523	0.278	0.665	1.73e-15	5
	Rap1gds1	1.33e-19	0.302031	0.127	0.366	1.91e-15	5
	Glg1	1.37e-19	0.250602	0.197	0.496	1.96e-15	5
	Bbx	1.39e-19	0.287077	0.134	0.379	1.99e-15	5
	Dnajc1	1.42e-19	0.428771	0.215	0.536	2.03e-15	5
	Tmed7	1.59e-19	0.255709	0.134	0.374	2.28e-15	5
	Nelfb	1.6e-19	0.266894	0.119	0.35	2.3e-15	5
	Kif1b	1.66e-19	0.405311	0.132	0.374	2.39e-15	5
	Luc7l	1.71e-19	0.314854	0.149	0.4	2.46e-15	5
	Sp3	1.93e-19	0.341401	0.176	0.456	2.77e-15	5
	Raf1	1.96e-19	0.274216	0.11	0.331	2.81e-15	5
	Ptpn13	2e-19	0.493927	0.252	0.602	2.87e-15	5
	Acin1	2.64e-19	0.251298	0.325	0.755	3.79e-15	5
	H2-M3	2.66e-19	0.387445	0.116	0.344	3.82e-15	5
	Vmp1	2.67e-19	0.37987	0.241	0.581	3.84e-15	5
	Arcn1	2.92e-19	0.416054	0.165	0.434	4.19e-15	5
	Wdr36	3e-19	0.255857	0.086	0.29	4.3e-15	5
	Osbpl8	3.02e-19	0.383662	0.167	0.438	4.33e-15	5
[truncated: 1,749 more rows]

## Sheet: Fig4
	Figure 4a
	PTT
		Ct_1	Ct_2	Ct_3	Ct_4	Ct_5	Ct_6	Ct_7	Ct_8	rIL13_1	rIL13_2	rIL13_3	rIL13_4	rIL13_5	rIL13_6	rIL13_7
	0 min	110	111	80	98	84	84	75	104	48	81	87	70	90	90	72
	15 min	177	164	124	164	124	158	143	144	87	114	116	105	164	112	109
	30 min	165	232	165	204	125	157	172	134	109	148	140	120	152	140	108
	60 min	166	191	158	153	105	152	137	108	120	100	114	110	136	137	84
	Figure 4b							Figure 4c
	qPCR of IL13							ELISA IL-13 concentration
	wt	wt33	Nude	Nude33	NSG	NSG33		Balb	Balb rIL33	Nude	Nude rIL33	NSG	NSG rIL33
	0.001331	2.85817	0.000478	9.71259	0.244192	0.253567		0.319	0.663	0.253	0.6	0.297	0.33
	0.01592	1.65744	0.001017	14.804	0.245029	0.208802		0.332	0.846	0.272	0.511	0.306	0.367
	0.000614	0.828131	0.003555	6.98486	0.065644	0.69163		0.333	0.776	0.27	0.513	0.326	0.179
	0.008935	1.00404	0.001476	7.7632	0.170909	0.233812		0.33	0.783	0.263	0.589	0.171	0.1715
	0.064431	0.072348	0.115027	3.47543	0.021379	0.028134						0.178	0.1755
	0.092118	1.7418	0.062199	9.1664	0.43281	0.03763						0.192
	0.117565	2.18134	0.218418	8.04048
	0.160087	2.36269	0.301323	6.17272
		3.83304	0.047852	3.10271
				3.59094
	Figure 4d
	Fasting Blood Glucose
	IL13+/+	IL13+/+ rIL33	IL13+/-	IL13+/- rIL33	IL13-/-	IL13-/- rIL33
	88	71	101	78	96	95
	110	58	96	88	91	101
	89	86	110	72	82	109
	101	58	99	66	90	124
	91	75	85		116	83
			95		81	89
			103		98	93
					118
					90
		Figure 4e
		PTT
	min			Il13+/+						Il13+/+ rIL33					Il13+/-					Il13+/- rIL33						Il13-/- rIL33
	0	57	74	65	68	62	72	75	51	66	57	58	54	71	86	73	81	82	71	59	58	47	49	94	75	105	79	75	91
	15	109	131	104	120	116	129	129	90	75	96	86	73	108	153	140	114	127	90	116	104	80	74	140	124	165	103	117	150
	30	140	161	151	140	137	121	161	95	73	88	89	77	148	177	144	110	124	110	114	85	104	84	182	150	178	148	194	181
	60	119	141	114	130	126	139	139	80	76	88	67	72	136	157	150	96	74	116	114	94	77	94	140	131	154	137	121	130
	Figure 4g
	Fasting Blood Glucose
	NSG	NSG Liver ILC2 IL13+/+	NSG Liver ILC2 IL13+/-	NSG Liver ILC2 IL13-/-
	79	58	66	74
	78	74	59	86
	94	61	69	93
	73	58	56	68
	63	54	61	64
	77	59	57	73
	Figure 4i
	RT-qPCR for gluconeogenic enzyme.
		Ct			+ILC2			+ILC2 +anti-IL13 Ab
	G6pc	1.18173	0.86852	0.949751	0.549811	0.396014	0.729547	1.16401	0.872106	1.01034
	Pck1	0.976401	1.12789	0.89571	0.687086	0.493845	0.65641	1.20847	0.804252	1.10998
	Hnf4a	1.10205	1.01219	0.885763	0.660745	0.443574	0.795917	0.815321	0.897601	1.09943
	Fbp1	1.07745	0.995529	0.927026	0.605531	0.587549	0.648985	0.694512	0.653915	0.708418
	Pcx	1.05052	1.0519	0.897586	0.642536	0.609162	0.623087	0.805563	0.844005	0.828939
	Ppargc1a	0.997525	1.01715	0.985324	0.786554	0.751118	0.490021	0.988975	0.815387	0.856866
	Pfkl	1.03278	1.01928	0.947947	0.902329	0.864969	1.0201	1.00157	1.01967	1.08882
	Pklr	1.02251	1.026	0.951492	0.958888	0.86361	1.14858	1.09686	1.09851	1.14037
	Figure 4j (upper panel)				Figure 4j (lower panel)							Figure 4k								Figure 4l
	normalized average in each group				amino acid							metabolite in glucogenesis/glycolysis pathyway								metabolite in TCA cycle
		Ct	with ILC2		Ala			Cys				G6P			3-PG					Acetyl CoA			Citric acid
	Ala	9.42451	10.5755		Ct	+ILC2		Ct	+ILC2			Ct	+ILC2		Ct	+ILC2				Ct	+ILC2		Ct	+ILC2
	Cys	11.7042	8.29582		8433	9745		69	46			240	299		903	818				12	14		2387	3638
	Gly	8.95982	11.0402		8500	8239		37	46			229	213		844	690				14	18		2002	2972
	Ser	9.58595	10.414		8472	8843		68	40			333	237		836	679				8.1	18		2274	2897
	Thr	9.52463	10.4754		7531	10043		73	47			527	358		1107	1003				13	12		1803	2383
	Ile	10.2103	9.78975		8084	9402		54	41			514	383		1118	921				13	12		1444	3275
	Leu	10.0833	9.91671		8085	8830		63	38			423	379		1106	915				16	12		1919	2494
	Lys	10.2754	9.72456
	Phe	9.5733	10.4267		Gly			Asn				F1,6P			2-PG
	Trp	10.3205	9.67954		Ct	+ILC2		Ct	+ILC2			Ct	+ILC2		Ct	+ILC2				Malic acid			cis-Aconitic acid
	Tyr	10.0717	9.92832		8569	11266		327	358			220	954		117	81				Ct	+ILC2		Ct	+ILC2
	Arg	9.93631	10.0637		8850	10764		311	303			205	683		114	75				110	1257		0	1.3
	Gln	9.97526	10.0247		9096	10039		405	312			214	692		103	89				0	857		0	0
	Glu	10.1143	9.88566		6904	8649		382	279			332	731		144	101				282	1073		0	0
	His	9.77985	10.2201		6148	8218		326	279			335	786		159	116				473	1200		0	0
	Pro	7.9429	12.0571		7055	8511		354	297			285	723		138	97				0	1565		0	13
	Asp	9.99634	10.0037																	0.5	738		0	0
	Asn	10.7043	9.2957												PEP
	Met	10.3334	9.66661												Ct	+ILC2				Succinic acid			2-OG
	Val	10.481	9.51902												282	142				Ct	+ILC2		Ct	+ILC2
	Total	9.88884	10.1112												245	149				205	261		0	0
															225	151				135	235		0	70
															310	218				302	300		250	475
															299	263				263	237		0	0
															322	238				216	299		0	83
																				215	197		0	0
															Pyruvic acid
															Ct	+ILC2
															0	992
															684	1133
															0	910
															0	998
															661	885
															879	1110

## Sheet: Fig4.metabolome
	The list of metabolite in metabolome analysis illustrated in Fig. 4h.
ID	HMT DB				Concentration (pmol/106 cells)																Comparative Analysis
	Compound name	Pathway Label	PubChem CID	HMDB ID	Control						co-culture						Control		co-culture		co-culture vs Control
					Control1	Control2	Control3	Control4	Control5	Control6	withILC2-1	withILC2-2	withILC2-3	withILC2-4	withILC2-5	withILC2-6	Mean	S.D.	Mean	S.D.	Ratio ¶	p-value ||
A_0001	NAD+	NAD+	5893	HMDB0000902	5895.84	5773.98	5807.79	5485.5	5426.28	5168.99	6844.86	5649.86	5715.65	5042.73	5308.19	5349.38	5593.06	279.188	5651.78	633.714	1.0105	0.84149
A_0002	cAMP	cAMP	6076	HMDB0000058	1.92045	1.49771	1.74192	2.22377	1.65357	1.86293	2.54657	2.39989	1.57094	1.91391	1.7854	1.79237	1.81673	0.250023	2.00151	0.384528	1.10171	0.3507
A_0003	cGMP	cGMP	24316	HMDB0001314	N.D.	N.D.	N.D.	N.D.	N.D.	N.D.	N.D.	N.D.	N.D.	N.D.	N.D.	N.D.	N.A.	N.A.	N.A.	N.A.	N.A.	N.A.
A_0004	NADH	NADH	439153	HMDB0001487	794.673	800.093	765.747	860.787	935.939	744.76	932.013	688.176	702.051	781.798	749.605	692.785	817	70.276	757.738	92.9252	0.927464	0.24323
A_0005	Xanthine	Xanthine	1188	HMDB0000292	19.0397	23.2091	20.4062	6.06077	8.95686	10.1398	6.32137	4.81814	13.8098	2.79129	13.2179	14.7264	14.6354	7.10194	9.28081	5.22407	0.634135	0.17034
A_0006	ADP-ribose	ADP-Rib	445794	HMDB0001178	46.9371	47.931	48.7537	40.0806	40.3795	43.7737	44.1796	51.7466	44.8979	39.9495	42.8414	41.2586	44.6426	3.81366	44.1456	4.14693	0.988867	0.83329
A_0007	Mevalonic acid	Mevalonic acid	134965	HMDB0000227	N.D.	N.D.	N.D.	N.D.	N.D.	N.D.	N.D.	N.D.	N.D.	N.D.	N.D.	N.D.	N.A.	N.A.	N.A.	N.A.	N.A.	N.A.
A_0008	UDP-glucose	UDP-Glc	8629	HMDB0000286	1459.89	1242.71	1207.66	1477.98	1486.11	1313.25	1616.38	1272.1	1285.95	1347.88	1380.17	1379.17	1364.6	125.558	1380.27	124.417	1.01149	0.83243
A_0009	Uric acid	Uric acid	1175	HMDB0000289	N.D.	N.D.	N.D.	N.D.	N.D.	N.D.	N.D.	N.D.	N.D.	N.D.	N.D.	N.D.	N.A.	N.A.	N.A.	N.A.	N.A.	N.A.
A_0010	NADP+	NADP+	5886	HMDB0000217	665.258	631.842	625.589	958.067	816.16	768.51	832.465	634.83	617.522	724.39	703.277	804.116	744.238	129.949	719.433	86.9213	0.966671	0.70686
A_0011	IMP	IMP	8582	HMDB0000175	72.1183	82.2902	80.6014	78.5236	80.9826	71.3288	117.752	93.0344	92.773	99.3273	109.506	104.445	77.6408	4.74695	102.806	9.78967	1.32412	0.00068021	***
A_0012	Sedoheptulose 7-phosphate	S7P	165007	HMDB0001068	N.D.	N.D.	N.D.	N.D.	N.D.	N.D.	N.D.	N.D.	N.D.	N.D.	N.D.	N.D.	N.A.	N.A.	N.A.	N.A.	N.A.	N.A.
A_0013	Glucose 6-phosphate	G6P	5958	HMDB0001401	240.099	229.421	333.446	527.042	514.123	423.163	299.157	213.034	237.34	357.752	382.801	378.612	377.882	131.042	311.449	73.5862	0.824196	0.31098
A_0014	Fructose 6-phosphate	F6P	603	HMDB0000124	135.145	125.651	172.318	183.815	128.366	187.633	164.946	165.147	130.678	124.53	127.908	202.714	155.488	28.8397	152.654	30.6575	0.981773	0.8723
A_0015	Fructose 1-phosphate	D-F1P	439394	HMDB0001076	8455.53	8012.52	7842.43	9363.92	9756.54	9151.61	9758.35	8144.99	8182.4	9123.07	10998	9925.31	8763.76	775.171	9355.35	1102.75	1.0675	0.31041
A_0016	Galactose 1-phosphate	Gal1P	123912	HMDB0000645	N.D.	N.D.	N.D.	N.D.	N.D.	N.D.	N.D.	N.D.	N.D.	N.D.	N.D.	N.D.	N.A.	N.A.	N.A.	N.A.	N.A.	N.A.
A_0017	Glucose 1-phosphate	G1P	65533	HMDB0001586	N.D.	130.538	65.937	322.722	78.9774	270.671	113.046	136.218	208.739	137.263	155.017	243.82	173.769	116.253	165.684	50.0387	0.953471	0.89033
A_0018	Acetoacetyl CoA	AAcCoA	92153	HMDB0001484	N.D.	N.D.	N.D.	N.D.	N.D.	N.D.	N.D.	N.D.	N.D.	N.D.	N.D.	N.D.	N.A.	N.A.	N.A.	N.A.	N.A.	N.A.
A_0019	Acetyl CoA	AcCoA	444493	HMDB0001206	12.1823	13.8822	8.07225	13.2797	12.5484	15.8308	14.0123	17.6097	17.8916	11.5282	11.7644	11.9715	12.6326	2.57742	14.1296	2.94265	1.1185	0.37102
A_0020	Folic acid	Folic acid	6037	HMDB0000121	12.2328	12.7327	12.7062	12.3083	12.2069	11.4815	13.3542	10.4388	10.3744	10.9075	10.0274	10.2423	12.2781	0.454421	10.8908	1.24142	0.88701	0.040421	*
A_0021	Ribose 5-phosphate	R5P	439167	HMDB0001548	N.D.	N.D.	N.D.	N.D.	N.D.	N.D.	N.D.	N.D.	N.D.	N.D.	N.D.	N.D.	N.A.	N.A.	N.A.	N.A.	N.A.	N.A.
A_0022	CoA	CoA	87642	HMDB0001423	422.691	271.937	260.601	451.25	473.808	392.959	532.486	402.428	399.22	409.566	368.413	405.743	378.875	91.4256	419.642	57.2123	1.1076	0.38034
A_0023	Ribose 1-phosphate	R1P	439236	HMDB0001489	51.4644	34.1843	101.499	56.469	47.2008	96.3469	74.6078	65.8387	108.402	40.1525	72.031	100.081	64.5275	27.6981	76.8522	24.6229	1.191	0.43453
A_0024	Ribulose 5-phosphate	Ru5P	439184	HMDB0000618	N.D.	3.12489	N.D.	25.5856	N.D.	N.D.	N.D.	N.D.	6.84541	3.26801	10.4664	9.80732	14.3553	15.8821	7.59678	3.28754	0.529198	0.65474
A_0025	Xylulose 5-phosphate	X5P	439190	HMDB0000868	N.D.	N.D.	N.D.	N.D.	N.D.	N.D.	N.D.	N.D.	N.D.	N.D.	N.D.	N.D.	N.A.	N.A.	N.A.	N.A.	N.A.	N.A.
A_0026	Erythrose 4-phosphate	E4P	122357	HMDB0001321	N.D.	N.D.	115.737	133.201	N.D.	N.D.	N.D.	N.D.	N.D.	N.D.	N.D.	103.637	124.469	12.3488	103.637	N.A.	0.832633	N.A.
A_0027	HMG CoA	HMG-CoA	445127	HMDB0001375	N.D.	14.2492	N.D.	N.D.	15.2618	13.128	N.D.	11.6948	11.5833	N.D.	N.D.	11.1896	14.213	1.06734	11.4892	0.265375	0.808359	0.04076	*
A_0028	Glyceraldehyde 3-phosphate	Glyceraldehyde 3-phosphate	729	HMDB0001112	159.102	167.734	201.271	334.059	340.841	337.054	326.087	268.205	185.893	381.998	354.509	435.4	256.677	89.4802	325.349	88.187	1.26754	0.21025
A_0029	NADPH	NADPH	5884	HMDB0000221	387.119	406.115	382.077	440.795	506.644	375.639	437.732	327.997	335.734	393.731	367.996	339.615	416.398	50.0834	367.134	42.3491	0.88169	0.096447
A_0030	Malonyl CoA	Malonyl-CoA	644066	HMDB0001175	12.9509	13.5313	12.7334	12.4916	14.6143	13.9541	15.0235	12.5969	13.455	13.758	12.1471	12.9401	13.3793	0.80837	13.3201	1.01537	0.995581	0.91346
A_0031	Phosphocreatine	Phosphocreatine	9548602	HMDB0001511	36.174	34.1123	31.5878	43.5493	47.5644	38.6637	428.862	317.446	318.424	301.228	344.537	300.923	38.6086	6.00093	335.237	48.5498	8.68296	1.9916e-05	***
A_0032	XMP	XMP	73323	HMDB0001554	N.D.	N.D.	N.D.	N.D.	N.D.	N.D.	N.D.	N.D.	N.D.	N.D.	N.D.	N.D.	N.A.	N.A.	N.A.	N.A.	N.A.	N.A.
A_0033	Dihydroxyacetone phosphate	DHAP	668	HMDB0001473	187.976	157.119	139.495	160.293	253.161	193.256	237.855	216.764	228.442	396.793	475.943	402.632	181.883	40.3068	326.405	111.88	1.79458	0.023437	*
A_0034	Adenylosuccinic acid	Succinyl AMP	447145	HMDB0000536	24.934	26.3655	25.2792	24.5071	26.049	22.7696	29.5089	24.6332	23.7863	22.8484	21.1989	21.8071	24.9841	1.28556	23.9638	2.99225	0.959164	0.46872
A_0035	Fructose 1,6-diphosphate	F1,6P	172313	HMDB0001058	220.169	205.435	214.404	331.726	335.276	284.765	954.02	682.828	691.823	731.495	785.696	722.973	265.296	59.8313	761.472	101.072	2.87028	5.8814e-06	***
A_0036	6-Phosphogluconic acid	6-PG	91493	HMDB0001316	90.9695	88.5926	97.7204	105.531	97.3414	87.5493	111.297	86.5713	84.2542	89.4655	92.3792	86.5121	94.6173	6.86605	91.7465	9.9813	0.969659	0.57606
A_0037	N-Carbamoylaspartic acid	Carbamoyl-Asp	93072	HMDB0000828	32.0237	31.1469	58.3929	44.0443	39.6535	37.5279	82.9672	56.7395	61.9058	58.608	67.7811	66.8456	40.4649	10.0159	65.8079	9.47324	1.6263	0.0011469	**
A_0038	PRPP	PRPP	7339	HMDB0000280	108.704	100.184	112.224	153.854	112.402	108.161	174.518	122.277	119.393	134.003	117.124	135.416	115.922	19.1043	133.788	21.3498	1.15413	0.15797
A_0039	2-Phosphoglyceric acid	2-PG	439278	HMDB0003391	116.541	114.311	103.496	144.431	159.392	138.044	81.0878	75.0556	89.2247	101.093	115.923	96.9253	129.369	21.28	93.2183	14.7257	0.72056	0.0077379	**
A_0040	2,3-Diphosphoglyceric acid	Diphosphoglycerate	186004	HMDB0001294	146.008	127.691	116.105	184.763	185.18	156.794	172.615	139.602	133.103	218.867	174.967	173.66	152.757	28.6677	168.802	30.6908	1.10504	0.37149
A_0041	3-Phosphoglyceric acid	3-PG	439183	HMDB0000807	902.922	843.805	835.734	1107.39	1118.19	1106.45	818.213	689.982	678.535	1003.42	920.642	914.87	985.748	138.866	837.61	132.537	0.849719	0.088084
A_0042	Phosphoenolpyruvic acid	PEP	1005	HMDB0000263	281.817	245.305	224.773	309.91	299.035	321.833	141.939	148.635	151.373	218.496	262.958	238.224	280.445	38.1123	193.604	52.717	0.690345	0.0095339	**
A_0043	GMP	GMP	6804	HMDB0001397	86.8175	85.2723	76.3049	90.513	87.8507	82.1452	122.118	114.439	142.509	116.999	119.622	134.318	84.8173	5.00902	125.001	11.0106	1.47377	8.2763e-05	***
A_0044	AMP	AMP	6083	HMDB0000045	1382.96	1384.48	1194.33	1335.3	1376.12	1280.57	1545.98	1325.52	1308.45	1422.66	1237.83	1336.78	1325.63	75.715	1362.87	107.495	1.0281	0.50533
A_0045	2-Oxoisovaleric acid	2-KIV	49	HMDB0000019	N.D.	N.D.	N.D.	N.D.	N.D.	N.D.	N.D.	N.D.	N.D.	N.D.	N.D.	N.D.	N.A.	N.A.	N.A.	N.A.	N.A.	N.A.
A_0046	GDP	GDP	8977	HMDB0001201	526.681	394.445	467.04	540.795	483.096	482.568	586.619	522.665	478.933	575.367	485.666	468.345	482.438	51.659	519.599	51.0751	1.07703	0.2387
A_0047	Lactic acid	Lactic acid	612	HMDB0000190,HMDB0001311	3839.9	3722.39	5562.68	1492.84	865.103	1291.4	9960.52	7128.08	6523.2	6666.8	8276.21	5545.9	2795.72	1859.72	7350.12	1557.37	2.62906	0.0010624	**
A_0048	ADP	ADP	6022	HMDB0001341	3702.28	3275.05	3231.38	3690.95	3684.7	3112.08	4257.52	3587.23	3747.34	3675.21	3724.09	3415.13	3449.41	271.8	3734.42	283.205	1.08263	0.10572
A_0049	GTP	GTP	6830	HMDB0001273	1815.39	1475.86	1597	1963.68	1630.24	1644.43	2151.07	1822.65	1747.11	1880.75	2087.06	1830.57	1687.77	173.635	1919.87	161.374	1.13752	0.037542	*
A_0050	Glyoxylic acid	Glyoxylic acid	760	HMDB0000119	N.D.	N.D.	N.D.	N.D.	N.D.	N.D.	N.D.	N.D.	N.D.	N.D.	N.D.	N.D.	N.A.	N.A.	N.A.	N.A.	N.A.	N.A.
A_0051	ATP	ATP	5957	HMDB0000538	12148.7	9899.63	11010.4	13357.9	12545.7	11386.1	14620	11877.1	11947.9	12231.6	13148.9	12719.9	11724.7	1222.86	12757.6	1032.55	1.08809	0.14589
A_0052	Glycerol 3-phosphate	Glycerol 3-phosphate	439162	HMDB0000126	26538.8	23272.9	24803.4	29877.2	27734.1	28264.2	31799.5	25464.9	24486.4	26828.7	27191	27966.8	26748.4	2406.85	27289.6	2538.01	1.02023	0.71267
A_0053	Glycolic acid	Glycolic acid	757	HMDB0000115	N.D.	N.D.	N.D.	N.D.	N.D.	N.D.	N.D.	N.D.	N.D.	N.D.	N.D.	N.D.	N.A.	N.A.	N.A.	N.A.	N.A.	N.A.
A_0054	Pyruvic acid	Pyruvic acid	1060	HMDB0000243	N.D.	684.46	N.D.	N.D.	660.982	879.325	991.77	1132.76	909.928	997.751	885.159	1110.13	741.589	119.859	1004.58	100.998	1.35464	0.037655	*
A_0055	N-Acetylglutamic acid	N-AcGlu	70914	HMDB0001138	574.196	566.949	661.328	750.731	518.172	561.783	685.019	559.807	595.403	511.866	494.059	534.866	605.527	85.1028	563.503	69.4354	0.930601	0.37161
A_0056	2-Hydroxyglutaric acid	2-Hydroxyglutaric acid	43	HMDB0000606,HMDB0000694	65.9387	76.9391	80.4144	92.242	77.4551	56.0241	76.2252	70.362	64.1061	80.4724	69.4381	53.564	74.8356	12.4774	69.028	9.4666	0.922395	0.3866
A_0057	Carbamoylphosphate	Carbamoyl-P	278	HMDB0001096	N.D.	N.D.	N.D.	N.D.	N.D.	N.D.	N.D.	N.D.	N.D.	N.D.	N.D.	N.D.	N.A.	N.A.	N.A.	N.A.	N.A.	N.A.
A_0058	Succinic acid	Succinic acid	1110	HMDB0000254	205.14	135.28	301.807	263.398	216.428	214.58	260.641	234.957	299.854	236.843	298.591	196.867	222.772	56.5156	254.625	40.1346	1.14299	0.28938
A_0059	Malic acid	Malic acid	525	HMDB0000156,HMDB0000744	110.076	N.D.	282.183	473.151	N.D.	0.501355	1256.91	856.816	1072.85	1200.13	1565.4	737.995	216.478	206.693	1115.02	296.922	5.15071	0.00050251	***
A_0060	2-Oxoglutaric acid	2-OG	51	HMDB0000208	N.D.	N.D.	250.389	N.D.	N.D.	N.D.	N.D.	70.413	475.368	N.D.	82.5461	N.D.	250.389	N.A.	209.442	230.378	0.836468	N.A.
A_0061	Fumaric acid	Fumaric acid	444972	HMDB0000134	N.D.	N.D.	N.D.	N.D.	N.D.	N.D.	N.D.	N.D.	N.D.	N.D.	N.D.	N.D.	N.A.	N.A.	N.A.	N.A.	N.A.	N.A.
A_0062	Citric acid	Citric acid	311	HMDB0000094	2386.66	2001.53	2273.56	1802.74	1444.38	1918.68	3637.81	2972.11	2897.11	2383.41	3274.8	2493.73	1971.26	338.712	2943.16	471.335	1.49303	0.0026225	**
A_0063	cis-Aconitic acid	cis-Aconitic acid	643757	HMDB0000072	N.D.	N.D.	N.D.	N.D.	N.D.	N.D.	1.32821	N.D.	N.D.	N.D.	12.5572	N.D.	N.A.	N.A.	6.94273	7.94013	1<	N.A.
A_0064	Isocitric acid	Isocitric acid	1198	HMDB0000193	N.D.	N.D.	N.D.	N.D.	N.D.	N.D.	N.D.	N.D.	N.D.	N.D.	N.D.	N.D.	N.A.	N.A.	N.A.	N.A.	N.A.	N.A.
C_0001	Urea	Urea	1176	HMDB0000294	4709.52	5144.48	6484.78	4049.1	3338.53	2562.6	5470.92	4507.63	4373.89	3763.48	4076.98	4362.98	4381.5	1387.1	4425.98	577.228	1.01015	0.94431
C_0002	Gly	Gly	750	HMDB0000123	8569.44	8850.05	9095.97	6904.34	6147.95	7055	11266.3	10764.1	10038.6	8649.05	8218.28	8510.57	7770.46	1221.1	9574.49	1290.01	1.23217	0.03218	*
C_0003	Putrescine	Putrescine	1045	HMDB0001414	N.D.	N.D.	N.D.	N.D.	N.D.	N.D.	2.07794	N.D.	1.46016	8.89108	6.25153	4.15122	N.A.	N.A.	4.56639	3.06415	1<	N.A.
C_0004	Sarcosine	Sarcosine	1088	HMDB0000271	100.881	110.038	127.487	80.5162	121.357	94.6932	156.723	108.076	128.376	129.462	105.967	115.598	105.829	17.4191	124.034	18.8101	1.17202	0.11277
C_0005	β-Ala	b-Ala	239	HMDB0000056	395.915	428.499	610.956	323.662	296.57	310.056	684.504	622.114	563.767	411.693	432.795	407.181	394.276	118.11	520.342	119.555	1.31974	0.096004
C_0006	Ala	Ala	602	HMDB0000161,HMDB0001310	8433.43	8500.47	8471.85	7531.39	8084.5	8085.13	9744.92	8239.49	8843.09	10042.5	9401.82	8830.42	8184.46	371.698	9183.71	668.199	1.12209	0.012965	*
C_0007	γ-Aminobutyric acid	g-Aminobutyric acid	119	HMDB0000112	102.404	119.296	158.578	93.7393	83.9348	73.6421	134.2	130.714	129.158	90.1238	105.114	91.6563	105.266	30.4471	113.494	20.317	1.07817	0.59569
C_0008	N,N-Dimethylglycine	DMG	673	HMDB0000092	262.091	256.177	245.512	273.923	245.503	280.034	302.679	274.868	232.151	265.996	242.495	215.578	260.54	14.3704	255.628	31.6833	0.981146	0.73965
C_0009	Choline	Choline	305	HMDB0000097	1682.2	1558.91	1588.51	1680.51	1614.88	1784.12	1560.17	1334.84	1303.63	1541.73	1482.21	1296.52	1651.52	81.5541	1419.85	121.965	0.859721	0.0040302	**
C_0010	Ser	Ser	617	HMDB0000187,HMDB0003406	1603.58	1602.93	1963.2	1493.01	1239.45	1405.07	2050.64	1860.47	1801.14	1451.18	1434.3	1514.41	1551.21	243.759	1685.36	254.793	1.08648	0.37339
C_0011	Carnosine	Carnosine	439224	HMDB0000033	14.3399	14.0122	17.9698	16.2903	13.4909	14.9842	14.8339	17.4605	14.4496	16.8954	12.0578	9.84329	15.1812	1.67193	14.2567	2.89519	0.939105	0.51731
C_0012	Creatinine	Creatinine	588	HMDB0000562	50.2512	52.094	62.8956	48.6659	45.1101	49.2226	54.0368	55.5812	51.1452	49.696	48.2975	46.3858	51.3732	6.09468	50.8571	3.47572	0.989953	0.86151
C_0013	Pro	Pro	614	HMDB0000162,HMDB0003411	1888.61	1785.07	2128.99	1049.73	499.121	828.029	3216.11	2525.31	2467.83	1385.95	1303.13	1518.63	1363.26	659.055	2069.49	779.637	1.51805	0.12187
C_0014	Val	Val	1182	HMDB0000883	3639.61	3597.97	4316.52	3363.32	2955.03	3297.26	3892.38	3466.22	3234.34	2764.93	2818.22	3051.76	3528.28	457.771	3204.64	426.222	0.908272	0.23385
C_0015	Betaine	Betaine	247	HMDB0000043	13258.1	14302.6	16430.4	12832.8	12031.2	12861.7	15895.9	15079.6	14116	11688	11682.5	12816.6	13619.5	1562.96	13546.4	1769.5	0.994639	0.94114
C_0016	Homoserine	Homoserine	12647	HMDB0000719	N.D.	N.D.	N.D.	N.D.	N.D.	N.D.	N.D.	N.D.	N.D.	N.D.	N.D.	N.D.	N.A.	N.A.	N.A.	N.A.	N.A.	N.A.
C_0017	Thr	Thr	6288	HMDB0000167	1092.65	1024.46	1313.07	956.035	794.688	919.8	1245.72	1219.86	1238.46	988.112	953.849	1064.42	1016.78	176.649	1118.4	132.579	1.09994	0.28806
C_0018	Betaine aldehyde	BTL	249	HMDB0001252	38.6289	40.7543	59.267	26.5286	15.7271	19.5759	63.4223	49.3112	45.8771	13.1005	18.8183	18.6462	33.4136	16.1318	34.8626	20.6868	1.04336	0.89522
C_0019	Cys	Cys	594	HMDB0000574,HMDB0003417	68.8068	36.9926	67.7697	72.6814	54.0571	63.1773	46.1083	45.9803	40.1037	47.0189	40.8271	37.7959	60.5808	13.2021	42.9724	3.86997	0.70934	0.020872	*
C_0020	Hydroxyproline	Hydroxyproline	5810	HMDB0000725	196.199	193.887	215.226	141.293	140.83	149.952	354.748	320.336	271.035	223.996	233.328	229.434	172.898	32.6461	272.146	54.3989	1.57403	0.0047907	**
C_0021	Creatine	Creatine	586	HMDB0000064	100.53	106.579	120.432	81.2622	84.0928	89.4346	723.831	618.535	625.306	504.598	489.439	491.314	97.0551	14.9986	575.504	95.766	5.92966	4.9766e-05	***
C_0022	Leu	Leu	857	HMDB0000687	2850.1	2826.75	3372.85	2478.38	2084.47	2369.28	3178.91	2832.05	2727.57	2281.4	2252.88	2443.55	2663.64	451.832	2619.39	360.411	0.983388	0.85518
C_0023	Ile	Ile	791	HMDB0000172	2272.11	2237.14	2631.99	2019.4	1728.71	1980.18	2477.09	2286.54	2073.86	1774.91	1796.57	1929.12	2144.92	309.206	2056.35	280.427	0.958706	0.61466
C_0024	Asn	Asn	236	HMDB0000168,HMDB0033780	326.527	310.769	404.876	381.894	325.964	353.618	358.385	302.949	312.025	278.735	278.515	297.293	350.608	36.6259	304.651	29.5074	0.868921	0.038788	*
C_0025	Ornithine	Ornithine	389	HMDB0000214,HMDB0003374	4327.78	4298.83	5498.39	5293.62	4574.62	4936.61	4676.61	4250.93	3692.98	3906.67	4075.17	4345.38	4821.64	504.425	4157.96	346.112	0.862353	0.026516	*
C_0026	Asp	Asp	424	HMDB0000191,HMDB0006483	3319.38	3224.39	3234.28	4765.04	5122.94	4945.66	3534.69	3698.2	3327.98	5152.7	4613	4301.69	4101.95	930.522	4104.71	705.537	1.00067	0.9955
C_0027	Homocysteine	Homocysteine	778	HMDB0000742	N.D.	N.D.	N.D.	N.D.	N.D.	N.D.	19.0632	20.589	N.D.	N.D.	N.D.	N.D.	N.A.	N.A.	19.8261	1.07885	1<	N.A.
C_0028	Adenine	Adenine	190	HMDB0000034	11.6163	N.D.	13.7757	10.2326	N.D.	11.9719	10.296	11.7807	8.18393	8.28926	9.33502	9.63695	11.8991	1.45879	9.58697	1.34415	0.805686	0.043424	*
C_0029	Hypoxanthine	Hypoxanthine	790	HMDB0000157	N.D.	N.D.	N.D.	N.D.	N.D.	N.D.	N.D.	N.D.	N.D.	N.D.	N.D.	N.D.	N.A.	N.A.	N.A.	N.A.	N.A.	N.A.
C_0030	Spermidine	Spermidine	1102	HMDB0001257	1.4989	N.D.	N.D.	3.71846	2.06975	0.715063	9.40128	4.90589	6.43265	5.30026	5.62219	5.34678	2.00054	1.27281	6.16817	1.66387	3.08325	0.0022555	**
C_0031	Gln	Gln	738	HMDB0000641,HMDB0003423	8843	8423.26	7844.8	6330.33	6049.05	6054.82	8655.17	8105.67	8092.44	7255.11	5842.53	5810.4	7257.54	1263.66	7293.55	1221.34	1.00496	0.96096
C_0032	Lys	Lys	866	HMDB0000182,HMDB0003405	4284.92	4700.2	6069.94	4016.08	3426.49	3802.56	5159.79	4708.04	4358.8	3385.86	3506.88	3769.67	4383.36	931.927	4148.17	709.482	0.946344	0.63417
C_0033	Glu	Glu	611	HMDB0000148,HMDB0003339	42032.6	43946.9	50204.1	43275.3	42817.1	45587.3	44487.2	46700.6	43779.9	43316.8	42569.9	40951.7	44643.9	2977.25	43634.4	1927.72	0.977387	0.50416
C_0034	Met	Met	876	HMDB0000696	491.732	489.551	589.412	551.455	467.863	463.213	576.494	461.657	434.439	477.756	442.878	462.533	508.871	50.4651	475.959	51.6015	0.935324	0.29015
C_0035	Guanine	Guanine	764	HMDB0000132	N.D.	N.D.	N.D.	N.D.	N.D.	N.D.	N.D.	N.D.	N.D.	N.D.	N.D.	N.D.	N.A.	N.A.	N.A.	N.A.	N.A.	N.A.
C_0036	His	His	773	HMDB0000177	1320.87	1367.65	1497.67	1014.85	954.419	974.375	1510.32	1392.51	1393.42	1153.99	948.675	1052.22	1188.31	234.948	1241.85	222.43	1.04506	0.69373
C_0037	Carnitine	Carnitine	85	HMDB0000062	423.003	406.211	463.744	452.915	417.411	470.193	559.229	497.754	448.82	500.803	473.965	471.843	438.913	26.7432	492.069	38.0169	1.12111	0.020724	*
C_0038	Phe	Phe	994	HMDB0000159	395.351	393.37	490.773	368.12	284.918	333.62	508.124	424.432	421.136	363.826	361.922	389.397	377.692	69.2617	411.473	54.4344	1.08944	0.37091
C_0039	Arg	Arg	6322	HMDB0000517,HMDB0003416	40.5959	33.5418	49.889	38.2434	35.5391	34.5752	51.8432	45.4194	41.158	31.4976	28.8095	38.6763	38.7307	6.04324	39.5673	8.59207	1.0216	0.84968
C_0040	Citrulline	Citrulline	9750	HMDB0000904	1172.72	1389.01	2116.05	1023.38	890.643	966.545	1780.51	1611.14	1567.94	800.875	1009.26	1234.07	1259.72	455.105	1333.97	382.249	1.05893	0.76608
C_0041	Tyr	Tyr	1153	HMDB0000158	484.787	518.647	660.925	417.372	358.074	370.393	594.859	505.015	485.807	379.242	374.259	431.484	468.366	113.349	461.778	84.3172	0.985933	0.91149
C_0042	S-Adenosylhomocysteine	SAH	439155	HMDB0000939	89.2797	86.7635	80.8501	78.3868	63.334	73.0529	87.7043	83.7468	78.5853	66.549	60.2488	64.3073	78.6112	9.48292	73.5236	11.3228	0.935282	0.41911
C_0043	Spermine	Spermine	1103	HMDB0001256	N.D.	10.7075	11.9246	17.8578	N.D.	15.378	16.3324	12.8716	12.554	15.9964	15.7664	14.004	13.967	3.26213	14.5875	1.66369	1.04442	0.74293
C_0044	Trp	Trp	1148	HMDB0000929	117.41	116.686	131.105	89.1384	76.4287	98.0145	128.5	106.509	99.5415	97.1806	77.7638	78.6482	104.797	20.4376	98.0237	18.9191	0.935367	0.56467
C_0045	Cystathionine	Cystathionine	834	HMDB0000099	140.181	139.063	155.275	115.481	123.923	124.17	137.463	140.103	128.667	126.769	116.207	124.156	133.016	14.5036	128.894	8.79827	0.969017	0.56776
C_0046	Adenosine	Adenosine	60961	HMDB0000050	27.6369	25.5098	25.7591	26.9156	29.8349	24.6233	11.5482	17.005	10.2065	21.0801	19.3903	7.93946	26.7133	1.86362	14.5283	5.36041	0.543859	0.0017266	**
C_0047	Inosine	Inosine	6021	HMDB0000195	41.1774	46.0223	48.2293	46.9892	44.1376	41.3409	59.3648	47.5402	40.3339	45.0473	41.7743	43.103	44.6494	2.94748	46.1939	6.92858	1.03459	0.63131
C_0048	Guanosine	Guanosine	6802	HMDB0000133	33.8571	32.883	30.8722	31.55	35.4855	34.5402	36.7764	28.8571	27.5005	22.0409	20.0653	27.6947	33.198	1.7716	27.1558	5.87022	0.817996	0.05298
C_0049	Argininosuccinic acid	ArgSuccinate	16950	HMDB0000052	152.479	151.154	191.371	145.521	147.258	140.545	175.007	175.307	149.311	138.574	148.781	166.755	154.721	18.4512	158.956	15.4779	1.02737	0.67612
C_0050	Glutathione (GSSG)	GSSG	65359	HMDB0003337	4894.89	7350.15	6460.98	4318.81	3841.14	5002.43	5258.49	5139.03	4922.5	3750.54	4281.34	5349.93	5311.4	1333.71	4783.64	634.247	0.900636	0.40982
C_0051	Glutathione (GSH)	GSH	124886	HMDB0000125	32797.2	25841.3	32626.6	35467.5	32216.3	32831.4	34683	29717.9	28114.8	29948.9	28759.4	27758.6	31963.4	3215.93	29830.4	2528.14	0.933269	0.23195
C_0052	S-Adenosylmethionine	SAM	34755	HMDB0001185	160.961	169.002	180.21	177.424	175.826	183.261	167.292	192.007	174.681	186.016	178.742	185.303	174.447	8.16327	180.674	8.91217	1.03569	0.23584
-	Adenylate Energy Charge	No Label			0.812341	0.792433	0.817959	0.826983	0.8172	0.820226	0.820073	0.814225	0.812857	0.811865	0.828839	0.825757	0.814524	0.0118278	0.818936	0.00714186	1.00542	0.45602
-	Total Adenylate	No Label			17234	14559.2	15436.2	18384.2	17606.5	15778.7	20423.5	16789.9	17003.7	17329.4	18110.8	17471.8	16499.8	1465.07	17854.9	1337.55	1.08213	0.12549
-	Guanylate Energy Charge	No Label			0.855836	0.855544	0.855245	0.86092	0.850354	0.853595	0.854736	0.847232	0.83873	0.842727	0.865376	0.848559	0.855249	0.00344355	0.84956	0.00945855	0.993348	0.21325
-	Total Guanylate	No Label			2428.89	1955.58	2140.35	2594.99	2201.19	2209.14	2859.81	2459.76	2368.55	2573.12	2692.35	2433.23	2255.02	225.223	2564.47	184.513	1.13723	0.027113	*
-	GSH/GSSG	No Label			6.70031	3.51575	5.0498	8.21233	8.38716	6.56308	6.59562	5.78279	5.71149	7.98522	6.71738	5.18858	6.40474	1.8704	6.33018	0.994505	0.988359	0.93352
-	Total Glutathione	No Label			42587	40541.6	45548.6	44105.1	39898.5	42836.2	45200	39995.9	37959.8	37450	37322.1	38458.4	42586.2	2123.64	39397.7	3002.54	0.925129	0.062658
-	NADPH/NADP+	No Label			0.581909	0.642748	0.610748	0.460088	0.620765	0.488788	0.525827	0.516669	0.543679	0.543535	0.523259	0.422346	0.567508	0.0752467	0.512553	0.0455495	0.903164	0.1634
-	NADH/NAD+	No Label			0.134785	0.138569	0.131848	0.15692	0.172483	0.144082	0.136162	0.121804	0.12283	0.155035	0.141217	0.129507	0.146448	0.0155198	0.134426	0.0125843	0.917909	0.17258
-	Lactate/Pyruvate	No Label			N.A.	5.43843	N.A.	N.A.	1.30882	1.46862	10.0432	6.29264	7.16892	6.68183	9.34997	4.99572	2.73862	2.33946	7.42204	1.91634	2.71014	0.048897	*
-	Glycerol 3-phosphate/DHAP	No Label			141.182	148.123	177.809	186.391	109.551	146.252	133.693	117.477	107.189	67.6139	57.1309	69.4599	151.551	27.6211	92.0939	31.4217	0.607675	0.0060544	**
-	Total Amino Acids	No Label			92075.5	93986.8	104540	87116.1	83506.8	89021	102684	99691	95211.6	91277.8	87265	86484.4	91707.7	7287.69	93768.9	6605.97	1.02248	0.619
-	Total Essential Amino Acids	No Label			16464.8	16753.8	20413.3	14856.8	12773	14238.3	18677.3	16897.8	15981.6	13288	13159.6	14241.3	15916.7	2647.41	15374.3	2197.32	0.965923	0.70774
-	Total Non-essential Amino Acids	No Label			75610.7	77233.1	84126.6	72259.3	70733.8	74782.7	84006.2	82793.2	79230	77989.8	74105.4	72243.1	75791	4704.45	78394.6	4646.25	1.03435	0.35754
-	Total Glucogenic Amino Acids	No Label			84940.5	86459.9	95097.2	80621.6	77995.8	82849.2	94344.9	92150.9	88125.2	85610.5	81505.3	80271.2	84660.7	5937.19	87001.3	5641.72	1.02765	0.49991
-	Total Ketogenic Amino Acids	No Label			11497.3	11817.3	14670.7	10344.5	8753.79	9873.85	13293	12082.4	11405.2	9270.52	9324.12	10106.3	11159.6	2048.39	10913.6	1621.56	0.977958	0.8225
-	Total BCAA	No Label			8761.82	8661.86	10321.4	7861.1	6768.21	7646.73	9548.38	8584.81	8035.77	6821.24	6867.67	7424.43	8336.85	1215.55	7880.38	1063.75	0.945248	0.50484
-	Total Aromatic Amino Acids	No Label			997.549	1028.7	1282.8	874.63	719.421	802.027	1231.48	1035.96	1006.48	840.248	813.945	899.53	950.856	199.976	971.274	155.048	1.02147	0.84752
-	Fischer's Ratio	No Label			8.78335	8.42018	8.04594	8.98791	9.40785	9.53424	7.75356	8.28686	7.984	8.11812	8.43752	8.25368	8.86325	0.571498	8.13896	0.243782	0.918282	0.025426	*
-	Total Glu-related Amino Acids	No Label			54125.7	55556.5	61725.4	51708.4	50355.3	53479	57920.6	58769.5	55774.7	53143.4	50693.1	49371.6	54491.7	3986.89	54278.8	3844.31	0.996093	0.92685
-	Total Pyr-related Amino Acids	No Label			19885.3	20131.6	21043	17046.6	16397.1	17626.2	24482.2	22236.4	22060.9	21275	20126.8	20036.3	18688.3	1904.38	21702.9	1648.16	1.16131	0.015302	*
-	Total Acetyl CoA-related Amino Acids	No Label			9524.54	9880.78	12205.9	8603	7316.1	8250.03	10944.3	9933.14	9259.77	7539.35	7634.09	8220.99	9296.72	1694.45	8921.94	1362.94	0.959686	0.68224
-	Total Fumarate-related Amino Acids	No Label			880.139	912.017	1151.7	785.492	642.993	704.013	1102.98	929.447	906.943	743.068	736.181	820.881	846.059	181.113	873.251	138.238	1.03214	0.77641
-	Total Succinyl CoA-related Amino Acids	No Label			6403.45	6324.66	7537.92	5934.17	5151.6	5740.66	6945.96	6214.42	5742.65	5017.6	5057.67	5443.41	6182.08	803.223	5736.95	742.262	0.927997	0.34244
-	Total Oxaloacetate-related Amino Acids	No Label			3645.9	3535.16	3639.15	5146.94	5448.9	5299.28	3893.08	4001.15	3640.01	5431.43	4891.51	4598.99	4452.56	932.282	4409.36	683.834	0.990299	0.92905
-	Malate/Asp	No Label			0.0331617	N.A.	0.0872477	0.0992964	N.A.	0.000101373	0.355591	0.231685	0.322372	0.232912	0.339346	0.171559	0.0549518	0.0465219	0.275577	0.0737902	5.01489	0.00040667	***
-	Citrulline/Ornithine	No Label			0.270976	0.323113	0.384848	0.193324	0.194692	0.195791	0.380727	0.379009	0.424572	0.205002	0.24766	0.283995	0.260457	0.0806512	0.320161	0.0870161	1.22923	0.24607
-	Glu/2-Oxoglutarate	No Label			N.A.	N.A.	200.504	N.A.	N.A.	N.A.	N.A.	663.238	92.0968	N.A.	515.711	N.A.	200.504	N.A.	423.682	296.484	2.11308	N.A.
-	G6P/R5P	No Label			N.A.	N.A.	N.A.	N.A.	N.A.	N.A.	N.A.	N.A.	N.A.	N.A.	N.A.	N.A.	N.A.	N.A.	N.A.	N.A.	N.A.	N.A.
-	SAM/SAH	No Label			1.80288	1.94785	2.22894	2.26345	2.77617	2.50861	1.90746	2.29271	2.22282	2.79517	2.96674	2.88153	2.25465	0.356493	2.51107	0.429116	1.11373	0.28737
-	Putrescine/Spermidine	No Label			N.A.	N.A.	N.A.	N.A.	N.A.	N.A.	0.221027	N.A.	0.226992	1.67748	1.11194	0.776397	N.A.	N.A.	0.802767	0.618737	1<	N.A.
ID consists of the initial letter of the measurement mode and a serial number. C indicates cation mode and A indicates anion mode.
N.D.: Not Detected. Subject to analysis but below the detection limit.
N.A.: Not Available. Subject for calculation, but calculation was not possible due to insufficient data.
¶ The ratio of the detection means between the two groups is calculated with the latter as the denominator.
|| Indicates the p-value of the unpaired two-sided Welch's t-test and its range. (*<0.05, **<0.01, ***<0.001)
Sorted by ID (ascending order).

## Sheet: Fig5
	Figure 5l
	ChIP-PCR of G6pc
	Ct Beads	IL13 Beads	Ct Anti-STAT3	IL13 Anti-STAT3
	1.44372	1.00513	1.56534	3.92283
	1.19813	3.93748	0.401242	4.44231
	2.3992	0.530724	2.79468	2.56424
	ChIP-PCR of Pck1
	Ct.beads	13.beads	Ct.STAT3	13.STAT3
	0.35911	0.83097	0.88854	2.31076
	0.43907	0.75505	0.96388	1.36542
	1.14103	0.9261	0.87928	1.93639
	Figure 5m
	qPCR for G6pc						qPCR for Pck1
	Ct si	Il13ra1 si	Il4ra si	Stat3 si	Stat6 si		Ct si	Il13ra1 si	Il4ra si	Stat3 si	Stat6 si
	0.870002	1.55488	1.31952	1.71796	1.21574		0.924557	1.3265	1.53248	2.00589	1.31387
	1.06607	1.63906	1.62611	1.96673	1.441		0.827392	1.87052	2.14985	2.01629	1.70495
	1.06393	1.43935	1.48384	1.22318	0.633398		1.24805	1.49465	1.62613	1.59024	0.582945

## Sheet: Fig5 AllMarkers.liver
	AllMarkers of each cell types isolated from liver tissues shown in Fig. 4b.
	Two-sided Wilcoxon test were used.
	Adjusted p-value were calculated based on bonferroni correction using all genes in the dataset
		p_val	avg_log2FC	pct.1	pct.2	p_val_adj	cluster	gene
	Saa2	0	0.796418	0.987	0.924	0	Hepatocyte1	Saa2
	Hp	0	0.781555	0.995	0.941	0	Hepatocyte1	Hp
	Saa1	2.47652e-258	0.74731	0.992	0.935	4.95303e-255	Hepatocyte1	Saa1
	Apoa1	1.95962e-252	0.483364	1	0.968	3.91924e-249	Hepatocyte1	Apoa1
	Iglc3	2.96681e-245	0.350607	0.603	0.484	5.93361e-242	Hepatocyte1	Iglc3
	Cyp2e1	3.76004e-135	0.369906	0.954	0.896	7.52008e-132	Hepatocyte1	Cyp2e1
	Ttc36	2.60769e-132	0.736568	0.836	0.798	5.21539e-129	Hepatocyte1	Ttc36
	Hpx	9.97728e-122	0.496718	0.975	0.9	1.99546e-118	Hepatocyte1	Hpx
	Orm1	5.2657e-114	0.935954	0.903	0.849	1.05314e-110	Hepatocyte1	Orm1
	Hamp	9.86458e-114	0.783425	0.829	0.788	1.97292e-110	Hepatocyte1	Hamp
	Fkbp2	2.7988e-79	0.427279	0.297	0.486	5.59761e-76	Hepatocyte1	Fkbp2
	Cyp2d9	1.08017e-67	0.28965	0.318	0.548	2.16033e-64	Hepatocyte1	Cyp2d9
	Prdx4	1.20651e-62	0.264647	0.514	0.602	2.41302e-59	Hepatocyte1	Prdx4
	Fgb	1.03518e-61	0.365836	0.964	0.902	2.07036e-58	Hepatocyte1	Fgb
	Aadac	7.42908e-59	0.270958	0.143	0.295	1.48582e-55	Hepatocyte1	Aadac
	Cyp3a11	9.29054e-55	0.374113	0.778	0.781	1.85811e-51	Hepatocyte1	Cyp3a11
	Apoc2	5.88505e-53	0.531597	0.821	0.82	1.17701e-49	Hepatocyte1	Apoc2
	Apoc3	1.93441e-45	0.254416	0.983	0.93	3.86881e-42	Hepatocyte1	Apoc3
	Mup12	2.78429e-45	0.383247	0.13	0.251	5.56859e-42	Hepatocyte1	Mup12
	C3	2.82617e-35	0.591479	0.981	0.925	5.65234e-32	Hepatocyte1	C3
	Ahsg	6.61162e-25	0.306246	0.952	0.901	1.32232e-21	Hepatocyte1	Ahsg
	Proc	5.06334e-24	0.284356	0.385	0.467	1.01267e-20	Hepatocyte1	Proc
	Ambp	2.4995e-21	0.5429	0.806	0.783	4.999e-18	Hepatocyte1	Ambp
	Apoh	3.15553e-16	0.291229	0.836	0.819	6.31106e-13	Hepatocyte1	Apoh
	Mup21	2.53194e-14	0.591636	0.321	0.293	5.06389e-11	Hepatocyte1	Mup21
	Mup9	4.63173e-13	0.28228	0.42	0.397	9.26346e-10	Hepatocyte1	Mup9
	Mup17	6.94318e-11	0.400908	0.391	0.369	1.38864e-07	Hepatocyte1	Mup17
	Hmgcs2	3.10326e-10	0.275388	0.936	0.917	6.20652e-07	Hepatocyte1	Hmgcs2
	Rida	2.9513e-08	0.349629	0.714	0.777	5.9026e-05	Hepatocyte1	Rida
	Asl	6.63119e-07	0.390274	0.585	0.714	0.00132624	Hepatocyte1	Asl
	Sds	2.37189e-05	0.472085	0.57	0.613	0.0474378	Hepatocyte1	Sds
	Ubb	3.23854e-47	0.782055	0.744	0.678	6.47707e-44	Hepatocyte3	Ubb
	Ttc361	2.24453e-37	0.524094	0.847	0.814	4.48907e-34	Hepatocyte3	Ttc36
	Eno1	4.83569e-27	0.588482	0.256	0.19	9.67137e-24	Hepatocyte3	Eno1
	Aldob	1.34335e-26	0.397308	0.911	0.889	2.6867e-23	Hepatocyte3	Aldob
	Akr1c6	9.98551e-26	1.11212	0.522	0.458	1.9971e-22	Hepatocyte3	Akr1c6
	Ift20	1.50542e-22	0.385716	0.42	0.337	3.01085e-19	Hepatocyte3	Ift20
	Alas1	6.34839e-22	0.817681	0.483	0.417	1.26968e-18	Hepatocyte3	Alas1
	Rgn	6.91826e-22	0.949321	0.604	0.548	1.38365e-18	Hepatocyte3	Rgn
	Hmgb1	8.4091e-19	0.580773	0.533	0.465	1.68182e-15	Hepatocyte3	Hmgb1
	Eif3i	3.82716e-18	0.616344	0.451	0.395	7.65432e-15	Hepatocyte3	Eif3i
	Blvrb	1.44432e-17	0.641628	0.541	0.494	2.88863e-14	Hepatocyte3	Blvrb
	Snrpd1	2.80676e-17	0.370035	0.341	0.306	5.61352e-14	Hepatocyte3	Snrpd1
	Rida1	2.30781e-16	0.471972	0.742	0.746	4.61562e-13	Hepatocyte3	Rida
	Rexo2	3.91511e-16	0.590185	0.49	0.441	7.83023e-13	Hepatocyte3	Rexo2
	Psmb5	1.90336e-12	0.690205	0.439	0.402	3.80673e-09	Hepatocyte3	Psmb5
	Zcchc7	7.72509e-12	0.310498	0.307	0.28	1.54502e-08	Hepatocyte3	Zcchc7
	Ranbp1	7.90779e-12	0.344199	0.258	0.236	1.58156e-08	Hepatocyte3	Ranbp1
	Neat1	3.9857e-11	0.952183	0.116	0.28	7.97139e-08	Hepatocyte3	Neat1
	Calm1	1.03823e-10	0.259601	0.424	0.394	2.07645e-07	Hepatocyte3	Calm1
	Hspb1	1.14592e-09	0.347628	0.163	0.291	2.29184e-06	Hepatocyte3	Hspb1
	Csad	5.56618e-09	0.335071	0.362	0.333	1.11324e-05	Hepatocyte3	Csad
	Ccdc152	5.73863e-08	0.358088	0.277	0.376	0.000114773	Hepatocyte3	Ccdc152
	Srp9	6.63443e-08	0.490798	0.559	0.542	0.000132689	Hepatocyte3	Srp9
	S100a10	1.34111e-07	0.58217	0.595	0.597	0.000268223	Hepatocyte3	S100a10
	H1f0	7.44623e-07	0.260762	0.357	0.464	0.00148925	Hepatocyte3	H1f0
	Nme1	6.74938e-06	0.409103	0.416	0.402	0.0134988	Hepatocyte3	Nme1
	Oat	3.59567e-05	0.636388	0.622	0.649	0.0719135	Hepatocyte3	Oat
	Sub1	4.69863e-05	0.276283	0.455	0.452	0.0939726	Hepatocyte3	Sub1
	Ptma	8.10582e-05	0.377852	0.646	0.681	0.162116	Hepatocyte3	Ptma
	Aldh9a1	0.000220053	0.303343	0.39	0.395	0.440106	Hepatocyte3	Aldh9a1
	Gnl3	0.000285564	0.275316	0.247	0.271	0.571129	Hepatocyte3	Gnl3
	Mrpl57	0.000905078	0.42293	0.348	0.356	1	Hepatocyte3	Mrpl57
	Mup171	0.00171592	0.420381	0.267	0.391	1	Hepatocyte3	Mup17
	Sod1	0.00224298	0.403426	0.655	0.677	1	Hepatocyte3	Sod1
	Hpgd	0.00310847	0.459811	0.442	0.46	1	Hepatocyte3	Hpgd
	Snrpd2	0.00396318	0.397253	0.267	0.36	1	Hepatocyte3	Snrpd2
	Nnmt	0.00444045	0.322092	0.412	0.494	1	Hepatocyte3	Nnmt
	Ubb1	2.82879e-148	0.591538	0.935	0.645	5.65759e-145	Hepatocyte2	Ubb
	Psmb51	2.57132e-130	0.482885	0.666	0.365	5.14264e-127	Hepatocyte2	Psmb5
	Ttc362	7.99712e-109	0.456506	0.981	0.792	1.59942e-105	Hepatocyte2	Ttc36
	Rgn1	3.05804e-103	0.336286	0.793	0.516	6.11608e-100	Hepatocyte2	Rgn
	Eif3i1	2.53603e-102	0.363234	0.604	0.369	5.07205e-99	Hepatocyte2	Eif3i
	Fgl1	3.15026e-102	0.27827	0.933	0.729	6.30052e-99	Hepatocyte2	Fgl1
	Gapdh	3.41653e-99	0.397354	0.857	0.628	6.83306e-96	Hepatocyte2	Gapdh
	Nnmt1	4.79724e-93	0.255103	0.606	0.468	9.59447e-90	Hepatocyte2	Nnmt
	Rida2	2.02111e-92	0.382021	0.951	0.714	4.04222e-89	Hepatocyte2	Rida
	Serpina1d	2.53319e-64	0.267314	0.894	0.558	5.06638e-61	Hepatocyte2	Serpina1d
	Cp	0	2.00113	0.951	0.507	0	Hepatocyte4	Cp
	Cyp4a10	0	1.8008	0.99	0.698	0	Hepatocyte4	Cyp4a10
	Slc10a1	0	1.70019	0.941	0.397	0	Hepatocyte4	Slc10a1
	Cfi	0	1.6781	0.968	0.499	0	Hepatocyte4	Cfi
	Crp	0	1.53061	0.893	0.393	0	Hepatocyte4	Crp
	Apoa4	0	1.42938	0.946	0.637	0	Hepatocyte4	Apoa4
	Apon	0	1.41302	0.892	0.467	0	Hepatocyte4	Apon
	C9	0	1.3813	0.873	0.306	0	Hepatocyte4	C9
	Fn1	0	1.37633	0.983	0.658	0	Hepatocyte4	Fn1
	Cfh	0	1.36441	0.989	0.74	0	Hepatocyte4	Cfh
	Serpina3k	0	1.35805	1	0.939	0	Hepatocyte4	Serpina3k
	Slco1b2	0	1.34557	0.953	0.559	0	Hepatocyte4	Slco1b2
	Cyp4a14	0	1.32414	0.996	0.811	0	Hepatocyte4	Cyp4a14
	Elovl2	0	1.29607	0.847	0.477	0	Hepatocyte4	Elovl2
	C4bp	0	1.27634	0.932	0.483	0	Hepatocyte4	C4bp
	Dhcr24	0	1.2395	0.896	0.488	0	Hepatocyte4	Dhcr24
	Tspan31	0	1.22889	0.884	0.395	0	Hepatocyte4	Tspan31
	Hrg	0	1.21253	0.958	0.554	0	Hepatocyte4	Hrg
	Slc2a2	0	1.21168	0.855	0.412	0	Hepatocyte4	Slc2a2
	Fga	0	1.20012	0.997	0.811	0	Hepatocyte4	Fga
	F2	0	1.19546	0.972	0.598	0	Hepatocyte4	F2
	Cyp4a12a	0	1.19496	0.895	0.486	0	Hepatocyte4	Cyp4a12a
	Itih4	0	1.17494	0.984	0.763	0	Hepatocyte4	Itih4
	Slc7a2	0	1.17427	0.897	0.483	0	Hepatocyte4	Slc7a2
	Cyp2f2	0	1.16044	0.818	0.287	0	Hepatocyte4	Cyp2f2
	Cfhr2	0	1.15171	0.913	0.552	0	Hepatocyte4	Cfhr2
	Selenop	0	1.14372	1	0.911	0	Hepatocyte4	Selenop
	Serpina3c	0	1.12963	0.896	0.525	0	Hepatocyte4	Serpina3c
	Ehhadh	0	1.12093	0.947	0.591	0	Hepatocyte4	Ehhadh
	Zfp36l1	0	1.11277	0.864	0.394	0	Hepatocyte4	Zfp36l1
	Cps1	0	1.10499	0.995	0.801	0	Hepatocyte4	Cps1
	Cpt1a	0	1.10347	0.846	0.449	0	Hepatocyte4	Cpt1a
	Mia3	0	1.10174	0.826	0.373	0	Hepatocyte4	Mia3
	Itih3	0	1.09954	0.947	0.611	0	Hepatocyte4	Itih3
	Gpld1	0	1.06996	0.837	0.373	0	Hepatocyte4	Gpld1
	Ugt3a2	0	1.06311	0.752	0.258	0	Hepatocyte4	Ugt3a2
	Slc4a4	0	1.05473	0.819	0.38	0	Hepatocyte4	Slc4a4
	Serpinf2	0	1.04017	0.867	0.469	0	Hepatocyte4	Serpinf2
	Slc27a2	0	1.03563	0.946	0.468	0	Hepatocyte4	Slc27a2
	P4hb	0	1.0355	0.904	0.528	0	Hepatocyte4	P4hb
	Fads2	0	1.02976	0.825	0.288	0	Hepatocyte4	Fads2
	Alb	0	1.02766	1	1	0	Hepatocyte4	Alb
	Sdha	0	1.02062	0.814	0.309	0	Hepatocyte4	Sdha
	H2-K1	0	1.01925	0.937	0.489	0	Hepatocyte4	H2-K1
	Cat	0	1.0192	0.99	0.699	0	Hepatocyte4	Cat
	Itih2	0	1.01218	0.893	0.491	0	Hepatocyte4	Itih2
	Hc	0	1.00815	0.893	0.529	0	Hepatocyte4	Hc
	F13b	0	0.985943	0.768	0.291	0	Hepatocyte4	F13b
	Col18a1	0	0.967106	0.823	0.361	0	Hepatocyte4	Col18a1
	Reep6	0	0.959509	0.864	0.335	0	Hepatocyte4	Reep6
	Hal	0	0.951928	0.895	0.51	0	Hepatocyte4	Hal
	Tfr2	0	0.949792	0.781	0.348	0	Hepatocyte4	Tfr2
	Itih1	0	0.946722	0.853	0.44	0	Hepatocyte4	Itih1
	Qsox1	0	0.942477	0.85	0.455	0	Hepatocyte4	Qsox1
	Retreg1	0	0.916617	0.832	0.424	0	Hepatocyte4	Retreg1
	Slc35d1	0	0.898591	0.67	0.215	0	Hepatocyte4	Slc35d1
	Cyp2c70	0	0.877106	0.81	0.408	0	Hepatocyte4	Cyp2c70
	Trf	0	0.875796	0.995	0.898	0	Hepatocyte4	Trf
	Apob	0	0.862204	0.988	0.772	0	Hepatocyte4	Apob
	Aqp9	0	0.862089	0.777	0.393	0	Hepatocyte4	Aqp9
	Hykk	0	0.858084	0.767	0.348	0	Hepatocyte4	Hykk
	Pttg1ip	0	0.857016	0.843	0.296	0	Hepatocyte4	Pttg1ip
	F5	0	0.856167	0.85	0.412	0	Hepatocyte4	F5
	Abcd3	0	0.847399	0.873	0.443	0	Hepatocyte4	Abcd3
	Camk2n1	0	0.834141	0.797	0.35	0	Hepatocyte4	Camk2n1
	Agt	0	0.80932	0.891	0.496	0	Hepatocyte4	Agt
	Hspa1b	0	0.804041	0.783	0.379	0	Hepatocyte4	Hspa1b
	Plpp3	0	0.790829	0.8	0.333	0	Hepatocyte4	Plpp3
	Ces1g	0	0.786225	0.798	0.425	0	Hepatocyte4	Ces1g
	Cyp2d26	0	0.773571	0.864	0.378	0	Hepatocyte4	Cyp2d26
	Ces3a	0	0.768456	0.772	0.199	0	Hepatocyte4	Ces3a
	Slc25a15	0	0.745733	0.862	0.474	0	Hepatocyte4	Slc25a15
	Dsg2	0	0.727716	0.695	0.23	0	Hepatocyte4	Dsg2
	Cyp2c54	0	0.725249	0.803	0.39	0	Hepatocyte4	Cyp2c54
	Gcgr	0	0.659168	0.754	0.313	0	Hepatocyte4	Gcgr
	Afm	0	0.64039	0.745	0.19	0	Hepatocyte4	Afm
	Slc8b1	0	0.638685	0.746	0.363	0	Hepatocyte4	Slc8b1
	Serpina11	0	0.635019	0.839	0.406	0	Hepatocyte4	Serpina11
	Proz	0	0.604201	0.687	0.218	0	Hepatocyte4	Proz
	Slco1a4	0	0.599552	0.789	0.417	0	Hepatocyte4	Slco1a4
	App	0	0.573778	0.796	0.436	0	Hepatocyte4	App
	Gulo	0	0.55276	0.783	0.388	0	Hepatocyte4	Gulo
	Aldh1b1	0	0.496352	0.732	0.333	0	Hepatocyte4	Aldh1b1
	Atp1b1	0	0.485603	0.746	0.389	0	Hepatocyte4	Atp1b1
	Hsd17b6	0	0.446596	0.783	0.358	0	Hepatocyte4	Hsd17b6
	Hgfac	0	0.432595	0.751	0.363	0	Hepatocyte4	Hgfac
	Cyp4f15	0	0.394552	0.706	0.292	0	Hepatocyte4	Cyp4f15
	Timd2	0	0.387426	0.689	0.24	0	Hepatocyte4	Timd2
	Nipal1	0	0.252259	0.697	0.184	0	Hepatocyte4	Nipal1
	Calr	1.27924e-307	1.04992	0.838	0.344	2.55847e-304	Hepatocyte4	Calr
	Slc38a4	7.33042e-307	1.04202	0.897	0.481	1.46608e-303	Hepatocyte4	Slc38a4
	Sdc2	8.10895e-307	0.874496	0.804	0.428	1.62179e-303	Hepatocyte4	Sdc2
	Serpina10	1.63569e-306	0.373978	0.78	0.429	3.27138e-303	Hepatocyte4	Serpina10
	G6pc	5.70207e-306	1.14727	0.756	0.232	1.14041e-302	Hepatocyte4	G6pc
	Serpina3m	2.63167e-305	0.549625	0.8	0.462	5.26334e-302	Hepatocyte4	Serpina3m
	Sema4g	6.6306e-305	0.767688	0.724	0.316	1.32612e-301	Hepatocyte4	Sema4g
	Hsd17b13	3.97368e-303	1.04206	0.887	0.487	7.94736e-300	Hepatocyte4	Hsd17b13
	Ddi2	6.95115e-302	0.989846	0.799	0.381	1.39023e-298	Hepatocyte4	Ddi2
	Slc16a12	4.30589e-301	0.611597	0.716	0.341	8.61177e-298	Hepatocyte4	Slc16a12
	Lbp	8.29671e-298	0.477083	0.814	0.408	1.65934e-294	Hepatocyte4	Lbp
	Slc29a1	1.0147e-297	0.543469	0.778	0.37	2.0294e-294	Hepatocyte4	Slc29a1
	Clu	1.4893e-297	1.0626	0.933	0.554	2.97859e-294	Hepatocyte4	Clu
	Lcat	8.43158e-297	0.56375	0.84	0.34	1.68632e-293	Hepatocyte4	Lcat
	Plg	6.56115e-295	1.08529	0.922	0.539	1.31223e-291	Hepatocyte4	Plg
	Sfxn1	7.97398e-295	0.804783	0.823	0.397	1.5948e-291	Hepatocyte4	Sfxn1
	Mug1	3.78276e-294	0.884263	0.977	0.652	7.56551e-291	Hepatocyte4	Mug1
	Cpn2	3.94593e-293	1.08929	0.798	0.447	7.89187e-290	Hepatocyte4	Cpn2
	Serpind1	1.8782e-289	0.994584	0.741	0.298	3.75639e-286	Hepatocyte4	Serpind1
	Hspa5	7.99442e-289	0.767514	0.88	0.435	1.59888e-285	Hepatocyte4	Hspa5
	Ces1c	8.93186e-284	0.3402	0.862	0.505	1.78637e-280	Hepatocyte4	Ces1c
	Acsl1	4.8938e-283	0.963131	0.931	0.463	9.78759e-280	Hepatocyte4	Acsl1
	Cyp3a25	4.40055e-282	0.920508	0.934	0.569	8.80109e-279	Hepatocyte4	Cyp3a25
	Hsd11b1	6.78685e-282	0.868617	0.938	0.539	1.35737e-278	Hepatocyte4	Hsd11b1
	Gaa	2.42212e-279	0.46931	0.658	0.229	4.84424e-276	Hepatocyte4	Gaa
	Ces1b	4.56967e-278	0.892707	0.957	0.653	9.13934e-275	Hepatocyte4	Ces1b
	Mst1	1.85473e-277	0.401584	0.718	0.386	3.70946e-274	Hepatocyte4	Mst1
	Slc16a7	7.85278e-276	0.547448	0.757	0.426	1.57056e-272	Hepatocyte4	Slc16a7
	Tmem176a	1.61219e-275	0.268534	0.793	0.377	3.22439e-272	Hepatocyte4	Tmem176a
	Tmbim6	6.78956e-274	0.973732	0.913	0.571	1.35791e-270	Hepatocyte4	Tmbim6
	Pzp	1.45349e-273	0.949766	0.97	0.679	2.90697e-270	Hepatocyte4	Pzp
	C1rl	1.72936e-273	0.612348	0.681	0.268	3.45872e-270	Hepatocyte4	C1rl
	Lamp2	3.47339e-273	1.00923	0.877	0.497	6.94679e-270	Hepatocyte4	Lamp2
	Pigr	1.0554e-272	1.00168	0.965	0.727	2.11081e-269	Hepatocyte4	Pigr
	Golim4	1.62261e-271	0.435854	0.744	0.378	3.24523e-268	Hepatocyte4	Golim4
	Furin	2.8063e-271	0.775726	0.756	0.379	5.61259e-268	Hepatocyte4	Furin
	Egr1	6.76382e-270	0.827633	0.74	0.411	1.35276e-266	Hepatocyte4	Egr1
	Dennd5b	2.20954e-269	0.574792	0.758	0.363	4.41907e-266	Hepatocyte4	Dennd5b
	Fgg	7.28932e-268	0.719735	0.995	0.839	1.45786e-264	Hepatocyte4	Fgg
	Slc37a4	1.57603e-266	0.935348	0.726	0.316	3.15206e-263	Hepatocyte4	Slc37a4
	Lrp1	1.09289e-264	0.299432	0.769	0.356	2.18578e-261	Hepatocyte4	Lrp1
	Klf9	1.84484e-263	0.804869	0.85	0.464	3.68968e-260	Hepatocyte4	Klf9
	Slc38a3	1.95107e-263	0.773051	0.781	0.415	3.90215e-260	Hepatocyte4	Slc38a3
	Ugt2b34	5.81418e-263	0.996542	0.754	0.391	1.16284e-259	Hepatocyte4	Ugt2b34
	Lifr	3.298e-261	0.407854	0.645	0.23	6.59599e-258	Hepatocyte4	Lifr
	Etnppl	3.48812e-259	0.748527	0.749	0.366	6.97625e-256	Hepatocyte4	Etnppl
	Elovl5	4.81146e-258	1.16893	0.746	0.363	9.62292e-255	Hepatocyte4	Elovl5
	Gjb1	1.09666e-257	0.358877	0.724	0.304	2.19332e-254	Hepatocyte4	Gjb1
	Tex2	9.0899e-257	0.644895	0.703	0.356	1.81798e-253	Hepatocyte4	Tex2
	Abcb11	1.77143e-256	0.727417	0.759	0.41	3.54286e-253	Hepatocyte4	Abcb11
	Apoa5	6.00848e-256	0.867769	0.982	0.731	1.2017e-252	Hepatocyte4	Apoa5
	Tat	5.37436e-255	0.878709	0.976	0.637	1.07487e-251	Hepatocyte4	Tat
	Serping1	9.56964e-253	0.836135	0.866	0.439	1.91393e-249	Hepatocyte4	Serping1
	Uroc1	1.05904e-251	0.79253	0.74	0.274	2.11809e-248	Hepatocyte4	Uroc1
	Ly6e	1.42458e-251	0.352179	0.746	0.363	2.84917e-248	Hepatocyte4	Ly6e
	Lpp	1.90826e-251	0.602404	0.709	0.32	3.81652e-248	Hepatocyte4	Lpp
	Lpgat1	2.93723e-251	0.742402	0.782	0.401	5.87446e-248	Hepatocyte4	Lpgat1
	Cfb	2.19124e-250	0.88384	0.876	0.517	4.38248e-247	Hepatocyte4	Cfb
	Scarb1	8.15728e-250	0.357464	0.716	0.365	1.63146e-246	Hepatocyte4	Scarb1
	Atp1a1	2.25979e-248	0.637226	0.761	0.367	4.51957e-245	Hepatocyte4	Atp1a1
	Rnase4	7.95601e-246	0.961739	0.989	0.769	1.5912e-242	Hepatocyte4	Rnase4
	Tmem56	8.22762e-245	0.997508	0.792	0.427	1.64552e-241	Hepatocyte4	Tmem56
	Lrg1	1.54282e-244	0.835615	0.973	0.755	3.08564e-241	Hepatocyte4	Lrg1
	Lman1	1.75993e-243	0.60169	0.76	0.349	3.51987e-240	Hepatocyte4	Lman1
	Nfib	5.51499e-242	0.628908	0.749	0.383	1.103e-238	Hepatocyte4	Nfib
	Pcx	1.66494e-241	0.43285	0.824	0.429	3.32988e-238	Hepatocyte4	Pcx
	Cyp2c50	1.43578e-240	0.58611	0.757	0.42	2.87156e-237	Hepatocyte4	Cyp2c50
	Serpinc1	4.84587e-240	0.869874	0.963	0.618	9.69173e-237	Hepatocyte4	Serpinc1
	Amfr	2.68304e-239	0.865646	0.767	0.395	5.36609e-236	Hepatocyte4	Amfr
	Atl2	8.2687e-239	0.588534	0.655	0.221	1.65374e-235	Hepatocyte4	Atl2
	Pcmtd1	2.08808e-238	0.786491	0.716	0.271	4.17616e-235	Hepatocyte4	Pcmtd1
	Npc1	1.3191e-235	0.549693	0.694	0.349	2.63821e-232	Hepatocyte4	Npc1
	Canx	8.78476e-235	0.763139	0.814	0.44	1.75695e-231	Hepatocyte4	Canx
	Gpt2	2.02695e-234	0.786164	0.779	0.448	4.05389e-231	Hepatocyte4	Gpt2
	Por	3.9578e-234	0.583595	0.896	0.543	7.9156e-231	Hepatocyte4	Por
	Ctsl	6.78514e-234	0.908761	0.968	0.626	1.35703e-230	Hepatocyte4	Ctsl
	Entpd5	1.04931e-233	0.590911	0.681	0.317	2.09863e-230	Hepatocyte4	Entpd5
	Acox1	1.16314e-233	0.806709	0.893	0.542	2.32629e-230	Hepatocyte4	Acox1
	Grn	4.14602e-233	0.424425	0.809	0.424	8.29205e-230	Hepatocyte4	Grn
	Serpinf1	4.78603e-233	0.465668	0.802	0.361	9.57205e-230	Hepatocyte4	Serpinf1
	Gc	8.49823e-233	0.614243	0.994	0.893	1.69965e-229	Hepatocyte4	Gc
	Hsd3b7	1.35842e-232	0.974593	0.761	0.388	2.71684e-229	Hepatocyte4	Hsd3b7
	Fech	1.82976e-232	0.534224	0.752	0.384	3.65951e-229	Hepatocyte4	Fech
	Retsat	2.30891e-231	0.831195	0.886	0.445	4.61782e-228	Hepatocyte4	Retsat
	Igfbp1	2.93942e-230	1.01527	0.781	0.419	5.87884e-227	Hepatocyte4	Igfbp1
	Serinc3	8.79695e-229	0.577989	0.839	0.469	1.75939e-225	Hepatocyte4	Serinc3
	Ugt2b1	9.5905e-229	0.611619	0.678	0.203	1.9181e-225	Hepatocyte4	Ugt2b1
	Sdc4	4.96005e-228	0.87637	0.897	0.571	9.92009e-225	Hepatocyte4	Sdc4
	Kdelr2	5.54587e-228	0.50466	0.725	0.341	1.10917e-224	Hepatocyte4	Kdelr2
	C8a	1.26482e-226	0.855385	0.781	0.423	2.52964e-223	Hepatocyte4	C8a
	Cyp4v3	1.58046e-225	0.862095	0.677	0.222	3.16092e-222	Hepatocyte4	Cyp4v3
	Cyp8b1	8.21526e-225	0.695135	0.774	0.286	1.64305e-221	Hepatocyte4	Cyp8b1
	Apof	6.02272e-222	0.731215	0.939	0.578	1.20454e-218	Hepatocyte4	Apof
	Sod11	3.03283e-221	0.756156	0.957	0.62	6.06566e-218	Hepatocyte4	Sod1
	Sec63	4.5093e-221	0.430417	0.705	0.334	9.0186e-218	Hepatocyte4	Sec63
	Pck1	1.70017e-218	0.603127	0.992	0.839	3.40034e-215	Hepatocyte4	Pck1
	Cxcl12	4.34879e-218	0.575001	0.664	0.249	8.69758e-215	Hepatocyte4	Cxcl12
	Abca6	1.31363e-216	0.268745	0.681	0.32	2.62727e-213	Hepatocyte4	Abca6
	Gpam	3.08846e-216	0.673922	0.749	0.428	6.17692e-213	Hepatocyte4	Gpam
	Gfra1	2.11995e-215	0.574956	0.65	0.229	4.23991e-212	Hepatocyte4	Gfra1
	Ces1d	2.83719e-215	0.721307	0.833	0.425	5.67438e-212	Hepatocyte4	Ces1d
	Gldc	8.46196e-215	0.921389	0.72	0.338	1.69239e-211	Hepatocyte4	Gldc
	Lmbrd1	9.26144e-215	0.507171	0.598	0.194	1.85229e-211	Hepatocyte4	Lmbrd1
	Arhgap5	2.30559e-214	0.416592	0.782	0.42	4.61117e-211	Hepatocyte4	Arhgap5
	2022-03-06	2.89296e-214	0.681667	0.735	0.427	5.78591e-211	Hepatocyte4	2022-03-06
	Hsp90b1	3.79479e-214	0.435246	0.853	0.437	7.58958e-211	Hepatocyte4	Hsp90b1
	Herpud1	1.86308e-213	0.524803	0.84	0.344	3.72616e-210	Hepatocyte4	Herpud1
	Ttpa	2.04963e-211	0.726141	0.827	0.435	4.09926e-208	Hepatocyte4	Ttpa
	Fads1	3.13883e-210	0.947627	0.747	0.434	6.27765e-207	Hepatocyte4	Fads1
	Cyp2c29	1.60643e-209	0.646337	0.676	0.216	3.21287e-206	Hepatocyte4	Cyp2c29
	Mia2	3.95668e-209	0.502888	0.828	0.485	7.91335e-206	Hepatocyte4	Mia2
	Srpr	8.0098e-209	0.396432	0.718	0.331	1.60196e-205	Hepatocyte4	Srpr
	Fetub	1.97922e-208	0.53437	0.914	0.616	3.95844e-205	Hepatocyte4	Fetub
	Nfia	4.00306e-208	0.920885	0.726	0.33	8.00611e-205	Hepatocyte4	Nfia
	Ugt2b36	4.30546e-208	0.556202	0.76	0.288	8.61092e-205	Hepatocyte4	Ugt2b36
	Mgat2	5.72931e-208	0.615137	0.654	0.286	1.14586e-204	Hepatocyte4	Mgat2
	Arfgap2	1.41888e-207	0.302728	0.65	0.271	2.83777e-204	Hepatocyte4	Arfgap2
	C31	3.52282e-207	0.344185	0.999	0.944	7.04564e-204	Hepatocyte4	C3
	Aldh1a1	3.79508e-207	0.651352	0.852	0.371	7.59016e-204	Hepatocyte4	Aldh1a1
	Zbtb20	4.35518e-206	0.767135	0.746	0.401	8.71037e-203	Hepatocyte4	Zbtb20
	Id2	2.7983e-203	0.502367	0.787	0.389	5.59659e-200	Hepatocyte4	Id2
	Ptprf	1.17604e-201	0.77383	0.635	0.309	2.35209e-198	Hepatocyte4	Ptprf
	Atp2a2	2.45415e-201	0.97035	0.697	0.325	4.9083e-198	Hepatocyte4	Atp2a2
	Aldh6a1	3.11138e-199	0.735299	0.79	0.445	6.22275e-196	Hepatocyte4	Aldh6a1
	Tmem106b	3.28614e-196	0.526267	0.751	0.389	6.57228e-193	Hepatocyte4	Tmem106b
	Rdh7	4.47257e-196	0.705682	0.876	0.469	8.94514e-193	Hepatocyte4	Rdh7
	Mup20	2.63222e-195	0.629935	0.778	0.37	5.26444e-192	Hepatocyte4	Mup20
	Cldn12	1.08699e-194	0.387614	0.648	0.352	2.17398e-191	Hepatocyte4	Cldn12
	Gk	1.52134e-194	0.739198	0.673	0.27	3.04268e-191	Hepatocyte4	Gk
	Serinc1	9.26476e-194	1.04832	0.718	0.392	1.85295e-190	Hepatocyte4	Serinc1
	Ugt2b5	1.54826e-193	0.639234	0.765	0.381	3.09652e-190	Hepatocyte4	Ugt2b5
	Pcdh1	1.1014e-192	0.307205	0.624	0.278	2.2028e-189	Hepatocyte4	Pcdh1
	Slc27a5	6.36129e-192	0.593732	0.706	0.333	1.27226e-188	Hepatocyte4	Slc27a5
	Cyp2d22	1.57765e-191	0.642194	0.598	0.205	3.1553e-188	Hepatocyte4	Cyp2d22
	C4b	1.42869e-189	0.447743	0.82	0.439	2.85739e-186	Hepatocyte4	C4b
	Man2a1	4.3759e-189	0.819841	0.758	0.404	8.7518e-186	Hepatocyte4	Man2a1
	C1s1	6.88157e-188	0.93048	0.643	0.287	1.37631e-184	Hepatocyte4	C1s1
	Arrdc3	1.34707e-187	0.710582	0.776	0.474	2.69413e-184	Hepatocyte4	Arrdc3
	Aplp2	6.71529e-187	1.02749	0.714	0.358	1.34306e-183	Hepatocyte4	Aplp2
	Hectd1	2.28028e-185	0.493883	0.816	0.492	4.56055e-182	Hepatocyte4	Hectd1
	Dnajc3	2.47763e-184	0.51861	0.712	0.291	4.95527e-181	Hepatocyte4	Dnajc3
	Acad11	9.32409e-184	0.717364	0.753	0.413	1.86482e-180	Hepatocyte4	Acad11
	Deptor	5.2549e-183	0.656304	0.724	0.393	1.05098e-179	Hepatocyte4	Deptor
	Slc16a10	1.17804e-181	0.434377	0.726	0.445	2.35608e-178	Hepatocyte4	Slc16a10
	Stt3a	1.32942e-180	0.578418	0.641	0.305	2.65885e-177	Hepatocyte4	Stt3a
	Sdc1	1.14733e-179	0.575069	0.703	0.386	2.29466e-176	Hepatocyte4	Sdc1
	Dgat2	2.30187e-179	0.575521	0.697	0.339	4.60374e-176	Hepatocyte4	Dgat2
	Gpd1	2.76315e-178	0.547584	0.697	0.357	5.5263e-175	Hepatocyte4	Gpd1
	Cfhr1	5.84019e-178	0.892281	0.674	0.295	1.16804e-174	Hepatocyte4	Cfhr1
	Kng1	6.01954e-177	0.631856	0.963	0.724	1.20391e-173	Hepatocyte4	Kng1
	Rgs16	7.01558e-175	0.534574	0.756	0.447	1.40312e-171	Hepatocyte4	Rgs16
	Tspan12	9.02722e-175	0.713602	0.715	0.41	1.80544e-171	Hepatocyte4	Tspan12
	Acsl5	1.5419e-174	0.678241	0.63	0.27	3.08381e-171	Hepatocyte4	Acsl5
	Cers2	2.3262e-172	0.593424	0.724	0.416	4.65241e-169	Hepatocyte4	Cers2
	Tgoln1	5.30156e-172	0.893006	0.73	0.421	1.06031e-168	Hepatocyte4	Tgoln1
	Gclc	5.67677e-172	0.714445	0.74	0.414	1.13535e-168	Hepatocyte4	Gclc
	H6pd	5.16007e-171	0.736764	0.684	0.344	1.03201e-167	Hepatocyte4	H6pd
	Pon1	8.05268e-171	0.493471	0.898	0.516	1.61054e-167	Hepatocyte4	Pon1
	Laptm4a	4.61391e-170	0.676608	0.661	0.267	9.22782e-167	Hepatocyte4	Laptm4a
	Klkb1	4.63765e-170	0.970946	0.661	0.31	9.27529e-167	Hepatocyte4	Klkb1
	St3gal5	1.40527e-169	0.649554	0.836	0.533	2.81054e-166	Hepatocyte4	St3gal5
	Eif4ebp2	1.24022e-168	0.601352	0.707	0.359	2.48045e-165	Hepatocyte4	Eif4ebp2
	Insr	2.98713e-168	0.683278	0.687	0.399	5.97426e-165	Hepatocyte4	Insr
	Cpox	4.53023e-168	0.770496	0.759	0.465	9.06045e-165	Hepatocyte4	Cpox
	Os9	3.32298e-161	0.484837	0.644	0.307	6.64596e-158	Hepatocyte4	Os9
	Tram1	3.98628e-160	0.489087	0.724	0.434	7.97255e-157	Hepatocyte4	Tram1
	Gjb2	9.20881e-160	0.934232	0.677	0.355	1.84176e-156	Hepatocyte4	Gjb2
	Larp4b	9.17868e-159	0.599833	0.676	0.338	1.83574e-155	Hepatocyte4	Larp4b
	Egfr	1.80281e-158	0.793533	0.684	0.378	3.60561e-155	Hepatocyte4	Egfr
	Azgp1	2.28073e-158	0.577924	0.932	0.595	4.56146e-155	Hepatocyte4	Azgp1
	Scarb2	3.93383e-158	0.62919	0.682	0.37	7.86766e-155	Hepatocyte4	Scarb2
	Prkcsh	2.20649e-156	0.390706	0.689	0.382	4.41298e-153	Hepatocyte4	Prkcsh
	Paqr9	4.011e-156	0.948288	0.711	0.421	8.022e-153	Hepatocyte4	Paqr9
	Slc3a1	6.33323e-156	0.251583	0.595	0.261	1.26665e-152	Hepatocyte4	Slc3a1
	Xbp1	3.57993e-154	0.476913	0.638	0.24	7.15985e-151	Hepatocyte4	Xbp1
	Cyp1a2	7.95415e-154	0.626284	0.558	0.171	1.59083e-150	Hepatocyte4	Cyp1a2
	Ubc	3.33895e-153	0.457471	0.761	0.444	6.6779e-150	Hepatocyte4	Ubc
	Cyp2j5	6.93502e-153	0.702612	0.688	0.33	1.387e-149	Hepatocyte4	Cyp2j5
	Cyp2d91	1.38048e-152	0.339878	0.813	0.359	2.76095e-149	Hepatocyte4	Cyp2d9
	Tns1	2.79811e-152	0.379813	0.536	0.172	5.59622e-149	Hepatocyte4	Tns1
	Akap1	2.30412e-151	0.814444	0.632	0.314	4.60824e-148	Hepatocyte4	Akap1
	F9	1.00165e-150	0.794032	0.685	0.369	2.0033e-147	Hepatocyte4	F9
	Prkd3	1.90607e-150	0.572005	0.673	0.367	3.81214e-147	Hepatocyte4	Prkd3
	Lamp1	3.55386e-148	0.419573	0.831	0.452	7.10772e-145	Hepatocyte4	Lamp1
	Vtn	9.33518e-148	0.555823	0.962	0.705	1.86704e-144	Hepatocyte4	Vtn
	Lipa	1.63901e-146	0.78702	0.691	0.381	3.27802e-143	Hepatocyte4	Lipa
	Rpn2	4.97651e-146	0.730809	0.636	0.283	9.95302e-143	Hepatocyte4	Rpn2
	Vmp1	1.35796e-145	0.642653	0.626	0.228	2.71592e-142	Hepatocyte4	Vmp1
	Man1a	8.02835e-145	0.718879	0.704	0.366	1.60567e-141	Hepatocyte4	Man1a
	Angptl4	1.05362e-144	0.596079	0.639	0.271	2.10723e-141	Hepatocyte4	Angptl4
	Serpina6	4.81072e-144	0.299857	0.637	0.379	9.62143e-141	Hepatocyte4	Serpina6
	Ahsg1	1.40963e-143	0.402652	0.997	0.913	2.81927e-140	Hepatocyte4	Ahsg
	Fmo5	2.26266e-142	0.485592	0.871	0.567	4.52532e-139	Hepatocyte4	Fmo5
	Mttp	6.52057e-141	0.734511	0.669	0.325	1.30411e-137	Hepatocyte4	Mttp
	Hmgcs21	1.60285e-140	0.377426	0.996	0.913	3.2057e-137	Hepatocyte4	Hmgcs2
	Hpn	1.37129e-138	0.417163	0.704	0.38	2.74259e-135	Hepatocyte4	Hpn
	Kif1b	3.42443e-137	0.642955	0.699	0.415	6.84885e-134	Hepatocyte4	Kif1b
	Rrbp1	1.3909e-135	0.444837	0.746	0.429	2.7818e-132	Hepatocyte4	Rrbp1
	Sec23a	2.11103e-135	0.503213	0.653	0.361	4.22206e-132	Hepatocyte4	Sec23a
	Cd1d1	1.99119e-134	0.746754	0.644	0.32	3.98238e-131	Hepatocyte4	Cd1d1
	Ldlr	7.44519e-134	0.468819	0.613	0.338	1.48904e-130	Hepatocyte4	Ldlr
	Phlda1	3.43263e-133	0.583395	0.652	0.355	6.86526e-130	Hepatocyte4	Phlda1
	Masp1	8.39339e-133	0.559255	0.62	0.351	1.67868e-129	Hepatocyte4	Masp1
	Ddx17	9.58831e-133	0.257916	0.609	0.306	1.91766e-129	Hepatocyte4	Ddx17
	Ssr3	1.97442e-132	0.398923	0.744	0.466	3.94884e-129	Hepatocyte4	Ssr3
	Serp1	3.51506e-132	0.35391	0.719	0.325	7.03013e-129	Hepatocyte4	Serp1
	Ergic1	5.01996e-132	0.278967	0.528	0.182	1.00399e-128	Hepatocyte4	Ergic1
	Sc5d	5.49665e-128	0.698977	0.54	0.165	1.09933e-124	Hepatocyte4	Sc5d
	Cpn1	6.40921e-128	0.302797	0.696	0.383	1.28184e-124	Hepatocyte4	Cpn1
	St6gal1	1.66543e-123	0.37534	0.542	0.209	3.33086e-120	Hepatocyte4	St6gal1
	Tm9sf2	4.96457e-123	0.568017	0.675	0.387	9.92915e-120	Hepatocyte4	Tm9sf2
	Dhtkd1	1.05687e-121	0.666376	0.663	0.378	2.11373e-118	Hepatocyte4	Dhtkd1
	Prkar2a	3.77476e-119	0.688705	0.61	0.291	7.54952e-116	Hepatocyte4	Prkar2a
	Gns	1.65204e-116	0.44687	0.671	0.425	3.30408e-113	Hepatocyte4	Gns
	Cyp2d10	3.41401e-116	0.265249	0.741	0.359	6.82803e-113	Hepatocyte4	Cyp2d10
	Hnf4a	4.34821e-116	0.512976	0.679	0.333	8.69642e-113	Hepatocyte4	Hnf4a
	Sppl2a	4.19033e-115	0.545211	0.587	0.264	8.38065e-112	Hepatocyte4	Sppl2a
	Trp53inp2	2.05206e-113	0.533813	0.672	0.348	4.10412e-110	Hepatocyte4	Trp53inp2
	Hsd17b11	4.91685e-113	0.605893	0.671	0.389	9.8337e-110	Hepatocyte4	Hsd17b11
	Aldh9a11	1.51234e-112	0.41036	0.646	0.346	3.02469e-109	Hepatocyte4	Aldh9a1
	Onecut2	3.87806e-112	0.639934	0.616	0.324	7.75612e-109	Hepatocyte4	Onecut2
	Gls2	1.20536e-110	0.556026	0.615	0.292	2.41072e-107	Hepatocyte4	Gls2
	Nat8f2	1.29575e-107	0.343359	0.67	0.34	2.5915e-104	Hepatocyte4	Nat8f2
	Aspg	6.88743e-107	0.438913	0.559	0.256	1.37749e-103	Hepatocyte4	Aspg
	Pm20d1	1.58156e-106	0.554407	0.58	0.293	3.16312e-103	Hepatocyte4	Pm20d1
	Slc6a13	1.75097e-106	0.334673	0.568	0.249	3.50193e-103	Hepatocyte4	Slc6a13
	Ece1	4.44722e-106	0.4267	0.611	0.35	8.89444e-103	Hepatocyte4	Ece1
	Mylk	2.06504e-105	0.370294	0.579	0.3	4.13007e-102	Hepatocyte4	Mylk
	Sardh	4.22479e-105	0.38345	0.556	0.188	8.44957e-102	Hepatocyte4	Sardh
	Lpin1	4.66127e-105	0.535573	0.543	0.154	9.32254e-102	Hepatocyte4	Lpin1
	Cyp2a12	5.01686e-104	0.369379	0.621	0.264	1.00337e-100	Hepatocyte4	Cyp2a12
	Stard7	2.68072e-102	0.577346	0.612	0.358	5.36144e-99	Hepatocyte4	Stard7
	Igf1	6.6056e-101	0.28391	0.864	0.506	1.32112e-97	Hepatocyte4	Igf1
	Zfp445	1.45561e-100	0.331336	0.598	0.318	2.91122e-97	Hepatocyte4	Zfp445
	Sgpl1	1.49656e-98	0.36372	0.529	0.186	2.99313e-95	Hepatocyte4	Sgpl1
	Prox1	5.91929e-96	0.707759	0.636	0.382	1.18386e-92	Hepatocyte4	Prox1
	Slc25a47	1.05067e-95	0.326933	0.923	0.641	2.10135e-92	Hepatocyte4	Slc25a47
	Fgb1	1.8815e-95	0.320643	0.997	0.92	3.76301e-92	Hepatocyte4	Fgb
	Arl4d	1.90405e-95	0.417412	0.54	0.255	3.80809e-92	Hepatocyte4	Arl4d
	Pdia4	4.01606e-94	0.676023	0.635	0.355	8.03211e-91	Hepatocyte4	Pdia4
	Ces2a	6.03921e-94	0.470761	0.558	0.191	1.20784e-90	Hepatocyte4	Ces2a
	Edem1	3.27774e-92	0.318869	0.625	0.36	6.55547e-89	Hepatocyte4	Edem1
	Slc38a2	3.82834e-90	0.851061	0.6	0.297	7.65667e-87	Hepatocyte4	Slc38a2
	Ceacam1	5.59654e-90	0.357109	0.559	0.292	1.11931e-86	Hepatocyte4	Ceacam1
	Rdh16	1.37068e-89	0.569343	0.491	0.195	2.74137e-86	Hepatocyte4	Rdh16
	Pdia6	4.92952e-89	0.337738	0.619	0.294	9.85903e-86	Hepatocyte4	Pdia6
	Ambp1	6.15613e-89	0.277155	0.964	0.762	1.23123e-85	Hepatocyte4	Ambp
	Tmprss6	8.34321e-89	0.465015	0.666	0.439	1.66864e-85	Hepatocyte4	Tmprss6
	Samd8	1.35201e-88	0.398632	0.624	0.409	2.70403e-85	Hepatocyte4	Samd8
	Bche	1.84698e-88	0.466035	0.653	0.429	3.69395e-85	Hepatocyte4	Bche
	Agmo	4.84349e-88	0.381671	0.516	0.211	9.68699e-85	Hepatocyte4	Agmo
	Iigp1	1.45795e-87	0.493795	0.617	0.287	2.91591e-84	Hepatocyte4	Iigp1
	Ptprd	1.1627e-84	0.492115	0.497	0.174	2.3254e-81	Hepatocyte4	Ptprd
	Abcc3	2.64534e-83	0.308718	0.587	0.34	5.29067e-80	Hepatocyte4	Abcc3
	Tpp1	1.79328e-82	0.805888	0.572	0.287	3.58656e-79	Hepatocyte4	Tpp1
	Abcc2	2.8979e-82	0.663082	0.598	0.35	5.79581e-79	Hepatocyte4	Abcc2
	Adipor2	1.14569e-81	0.627216	0.645	0.43	2.29139e-78	Hepatocyte4	Adipor2
	Slco1a1	5.32328e-79	0.385744	0.469	0.117	1.06466e-75	Hepatocyte4	Slco1a1
	Cxadr	1.60194e-78	0.530013	0.572	0.342	3.20388e-75	Hepatocyte4	Cxadr
	Ssr1	3.02541e-78	0.381758	0.611	0.394	6.05082e-75	Hepatocyte4	Ssr1
	Apoh1	1.45355e-77	0.295061	0.973	0.799	2.9071e-74	Hepatocyte4	Apoh
	Slc39a4	2.3609e-77	0.271646	0.558	0.332	4.72179e-74	Hepatocyte4	Slc39a4
	Arl6ip1	3.99131e-76	0.348196	0.645	0.348	7.98263e-73	Hepatocyte4	Arl6ip1
	Tmed5	1.25673e-75	0.450485	0.601	0.3	2.51347e-72	Hepatocyte4	Tmed5
	Il6ra	6.39561e-75	0.362206	0.595	0.364	1.27912e-71	Hepatocyte4	Il6ra
	Pcsk6	4.60228e-73	0.655	0.576	0.35	9.20456e-70	Hepatocyte4	Pcsk6
	Csad1	6.9371e-72	0.669985	0.595	0.286	1.38742e-68	Hepatocyte4	Csad
	Irf2bp2	3.99959e-71	0.489546	0.604	0.339	7.99917e-68	Hepatocyte4	Irf2bp2
	Slc17a2	1.64482e-70	0.587798	0.545	0.275	3.28964e-67	Hepatocyte4	Slc17a2
	Il1rap	1.98104e-70	0.660775	0.544	0.25	3.96209e-67	Hepatocyte4	Il1rap
	Ugt2b35	1.06077e-69	0.723632	0.564	0.322	2.12155e-66	Hepatocyte4	Ugt2b35
	Slc39a14	4.14095e-68	0.83738	0.54	0.263	8.28189e-65	Hepatocyte4	Slc39a14
	Rnf128	4.60215e-68	0.780988	0.595	0.381	9.2043e-65	Hepatocyte4	Rnf128
	Tsc22d3	2.14501e-66	0.388007	0.633	0.401	4.29001e-63	Hepatocyte4	Tsc22d3
	Tkfc	2.67424e-65	0.376375	0.569	0.289	5.34848e-62	Hepatocyte4	Tkfc
	F7	3.90102e-64	0.437227	0.493	0.191	7.80205e-61	Hepatocyte4	F7
	Cyp3a13	1.1126e-63	0.602586	0.53	0.26	2.22521e-60	Hepatocyte4	Cyp3a13
	Cyp2b10	9.35343e-63	0.757912	0.493	0.204	1.87069e-59	Hepatocyte4	Cyp2b10
	Insig1	2.77025e-62	0.53818	0.565	0.349	5.5405e-59	Hepatocyte4	Insig1
	Yme1l1	5.08411e-62	0.422095	0.57	0.322	1.01682e-58	Hepatocyte4	Yme1l1
	Abca1	1.26474e-61	0.408961	0.541	0.279	2.52947e-58	Hepatocyte4	Abca1
	Ddx3x	5.73518e-61	0.542781	0.558	0.26	1.14704e-57	Hepatocyte4	Ddx3x
	Chka	9.14327e-60	0.434298	0.519	0.262	1.82865e-56	Hepatocyte4	Chka
	Steap4	3.20182e-59	0.256367	0.272	0.28	6.40365e-56	Hepatocyte4	Steap4
	Ganab	3.76565e-59	0.399504	0.506	0.237	7.5313e-56	Hepatocyte4	Ganab
	Zmpste24	8.69226e-58	0.40232	0.536	0.3	1.73845e-54	Hepatocyte4	Zmpste24
	Ivns1abp	1.02657e-55	0.385643	0.586	0.382	2.05315e-52	Hepatocyte4	Ivns1abp
	Cyp3a111	7.21708e-54	0.436958	0.974	0.742	1.44342e-50	Hepatocyte4	Cyp3a11
	Rpn1	1.43761e-53	0.423738	0.584	0.357	2.87521e-50	Hepatocyte4	Rpn1
	Magt1	3.61092e-53	0.505602	0.567	0.346	7.22184e-50	Hepatocyte4	Magt1
	Pcyox1	8.88074e-53	0.412531	0.611	0.412	1.77615e-49	Hepatocyte4	Pcyox1
	Cept1	9.43074e-53	0.355851	0.558	0.361	1.88615e-49	Hepatocyte4	Cept1
	Il6st	1.69419e-48	0.402613	0.54	0.326	3.38837e-45	Hepatocyte4	Il6st
	Fam126b	2.58758e-46	0.479958	0.52	0.299	5.17517e-43	Hepatocyte4	Fam126b
	Ak4	3.70541e-46	0.289717	0.516	0.291	7.41081e-43	Hepatocyte4	Ak4
	Pqlc1	3.42894e-43	0.308611	0.489	0.211	6.85788e-40	Hepatocyte4	Pqlc1
	Tmem131	4.38649e-43	0.408366	0.49	0.263	8.77299e-40	Hepatocyte4	Tmem131
	Slco2b1	3.19327e-42	0.563865	0.521	0.324	6.38655e-39	Hepatocyte4	Slco2b1
	Pglyrp2	6.97313e-41	0.284961	0.477	0.236	1.39463e-37	Hepatocyte4	Pglyrp2
	Tmem30a	1.47079e-40	0.433855	0.592	0.399	2.94158e-37	Hepatocyte4	Tmem30a
	Fnip1	2.25861e-39	0.412999	0.504	0.27	4.51722e-36	Hepatocyte4	Fnip1
	Erap1	1.44539e-37	0.262076	0.549	0.397	2.89078e-34	Hepatocyte4	Erap1
	Mfsd2a	2.96993e-36	0.376653	0.477	0.243	5.93986e-33	Hepatocyte4	Mfsd2a
	Scd1	1.41354e-35	0.494228	0.554	0.362	2.82708e-32	Hepatocyte4	Scd1
	Jade1	3.89702e-35	0.345909	0.454	0.133	7.79404e-32	Hepatocyte4	Jade1
	Vegfa	6.59431e-35	0.518722	0.52	0.351	1.31886e-31	Hepatocyte4	Vegfa
	Ppp1r3b	1.1e-32	0.564112	0.488	0.254	2.2e-29	Hepatocyte4	Ppp1r3b
	Sel1l3	2.56462e-32	0.366697	0.48	0.289	5.12925e-29	Hepatocyte4	Sel1l3
	Slc16a1	5.93134e-32	0.35404	0.537	0.39	1.18627e-28	Hepatocyte4	Slc16a1
	Cyp2c67	4.13157e-31	0.523886	0.547	0.357	8.26314e-28	Hepatocyte4	Cyp2c67
	Ces1f	5.21718e-31	0.358838	0.467	0.229	1.04344e-27	Hepatocyte4	Ces1f
	Scap	1.19285e-30	0.26807	0.537	0.383	2.3857e-27	Hepatocyte4	Scap
	Atp11c	6.52354e-30	0.552408	0.526	0.337	1.30471e-26	Hepatocyte4	Atp11c
	Oat1	2.47452e-29	0.468079	0.821	0.612	4.94903e-26	Hepatocyte4	Oat
	Slc6a6	7.46367e-29	0.350145	0.52	0.342	1.49273e-25	Hepatocyte4	Slc6a6
	Yipf5	1.6574e-28	0.436491	0.488	0.291	3.31481e-25	Hepatocyte4	Yipf5
	Lmbrd2	2.63753e-28	0.292178	0.355	0.379	5.27506e-25	Hepatocyte4	Lmbrd2
	Ugdh	1.54173e-26	0.580746	0.498	0.307	3.08346e-23	Hepatocyte4	Ugdh
	Selenoi	1.19384e-25	0.451257	0.5	0.316	2.38767e-22	Hepatocyte4	Selenoi
	Ces3b	1.3872e-24	0.584134	0.422	0.149	2.7744e-21	Hepatocyte4	Ces3b
	Sel1l	5.30019e-24	0.619338	0.517	0.349	1.06004e-20	Hepatocyte4	Sel1l
	Tsku	1.69275e-23	0.263024	0.257	0.07	3.3855e-20	Hepatocyte4	Tsku
	Abhd2	4.87776e-23	0.697331	0.458	0.239	9.75552e-20	Hepatocyte4	Abhd2
	Amotl2	6.57044e-23	0.423313	0.266	0.113	1.31409e-19	Hepatocyte4	Amotl2
	Ugt3a1	9.94713e-23	0.632542	0.428	0.146	1.98943e-19	Hepatocyte4	Ugt3a1
	Rapgef4	3.71272e-21	0.56228	0.553	0.398	7.42544e-18	Hepatocyte4	Rapgef4
	Acsf2	4.49717e-20	0.427478	0.454	0.23	8.99434e-17	Hepatocyte4	Acsf2
	Slc38a10	1.48266e-19	0.286343	0.498	0.344	2.96532e-16	Hepatocyte4	Slc38a10
	Zbtb44	3.25455e-19	0.279435	0.38	0.384	6.5091e-16	Hepatocyte4	Zbtb44
	Ppp1r3c	1.12466e-18	0.334295	0.297	0.213	2.24932e-15	Hepatocyte4	Ppp1r3c
	Nucb1	5.10002e-18	0.358538	0.51	0.346	1.02e-14	Hepatocyte4	Nucb1
	Cmah	9.85521e-18	0.405581	0.467	0.275	1.97104e-14	Hepatocyte4	Cmah
	Pde3b	1.63509e-15	0.355081	0.335	0.297	3.27017e-12	Hepatocyte4	Pde3b
	Ppp3ca	1.76741e-12	0.347311	0.521	0.406	3.53483e-09	Hepatocyte4	Ppp3ca
	Ugt2a3	3.25384e-11	0.511283	0.446	0.237	6.50768e-08	Hepatocyte4	Ugt2a3
	Thrb	3.52735e-11	0.330516	0.428	0.253	7.05471e-08	Hepatocyte4	Thrb
	Abca3	4.98722e-11	0.375251	0.497	0.35	9.97443e-08	Hepatocyte4	Abca3
	Dnajb9	5.65434e-11	0.475453	0.448	0.234	1.13087e-07	Hepatocyte4	Dnajb9
	F12	4.31612e-10	0.296029	0.482	0.326	8.63224e-07	Hepatocyte4	F12
	Il1r1	3.43647e-09	0.409924	0.321	0.204	6.87294e-06	Hepatocyte4	Il1r1
	Hyou1	1.37e-08	0.439468	0.345	0.257	2.73999e-05	Hepatocyte4	Hyou1
	C1s2	7.62629e-08	0.334528	0.483	0.357	0.000152526	Hepatocyte4	C1s2
	Bmp1	1.26449e-07	0.327242	0.466	0.324	0.000252898	Hepatocyte4	Bmp1
	Selenot	6.75856e-07	0.377321	0.496	0.376	0.00135171	Hepatocyte4	Selenot
	Tmem86b	9.38847e-07	0.392665	0.48	0.348	0.00187769	Hepatocyte4	Tmem86b
	Sorbs2	2.73932e-05	0.37836	0.37	0.3	0.0547864	Hepatocyte4	Sorbs2
	Fam214a	0.000113873	0.321928	0.416	0.267	0.227745	Hepatocyte4	Fam214a
	Ephx1	0.000355065	0.251084	0.413	0.242	0.710129	Hepatocyte4	Ephx1
	Ints6	0.000924157	0.314237	0.456	0.348	1	Hepatocyte4	Ints6
	Impad1	0.00239968	0.563216	0.43	0.296	1	Hepatocyte4	Impad1
	Dag1	0.00261901	0.351241	0.473	0.366	1	Hepatocyte4	Dag1
	C2	0.00286487	0.324454	0.445	0.344	1	Hepatocyte4	C2
	Alcam	0.00677983	0.27539	0.482	0.379	1	Hepatocyte4	Alcam
	Slco2a1	0.00750376	0.310074	0.342	0.249	1	Hepatocyte4	Slco2a1
	Mmp8	0	4.70016	0.823	0.091	0	Neutrophil	Mmp8
	Pglyrp1	0	4.5867	0.844	0.013	0	Neutrophil	Pglyrp1
	Alox5ap	0	4.48209	0.916	0.094	0	Neutrophil	Alox5ap
	Cstdc4	0	4.44926	0.414	0.01	0	Neutrophil	Cstdc4
	Slfn2	0	3.81996	0.84	0.101	0	Neutrophil	Slfn2
	Cxcr2	0	3.79787	0.743	0.013	0	Neutrophil	Cxcr2
	Lsp1	0	3.29274	0.726	0.043	0	Neutrophil	Lsp1
	Mcemp1	0	3.17814	0.62	0.025	0	Neutrophil	Mcemp1
	Sorl1	0	3.15433	0.658	0.038	0	Neutrophil	Sorl1
	Ncf4	0	2.70577	0.595	0.037	0	Neutrophil	Ncf4
	Sell	0	2.66737	0.523	0.017	0	Neutrophil	Sell
	Igf1r	0	2.60343	0.468	0.015	0	Neutrophil	Igf1r
	Fpr2	0	2.37889	0.456	0.006	0	Neutrophil	Fpr2
	Nfam1	0	2.3516	0.435	0.015	0	Neutrophil	Nfam1
	Glipr2	0	2.26549	0.392	0.014	0	Neutrophil	Glipr2
	Cd300lf	0	2.24388	0.388	0.01	0	Neutrophil	Cd300lf
	Pilra	0	2.23627	0.414	0.008	0	Neutrophil	Pilra
	Samsn1	0	2.21451	0.426	0.016	0	Neutrophil	Samsn1
	Fpr1	0	2.01372	0.354	0.007	0	Neutrophil	Fpr1
	Slfn1	2.20957e-297	3.3781	0.612	0.05	4.41915e-294	Neutrophil	Slfn1
	Cd33	2.29757e-296	3.01498	0.62	0.052	4.59515e-293	Neutrophil	Cd33
	Ncf2	2.40198e-292	2.92526	0.641	0.049	4.80395e-289	Neutrophil	Ncf2
	Cyp4f18	2.06205e-272	2.46346	0.43	0.024	4.12411e-269	Neutrophil	Cyp4f18
	Fxyd5	4.36051e-268	3.64774	0.789	0.107	8.72102e-265	Neutrophil	Fxyd5
	Coro1a	1.91078e-266	3.0951	0.747	0.091	3.82156e-263	Neutrophil	Coro1a
	Pirb	7.73461e-260	1.84473	0.38	0.013	1.54692e-256	Neutrophil	Pirb
	Anxa1	8.23637e-256	4.5985	0.789	0.115	1.64727e-252	Neutrophil	Anxa1
	Gpsm3	5.95227e-249	2.47983	0.489	0.028	1.19045e-245	Neutrophil	Gpsm3
	Igsf6	2.35001e-220	1.71903	0.321	0.015	4.70002e-217	Neutrophil	Igsf6
	Ltb	5.48627e-219	2.84386	0.641	0.079	1.09725e-215	Neutrophil	Ltb
	Tyrobp	2.20323e-217	4.99241	0.983	0.251	4.40646e-214	Neutrophil	Tyrobp
	Ncf1	3.57563e-217	2.20619	0.409	0.027	7.15126e-214	Neutrophil	Ncf1
	Hdc	1.96246e-214	2.49517	0.451	0.024	3.92493e-211	Neutrophil	Hdc
	S100a6	3.41529e-212	5.28345	0.932	0.223	6.83058e-209	Neutrophil	S100a6
	Spi1	1.30491e-209	3.11757	0.696	0.104	2.60983e-206	Neutrophil	Spi1
	S100a11	1.30669e-196	5.86191	0.979	0.263	2.61339e-193	Neutrophil	S100a11
	Csf3r	1.32267e-194	3.69724	0.658	0.101	2.64534e-191	Neutrophil	Csf3r
	Ptprc	4.20161e-194	3.42717	0.797	0.145	8.40323e-191	Neutrophil	Ptprc
	Retnlg	2.49165e-193	8.24059	0.932	0.242	4.98329e-190	Neutrophil	Retnlg
	Fcer1g	5.511e-191	4.24141	0.937	0.282	1.1022e-187	Neutrophil	Fcer1g
	S100a8	6.62021e-176	9.43823	0.996	0.469	1.32404e-172	Neutrophil	S100a8
	S100a9	1.24798e-173	9.94315	0.996	0.475	2.49597e-170	Neutrophil	S100a9
	Clec4a2	3.43528e-168	1.56947	0.304	0.018	6.87055e-165	Neutrophil	Clec4a2
	Il1b	3.97074e-166	4.91042	0.586	0.09	7.94149e-163	Neutrophil	Il1b
	Cnn2	5.26398e-166	1.51254	0.316	0.018	1.0528e-162	Neutrophil	Cnn2
	Mxd1	2.09593e-161	3.96517	0.819	0.173	4.19185e-158	Neutrophil	Mxd1
	C5ar1	1.2267e-160	1.69574	0.287	0.011	2.45339e-157	Neutrophil	C5ar1
	Anxa2	3.93205e-158	3.07288	0.662	0.128	7.8641e-155	Neutrophil	Anxa2
	Lyz2	1.10482e-156	4.44363	0.802	0.218	2.20965e-153	Neutrophil	Lyz2
	Arhgdib	1.25436e-155	3.51303	0.793	0.205	2.50871e-152	Neutrophil	Arhgdib
	Rac2	2.3999e-148	3.01054	0.709	0.142	4.79981e-145	Neutrophil	Rac2
	Cd44	9.32952e-145	2.52429	0.489	0.066	1.8659e-141	Neutrophil	Cd44
	Rgs2	4.33323e-133	2.36883	0.477	0.07	8.66646e-130	Neutrophil	Rgs2
	Lst1	4.27471e-131	3.80681	0.785	0.226	8.54942e-128	Neutrophil	Lst1
	Cdc42ep3	4.43633e-130	2.09529	0.376	0.029	8.87267e-127	Neutrophil	Cdc42ep3
	Srgn	5.55708e-128	4.14346	0.793	0.268	1.11142e-124	Neutrophil	Srgn
	Stk17b	5.0533e-126	2.97708	0.646	0.089	1.01066e-122	Neutrophil	Stk17b
	Pla2g7	2.6767e-125	2.82573	0.586	0.113	5.3534e-122	Neutrophil	Pla2g7
	Pira2	1.97253e-117	2.25652	0.435	0.064	3.94505e-114	Neutrophil	Pira2
	Fgr	2.98e-117	1.90531	0.35	0.026	5.96e-114	Neutrophil	Fgr
	Ifitm6	3.82792e-117	2.66449	0.329	0.032	7.65585e-114	Neutrophil	Ifitm6
	Hmgb2	1.12766e-113	3.34676	0.869	0.387	2.25533e-110	Neutrophil	Hmgb2
	Itgb2	7.00715e-113	2.19761	0.435	0.06	1.40143e-109	Neutrophil	Itgb2
	Ripor2	1.55389e-111	1.98227	0.371	0.049	3.10778e-108	Neutrophil	Ripor2
	Hacd4	1.20651e-110	2.0323	0.384	0.052	2.41302e-107	Neutrophil	Hacd4
	Cd84	9.23075e-107	2.40385	0.473	0.085	1.84615e-103	Neutrophil	Cd84
	Ccl6	6.37492e-106	3.86087	0.797	0.312	1.27498e-102	Neutrophil	Ccl6
	Cyba	2.16911e-103	3.2367	0.831	0.407	4.33822e-100	Neutrophil	Cyba
	Cd52	5.7139e-102	3.07653	0.785	0.321	1.14278e-98	Neutrophil	Cd52
	Iqgap1	2.66282e-101	3.14396	0.713	0.227	5.32563e-98	Neutrophil	Iqgap1
	Lilrb4a	5.30757e-99	2.41708	0.397	0.062	1.06151e-95	Neutrophil	Lilrb4a
	H3f3a	2.10403e-97	2.09738	0.932	0.563	4.20805e-94	Neutrophil	H3f3a
	Lcn2	3.72457e-97	2.24637	0.962	0.834	7.44913e-94	Neutrophil	Lcn2
	Fgl2	3.85674e-97	2.48282	0.342	0.044	7.71349e-94	Neutrophil	Fgl2
	Lcp1	1.03661e-95	3.03871	0.819	0.375	2.07322e-92	Neutrophil	Lcp1
	Selplg	5.59127e-94	2.53496	0.54	0.124	1.11825e-90	Neutrophil	Selplg
	Fcgr3	3.7044e-90	2.53599	0.553	0.144	7.40879e-87	Neutrophil	Fcgr3
	Adgre5	7.42126e-90	2.9301	0.574	0.159	1.48425e-86	Neutrophil	Adgre5
	Marcks	3.49401e-82	2.45851	0.565	0.147	6.98802e-79	Neutrophil	Marcks
	Hcls1	2.31084e-79	1.65979	0.338	0.047	4.62168e-76	Neutrophil	Hcls1
	Vsir	9.16343e-78	2.05831	0.426	0.092	1.83269e-74	Neutrophil	Vsir
	Actg1	1.75036e-77	2.43306	0.835	0.517	3.50072e-74	Neutrophil	Actg1
	Cd37	7.06702e-77	1.55067	0.308	0.028	1.4134e-73	Neutrophil	Cd37
	Gnai2	2.41104e-74	2.73722	0.768	0.426	4.82208e-71	Neutrophil	Gnai2
	Arpc1b	3.75985e-73	2.75451	0.709	0.316	7.51971e-70	Neutrophil	Arpc1b
	Tmcc1	4.39828e-67	2.69842	0.646	0.266	8.79656e-64	Neutrophil	Tmcc1
	Emilin2	2.62149e-65	1.80956	0.304	0.053	5.24298e-62	Neutrophil	Emilin2
	Rcsd1	5.63397e-65	1.70446	0.287	0.042	1.12679e-61	Neutrophil	Rcsd1
	Flna	1.67925e-64	1.85531	0.392	0.069	3.3585e-61	Neutrophil	Flna
	Plek	2.05228e-63	1.80629	0.329	0.064	4.10456e-60	Neutrophil	Plek
	Msn	6.86301e-62	2.18742	0.439	0.117	1.3726e-58	Neutrophil	Msn
	Pkm	1.8419e-60	1.97924	0.426	0.095	3.6838e-57	Neutrophil	Pkm
	Cotl1	7.94756e-57	2.00615	0.456	0.123	1.58951e-53	Neutrophil	Cotl1
	Dusp1	1.95126e-56	3.1076	0.549	0.213	3.90253e-53	Neutrophil	Dusp1
	Sh3bgrl3	4.28479e-56	2.38294	0.561	0.208	8.56959e-53	Neutrophil	Sh3bgrl3
	Dhrs7	5.223e-54	2.81974	0.641	0.361	1.0446e-50	Neutrophil	Dhrs7
	Cd3d	7.45967e-54	2.11224	0.43	0.131	1.49193e-50	Neutrophil	Cd3d
	Apbb1ip	6.0955e-53	1.90254	0.367	0.094	1.2191e-49	Neutrophil	Apbb1ip
	Itgam	1.57052e-52	2.08872	0.376	0.101	3.14105e-49	Neutrophil	Itgam
	Jaml	1.20247e-51	2.61274	0.43	0.129	2.40493e-48	Neutrophil	Jaml
	Il1r2	1.52925e-50	1.86296	0.253	0.014	3.0585e-47	Neutrophil	Il1r2
	Il16	8.94882e-49	1.52893	0.257	0.05	1.78976e-45	Neutrophil	Il16
	Cd300a	9.91062e-49	1.859	0.338	0.084	1.98212e-45	Neutrophil	Cd300a
	Neat11	9.63415e-48	2.13586	0.553	0.259	1.92683e-44	Neutrophil	Neat1
	Rflnb	4.42282e-46	1.88526	0.333	0.076	8.84564e-43	Neutrophil	Rflnb
	Arhgap30	1.12631e-45	1.64829	0.354	0.094	2.25261e-42	Neutrophil	Arhgap30
	Cd24a	1.77191e-45	1.64889	0.43	0.148	3.54383e-42	Neutrophil	Cd24a
	Ogfrl1	1.56773e-44	2.37229	0.473	0.182	3.13546e-41	Neutrophil	Ogfrl1
	Sat1	8.05919e-43	2.08356	0.667	0.446	1.61184e-39	Neutrophil	Sat1
	Cst3	4.27382e-42	1.3929	0.7	0.431	8.54764e-39	Neutrophil	Cst3
	Klf2	4.57023e-42	2.88502	0.57	0.31	9.14045e-39	Neutrophil	Klf2
	Cd53	4.49627e-41	1.71759	0.312	0.07	8.99254e-38	Neutrophil	Cd53
	Itga4	2.02321e-39	1.85591	0.321	0.09	4.04643e-36	Neutrophil	Itga4
	Tagln2	5.00399e-39	2.40201	0.439	0.174	1.0008e-35	Neutrophil	Tagln2
	Gda	5.23553e-39	2.575	0.506	0.254	1.04711e-35	Neutrophil	Gda
	Arhgap45	6.18037e-39	1.57448	0.3	0.079	1.23607e-35	Neutrophil	Arhgap45
	Cd63	8.85643e-38	1.93945	0.35	0.107	1.77129e-34	Neutrophil	Cd63
	Clec12a	5.62324e-37	1.35686	0.283	0.074	1.12465e-33	Neutrophil	Clec12a
	Rap1b	7.0652e-37	2.12868	0.57	0.358	1.41304e-33	Neutrophil	Rap1b
	Slpi	1.03253e-36	2.01506	0.414	0.163	2.06505e-33	Neutrophil	Slpi
	Calm11	1.5198e-36	1.26784	0.662	0.391	3.03961e-33	Neutrophil	Calm1
	Hcst	5.40288e-35	2.54444	0.498	0.258	1.08058e-31	Neutrophil	Hcst
	Klf6	6.19371e-35	2.68089	0.519	0.286	1.23874e-31	Neutrophil	Klf6
	Zyx	7.86145e-35	2.68689	0.561	0.361	1.57229e-31	Neutrophil	Zyx
	Emb	2.74988e-34	2.15399	0.354	0.124	5.49975e-31	Neutrophil	Emb
	H2-D1	4.24642e-34	1.31558	0.797	0.621	8.49285e-31	Neutrophil	H2-D1
	Lgals3	4.48225e-34	2.5551	0.523	0.292	8.96451e-31	Neutrophil	Lgals3
	Gpcpd1	9.51105e-34	2.13322	0.494	0.297	1.90221e-30	Neutrophil	Gpcpd1
	Lyn	4.18243e-31	1.92683	0.489	0.272	8.36485e-28	Neutrophil	Lyn
	H3f3b	1.36129e-29	1.06171	0.768	0.551	2.72258e-26	Neutrophil	H3f3b
	Tnfaip2	2.48419e-29	2.61122	0.527	0.354	4.96838e-26	Neutrophil	Tnfaip2
	Lbr	5.18852e-28	1.66862	0.35	0.138	1.0377e-24	Neutrophil	Lbr
	Itgal	5.61623e-28	1.50087	0.312	0.108	1.12325e-24	Neutrophil	Itgal
	Emp3	1.20046e-27	1.16629	0.27	0.078	2.40091e-24	Neutrophil	Emp3
	Lmo4	1.46438e-26	2.02833	0.439	0.251	2.92877e-23	Neutrophil	Lmo4
	Lyst	2.09726e-26	2.49515	0.515	0.369	4.19453e-23	Neutrophil	Lyst
	Ubb2	1.77632e-24	0.833044	0.852	0.68	3.55263e-21	Neutrophil	Ubb
	Clic1	3.14642e-24	2.12517	0.515	0.379	6.29285e-21	Neutrophil	Clic1
	Tln1	5.18844e-24	1.88907	0.502	0.374	1.03769e-20	Neutrophil	Tln1
	Myh9	5.39952e-24	1.87443	0.43	0.275	1.0799e-20	Neutrophil	Myh9
	Fam49b	8.14282e-24	1.85975	0.363	0.158	1.62856e-20	Neutrophil	Fam49b
	Glipr1	1.05418e-23	1.61965	0.274	0.099	2.10835e-20	Neutrophil	Glipr1
	Dhrs9	2.86674e-23	1.85584	0.253	0.086	5.73348e-20	Neutrophil	Dhrs9
	Ctsd	3.6404e-23	1.54961	0.608	0.501	7.2808e-20	Neutrophil	Ctsd
	Akap13	5.41993e-23	2.0266	0.498	0.378	1.08399e-19	Neutrophil	Akap13
	Tsc22d4	2.66783e-22	2.16341	0.532	0.406	5.33566e-19	Neutrophil	Tsc22d4
	Ssh2	5.5178e-22	2.25408	0.464	0.338	1.10356e-18	Neutrophil	Ssh2
	Grina	6.28129e-22	1.64627	0.578	0.471	1.25626e-18	Neutrophil	Grina
	Dleu2	9.13843e-22	1.85153	0.38	0.222	1.82769e-18	Neutrophil	Dleu2
	Tnfaip8	2.30053e-21	1.4925	0.274	0.104	4.60106e-18	Neutrophil	Tnfaip8
	Samd9l	6.05172e-21	1.32267	0.253	0.097	1.21034e-17	Neutrophil	Samd9l
	Fmnl1	1.37567e-20	1.58293	0.27	0.106	2.75135e-17	Neutrophil	Fmnl1
	Plac8	1.3884e-20	1.54836	0.253	0.093	2.77681e-17	Neutrophil	Plac8
	Samhd1	1.02237e-19	1.77441	0.397	0.239	2.04474e-16	Neutrophil	Samhd1
	Wfdc17	1.59635e-19	0.604206	0.131	0.497	3.1927e-16	Neutrophil	Wfdc17
	Rhog	2.51386e-19	1.86591	0.38	0.235	5.02772e-16	Neutrophil	Rhog
	Syne1	4.72247e-18	1.57629	0.325	0.186	9.44494e-15	Neutrophil	Syne1
	Fyb	5.27661e-18	1.57284	0.283	0.136	1.05532e-14	Neutrophil	Fyb
	Ckap4	7.63649e-18	1.59497	0.287	0.129	1.5273e-14	Neutrophil	Ckap4
	Arrb2	8.41677e-18	1.69563	0.401	0.279	1.68335e-14	Neutrophil	Arrb2
	Txnip	3.20711e-17	1.38707	0.439	0.352	6.41422e-14	Neutrophil	Txnip
	Actr3	4.84205e-17	1.67679	0.494	0.418	9.68409e-14	Neutrophil	Actr3
	Ezr	7.82111e-16	1.91907	0.333	0.183	1.56422e-12	Neutrophil	Ezr
	Il17ra	5.35289e-15	1.46396	0.266	0.13	1.07058e-11	Neutrophil	Il17ra
	Timp2	5.63201e-15	1.45503	0.274	0.12	1.1264e-11	Neutrophil	Timp2
	Laptm5	1.10564e-14	1.32401	0.367	0.213	2.21128e-11	Neutrophil	Laptm5
	Ucp2	1.11514e-14	1.6502	0.456	0.336	2.23027e-11	Neutrophil	Ucp2
	Ptpn6	3.38301e-14	1.79646	0.354	0.254	6.76603e-11	Neutrophil	Ptpn6
	Actn1	3.93291e-14	1.42314	0.342	0.23	7.86582e-11	Neutrophil	Actn1
	Map4k4	1.51103e-13	0.549931	0.114	0.397	3.02206e-10	Neutrophil	Map4k4
	Prkcd	1.11392e-12	1.48176	0.308	0.202	2.22784e-09	Neutrophil	Prkcd
	Tpm4	1.83796e-12	1.67066	0.295	0.214	3.67592e-09	Neutrophil	Tpm4
	Fgd4	2.11763e-12	1.89389	0.401	0.325	4.23525e-09	Neutrophil	Fgd4
	Sec11c	4.20928e-12	0.552784	0.266	0.254	8.41855e-09	Neutrophil	Sec11c
	Man2b1	1.66399e-10	1.54794	0.363	0.332	3.32798e-07	Neutrophil	Man2b1
	Junb	2.33771e-10	2.23954	0.443	0.436	4.67541e-07	Neutrophil	Junb
	Adpgk	3.31592e-10	1.50982	0.283	0.186	6.63184e-07	Neutrophil	Adpgk
	Msmo1	1.02272e-09	0.279676	0.055	0.3	2.04545e-06	Neutrophil	Msmo1
	Ppp1r18	1.25916e-09	1.56518	0.329	0.228	2.51833e-06	Neutrophil	Ppp1r18
	Sri	1.37456e-09	1.34279	0.371	0.364	2.74912e-06	Neutrophil	Sri
	Cdkn2d	1.75024e-09	1.6652	0.304	0.241	3.50049e-06	Neutrophil	Cdkn2d
	Tsc22d31	2.1275e-09	1.27172	0.456	0.439	4.255e-06	Neutrophil	Tsc22d3
	Limd2	3.84511e-09	1.86039	0.397	0.362	7.69021e-06	Neutrophil	Limd2
	Vamp5	5.12964e-09	1.17245	0.257	0.271	1.02593e-05	Neutrophil	Vamp5
	Btg2	5.2377e-09	2.27651	0.418	0.4	1.04754e-05	Neutrophil	Btg2
	Cytip	1.04444e-08	1.80793	0.316	0.225	2.08888e-05	Neutrophil	Cytip
	Pbxip1	8.46714e-08	1.82372	0.325	0.265	0.000169343	Neutrophil	Pbxip1
	Kif2a	2.16573e-07	0.579903	0.122	0.374	0.000433145	Neutrophil	Kif2a
	Stat1	9.67718e-07	0.291905	0.097	0.372	0.00193544	Neutrophil	Stat1
	Gps2	1.11124e-06	0.341978	0.08	0.35	0.00222247	Neutrophil	Gps2
	Phip	1.53385e-06	0.753909	0.105	0.356	0.0030677	Neutrophil	Phip
	Smchd1	2.37853e-06	0.281659	0.101	0.339	0.00475706	Neutrophil	Smchd1
	Cept11	2.76527e-06	0.428311	0.118	0.399	0.00553054	Neutrophil	Cept1
	Ddx6	3.29815e-06	1.27137	0.392	0.425	0.00659631	Neutrophil	Ddx6
	Ptbp3	5.25047e-06	1.19801	0.439	0.476	0.0105009	Neutrophil	Ptbp3
	H2afz	7.30349e-06	0.705954	0.468	0.487	0.014607	Neutrophil	H2afz
	Myadm	7.95397e-06	1.96012	0.333	0.314	0.0159079	Neutrophil	Myadm
	Resf1	1.20711e-05	2.05458	0.371	0.402	0.0241422	Neutrophil	Resf1
	Alcam1	1.22538e-05	0.565283	0.127	0.401	0.0245076	Neutrophil	Alcam
	Slc40a1	1.2633e-05	0.37376	0.325	0.362	0.025266	Neutrophil	Slc40a1
	Psip1	1.94146e-05	0.469125	0.118	0.385	0.0388291	Neutrophil	Psip1
	Ccnd3	2.87361e-05	1.59178	0.354	0.384	0.0574723	Neutrophil	Ccnd3
	Ptpn1	3.20085e-05	1.41861	0.316	0.334	0.0640169	Neutrophil	Ptpn1
	Serinc31	4.20117e-05	0.733131	0.494	0.53	0.0840234	Neutrophil	Serinc3
	Sirpa	4.53181e-05	1.11372	0.27	0.26	0.0906361	Neutrophil	Sirpa
	Grk2	4.7568e-05	1.15331	0.27	0.274	0.095136	Neutrophil	Grk2
	Slc38a21	5.10527e-05	0.700242	0.287	0.348	0.102105	Neutrophil	Slc38a2
	Vmp11	8.06568e-05	0.479987	0.207	0.295	0.161314	Neutrophil	Vmp1
	Usp46	9.3813e-05	0.25296	0.089	0.308	0.187626	Neutrophil	Usp46
	Ttc14	0.000130471	0.292353	0.11	0.353	0.260943	Neutrophil	Ttc14
	Reep5	0.000192672	0.648317	0.165	0.404	0.385345	Neutrophil	Reep5
	Tpm3-rs7	0.000267938	0.671898	0.152	0.362	0.535877	Neutrophil	Tpm3-rs7
	Ppt1	0.000606661	1.53233	0.207	0.436	1	Neutrophil	Ppt1
	Atrx	0.000628658	0.462035	0.186	0.295	1	Neutrophil	Atrx
	Tacc1	0.000629746	0.474819	0.114	0.341	1	Neutrophil	Tacc1
	Gng10	0.000635719	0.705347	0.165	0.362	1	Neutrophil	Gng10
	Dusp16	0.000708008	0.51502	0.068	0.315	1	Neutrophil	Dusp16
	Glul	0.000737665	0.510837	0.241	0.328	1	Neutrophil	Glul
	Ddx3x1	0.000900242	0.611921	0.215	0.31	1	Neutrophil	Ddx3x
	App1	0.00148753	0.802019	0.257	0.5	1	Neutrophil	App
	Atp6v1b2	0.00155338	0.769159	0.186	0.285	1	Neutrophil	Atp6v1b2
	Fos	0.00277062	2.02338	0.274	0.326	1	Neutrophil	Fos
	Ctse	0.00364046	0.968421	0.215	0.256	1	Neutrophil	Ctse
	Nfkb1	0.00568099	0.280659	0.08	0.265	1	Neutrophil	Nfkb1
	Plbd1	0.00611343	0.953753	0.257	0.348	1	Neutrophil	Plbd1
	Tecr	0.00973348	0.687741	0.346	0.434	1	Neutrophil	Tecr
	Vcam1	0	4.95052	0.874	0.101	0	Kupffer cell	Vcam1
	Zeb2	0	3.80601	0.788	0.089	0	Kupffer cell	Zeb2
	Aif1	0	2.71545	0.54	0.021	0	Kupffer cell	Aif1
	Msr1	0	2.67697	0.513	0.008	0	Kupffer cell	Msr1
	Sema6d	0	2.67282	0.533	0.039	0	Kupffer cell	Sema6d
	Adamdec1	0	2.53918	0.49	0.028	0	Kupffer cell	Adamdec1
	Ccr3	0	2.50334	0.536	0.036	0	Kupffer cell	Ccr3
	Rgl1	0	2.05496	0.351	0.003	0	Kupffer cell	Rgl1
	Chp2	0	2.02115	0.404	0.001	0	Kupffer cell	Chp2
	Kcnj10	0	2.0033	0.387	0.019	0	Kupffer cell	Kcnj10
	Pip4k2a	0	2.0017	0.444	0.024	0	Kupffer cell	Pip4k2a
	Nfam11	0	1.7525	0.387	0.014	0	Kupffer cell	Nfam1
	Otulinl	0	1.72635	0.371	0.008	0	Kupffer cell	Otulinl
	Cd83	0	1.71559	0.361	0.011	0	Kupffer cell	Cd83
	Tspan15	0	1.68462	0.321	0.003	0	Kupffer cell	Tspan15
	Kcna2	0	1.45927	0.285	0.001	0	Kupffer cell	Kcna2
	Clec4n	0	1.4545	0.288	0.002	0	Kupffer cell	Clec4n
	Coro2a	0	1.34942	0.305	0.01	0	Kupffer cell	Coro2a
	Tmem26	0	1.27016	0.305	0.001	0	Kupffer cell	Tmem26
	Slc9a9	0	1.26909	0.308	0.006	0	Kupffer cell	Slc9a9
	Ifi202b	1.56645e-302	1.41966	0.285	0.003	3.13291e-299	Kupffer cell	Ifi202b
	Igsf61	1.77889e-302	1.75248	0.334	0.013	3.55777e-299	Kupffer cell	Igsf6
	Soat1	3.55301e-299	2.85458	0.616	0.065	7.10602e-296	Kupffer cell	Soat1
	Ly86	1.02034e-294	2.78502	0.56	0.036	2.04067e-291	Kupffer cell	Ly86
	Filip1l	1.41996e-292	2.03479	0.434	0.026	2.83992e-289	Kupffer cell	Filip1l
	Mrc1	4.01808e-281	3.8959	0.801	0.128	8.03616e-278	Kupffer cell	Mrc1
	Slc43a2	2.29397e-274	3.09833	0.606	0.062	4.58795e-271	Kupffer cell	Slc43a2
	Marcks1	2.23986e-273	4.28092	0.828	0.137	4.47971e-270	Kupffer cell	Marcks
	Cx3cr1	5.46499e-271	3.23831	0.596	0.068	1.093e-267	Kupffer cell	Cx3cr1
	Hpgds	1.33716e-266	1.30829	0.318	0.012	2.67431e-263	Kupffer cell	Hpgds
	Sdc3	1.7107e-264	4.17048	0.775	0.137	3.4214e-261	Kupffer cell	Sdc3
	Nrros	2.81837e-254	1.88269	0.397	0.025	5.63675e-251	Kupffer cell	Nrros
	Ncf11	9.12109e-246	1.72304	0.391	0.025	1.82422e-242	Kupffer cell	Ncf1
	Ctss	4.71475e-245	4.74244	0.871	0.149	9.4295e-242	Kupffer cell	Ctss
	Clec4f	1.32362e-243	5.24697	0.891	0.225	2.64725e-240	Kupffer cell	Clec4f
	Pla2g71	1.54251e-241	3.51143	0.702	0.107	3.08502e-238	Kupffer cell	Pla2g7
	Tm6sf1	9.80827e-238	1.57132	0.321	0.014	1.96165e-234	Kupffer cell	Tm6sf1
	Spic	2.74015e-227	2.08098	0.411	0.007	5.48029e-224	Kupffer cell	Spic
	C1qc	4.02201e-227	5.19851	0.924	0.282	8.04403e-224	Kupffer cell	C1qc
	Dock2	3.09058e-226	1.49799	0.344	0.022	6.18117e-223	Kupffer cell	Dock2
	C1qa	2.68021e-222	5.90059	0.954	0.244	5.36042e-219	Kupffer cell	C1qa
	Csf1r	8.44576e-220	3.90975	0.755	0.148	1.68915e-216	Kupffer cell	Csf1r
	Cd5l	6.46266e-219	5.17223	0.887	0.24	1.29253e-215	Kupffer cell	Cd5l
	Laptm51	3.93591e-216	3.97115	0.868	0.198	7.87183e-213	Kupffer cell	Laptm5
	Lgmn	1.30948e-195	5.19065	0.93	0.341	2.61896e-192	Kupffer cell	Lgmn
	Cd38	1.70223e-193	2.42195	0.48	0.055	3.40447e-190	Kupffer cell	Cd38
	Ctsb	3.6941e-192	5.28302	0.977	0.457	7.3882e-189	Kupffer cell	Ctsb
	Cd163	4.19959e-192	4.40409	0.762	0.167	8.39918e-189	Kupffer cell	Cd163
	Cd300lf1	6.9129e-192	1.01192	0.265	0.011	1.38258e-188	Kupffer cell	Cd300lf
	Mafb	9.37527e-191	5.0083	0.904	0.117	1.87505e-187	Kupffer cell	Mafb
	Gltp	1.2196e-190	1.6562	0.387	0.036	2.4392e-187	Kupffer cell	Gltp
	Lrmp	1.81042e-190	0.793017	0.252	0.013	3.62084e-187	Kupffer cell	Lrmp
	Vsig4	8.85732e-189	4.57746	0.811	0.24	1.77146e-185	Kupffer cell	Vsig4
	Gpx3	2.04253e-188	2.24831	0.437	0.032	4.08505e-185	Kupffer cell	Gpx3
	Cybb	2.36227e-186	3.01431	0.632	0.088	4.72455e-183	Kupffer cell	Cybb
	Wls	3.65078e-186	1.17689	0.281	0.015	7.30156e-183	Kupffer cell	Wls
	Cd441	5.57509e-186	2.34791	0.523	0.063	1.11502e-182	Kupffer cell	Cd44
	Maf	1.1084e-181	4.27414	0.897	0.271	2.2168e-178	Kupffer cell	Maf
	Rgs21	5.08082e-179	2.38816	0.49	0.067	1.01616e-175	Kupffer cell	Rgs2
	Psap	1.9737e-178	4.34683	0.96	0.529	3.9474e-175	Kupffer cell	Psap
	Basp1	9.45289e-175	1.29397	0.268	0.014	1.89058e-171	Kupffer cell	Basp1
	Ap1s2	3.19954e-174	1.27081	0.291	0.017	6.39908e-171	Kupffer cell	Ap1s2
	Slc40a11	4.89786e-173	4.55787	0.927	0.346	9.79572e-170	Kupffer cell	Slc40a1
	Grn1	6.6392e-170	3.81659	0.947	0.474	1.32784e-166	Kupffer cell	Grn
	C1qb	5.74999e-169	4.25596	0.755	0.171	1.15e-165	Kupffer cell	C1qb
	Cd48	4.26122e-164	0.889821	0.258	0.014	8.52243e-161	Kupffer cell	Cd48
	Pirb1	3.89813e-161	1.52083	0.285	0.014	7.79627e-158	Kupffer cell	Pirb
	Arhgef2	2.55847e-159	1.6112	0.351	0.031	5.11694e-156	Kupffer cell	Arhgef2
	Rgs1	3.31759e-159	2.39723	0.444	0.059	6.63518e-156	Kupffer cell	Rgs1
	Plekho1	3.38968e-159	1.64855	0.368	0.01	6.77935e-156	Kupffer cell	Plekho1
	Cd300a1	4.03955e-158	2.50055	0.517	0.078	8.07909e-155	Kupffer cell	Cd300a
	Ccl24	5.21257e-157	3.32261	0.632	0.116	1.04251e-153	Kupffer cell	Ccl24
	Mpeg1	2.53914e-155	3.70984	0.738	0.133	5.07828e-152	Kupffer cell	Mpeg1
	Fabp7	3.83915e-154	2.01688	0.344	0.005	7.67831e-151	Kupffer cell	Fabp7
	Gatm	4.95603e-153	3.20722	0.599	0.107	9.91205e-150	Kupffer cell	Gatm
	Fli1	7.31462e-152	1.67641	0.371	0.037	1.46292e-148	Kupffer cell	Fli1
	Clec4a3	8.85515e-152	2.06176	0.427	0.059	1.77103e-148	Kupffer cell	Clec4a3
	Cd300c2	1.45102e-147	2.20708	0.434	0.064	2.90203e-144	Kupffer cell	Cd300c2
	Tnfrsf21	7.65333e-144	1.31374	0.295	0.007	1.53067e-140	Kupffer cell	Tnfrsf21
	Actg11	6.75528e-140	3.63516	0.901	0.513	1.35106e-136	Kupffer cell	Actg1
	Sat11	2.74303e-139	3.72178	0.881	0.439	5.48606e-136	Kupffer cell	Sat1
	Fcna	1.30463e-138	4.25601	0.775	0.295	2.60925e-135	Kupffer cell	Fcna
	Cfp	1.23204e-135	2.84081	0.573	0.095	2.46409e-132	Kupffer cell	Cfp
	Pianp	1.92733e-135	1.19942	0.291	0.028	3.85466e-132	Kupffer cell	Pianp
	Fam49a	1.98518e-134	1.27311	0.298	0.009	3.97036e-131	Kupffer cell	Fam49a
	Mertk	4.19087e-133	3.10565	0.659	0.141	8.38173e-130	Kupffer cell	Mertk
	Hcls11	4.06428e-132	2.0701	0.421	0.043	8.12855e-129	Kupffer cell	Hcls1
	Timp21	3.85846e-128	2.43107	0.543	0.112	7.71693e-125	Kupffer cell	Timp2
	Adgre1	9.62028e-127	2.34459	0.464	0.082	1.92406e-123	Kupffer cell	Adgre1
	Cyth4	3.39496e-125	1.93722	0.427	0.068	6.78992e-122	Kupffer cell	Cyth4
	Ear2	4.15374e-125	1.8173	0.361	0.04	8.30748e-122	Kupffer cell	Ear2
	Myo9a	3.30113e-124	2.55765	0.53	0.102	6.60227e-121	Kupffer cell	Myo9a
	Arhgap301	8.94592e-124	2.08188	0.474	0.09	1.78918e-120	Kupffer cell	Arhgap30
	Cotl11	2.53703e-123	2.4938	0.553	0.118	5.07406e-120	Kupffer cell	Cotl1
	Tifab	1.19399e-122	1.52535	0.298	0.005	2.38797e-119	Kupffer cell	Tifab
	Ccl61	7.2302e-121	3.59821	0.778	0.309	1.44604e-117	Kupffer cell	Ccl6
	Lamp11	7.52867e-120	2.4676	0.881	0.503	1.50573e-116	Kupffer cell	Lamp1
	Dmpk	8.36736e-120	2.61966	0.49	0.081	1.67347e-116	Kupffer cell	Dmpk
	Engase	2.25317e-119	2.66595	0.546	0.106	4.50634e-116	Kupffer cell	Engase
	Ppp1r9b	7.35329e-119	1.50869	0.288	0.011	1.47066e-115	Kupffer cell	Ppp1r9b
	Ms4a6c	1.06507e-118	1.96136	0.401	0.057	2.13015e-115	Kupffer cell	Ms4a6c
	Itgal1	2.20023e-118	2.51777	0.5	0.102	4.40047e-115	Kupffer cell	Itgal
	Ucp21	9.93552e-118	3.39993	0.758	0.327	1.9871e-114	Kupffer cell	Ucp2
	Slc11a1	3.97061e-117	1.53056	0.291	0.006	7.94122e-114	Kupffer cell	Slc11a1
	Lcp2	3.79798e-116	1.98169	0.394	0.065	7.59597e-113	Kupffer cell	Lcp2
	Fcgr31	1.88409e-114	2.91764	0.553	0.141	3.76818e-111	Kupffer cell	Fcgr3
	Fgd2	1.19894e-113	1.0936	0.255	0.024	2.39787e-110	Kupffer cell	Fgd2
	Lilra5	2.62809e-112	1.58609	0.318	0.033	5.25617e-109	Kupffer cell	Lilra5
	Ncf21	3.676e-110	1.77099	0.384	0.052	7.352e-107	Kupffer cell	Ncf2
	Hmox1	1.76771e-109	4.39239	0.752	0.298	3.53542e-106	Kupffer cell	Hmox1
	Axl	3.16402e-109	2.66369	0.533	0.131	6.32805e-106	Kupffer cell	Axl
	Gpsm31	4.16226e-107	1.17139	0.298	0.03	8.32453e-104	Kupffer cell	Gpsm3
	Serpinb6a	1.49964e-106	3.18009	0.623	0.182	2.99927e-103	Kupffer cell	Serpinb6a
	Cd300lb	5.22469e-106	1.05532	0.278	0.033	1.04494e-102	Kupffer cell	Cd300lb
	Sla	2.18862e-105	1.59423	0.364	0.058	4.37724e-102	Kupffer cell	Sla
	C6	2.5385e-104	3.21986	0.636	0.134	5.077e-101	Kupffer cell	C6
	Sirpa1	1.76674e-103	3.33384	0.689	0.249	3.53348e-100	Kupffer cell	Sirpa
	Lbh	4.98536e-103	2.17584	0.421	0.076	9.97072e-100	Kupffer cell	Lbh
	Ctsd1	8.15561e-103	3.22404	0.815	0.494	1.63112e-99	Kupffer cell	Ctsd
	Gngt2	2.17141e-102	2.14595	0.43	0.08	4.34281e-99	Kupffer cell	Gngt2
	Dok2	4.80967e-102	1.41165	0.281	0.016	9.61935e-99	Kupffer cell	Dok2
	Atp8a1	1.42049e-101	1.57147	0.325	0.034	2.84097e-98	Kupffer cell	Atp8a1
	Kctd12	2.0692e-101	2.93793	0.543	0.128	4.13839e-98	Kupffer cell	Kctd12
	Arl4c	1.57861e-98	1.86207	0.361	0.062	3.15723e-95	Kupffer cell	Arl4c
	Wfdc171	1.06631e-97	4.02965	0.785	0.481	2.13263e-94	Kupffer cell	Wfdc17
	Lair1	9.0437e-97	1.75874	0.371	0.065	1.80874e-93	Kupffer cell	Lair1
	Abi3	1.26482e-96	1.18502	0.265	0.027	2.52963e-93	Kupffer cell	Abi3
	Timd4	2.23037e-96	1.86222	0.371	0.057	4.46074e-93	Kupffer cell	Timd4
	Ifi207	4.06906e-96	1.81993	0.391	0.071	8.13812e-93	Kupffer cell	Ifi207
	Slc7a8	1.39088e-94	1.73291	0.341	0.031	2.78176e-91	Kupffer cell	Slc7a8
	Pou2f2	2.25149e-94	1.7301	0.295	0.016	4.50298e-91	Kupffer cell	Pou2f2
	Slc7a7	2.27224e-93	1.49259	0.364	0.064	4.54448e-90	Kupffer cell	Slc7a7
	Ccr5	2.57028e-93	2.26889	0.404	0.061	5.14055e-90	Kupffer cell	Ccr5
	Glul1	5.67219e-93	2.70348	0.745	0.314	1.13444e-89	Kupffer cell	Glul
	Clec12a1	2.49574e-92	1.92934	0.371	0.07	4.99149e-89	Kupffer cell	Clec12a
	Clec4a21	2.69618e-90	1.38434	0.275	0.017	5.39236e-87	Kupffer cell	Clec4a2
	Il18bp	3.00811e-89	2.78887	0.55	0.18	6.01622e-86	Kupffer cell	Il18bp
	Dock10	2.87737e-88	1.93511	0.387	0.081	5.75473e-85	Kupffer cell	Dock10
	Hip1	3.04672e-88	1.4587	0.321	0.053	6.09344e-85	Kupffer cell	Hip1
	Cd531	8.68818e-88	1.80967	0.404	0.066	1.73764e-84	Kupffer cell	Cd53
	Plek1	4.8428e-87	1.70082	0.344	0.062	9.6856e-84	Kupffer cell	Plek
	Fcgrt	8.48093e-87	2.86704	0.755	0.424	1.69619e-83	Kupffer cell	Fcgrt
	Trim30a	1.06071e-86	1.4978	0.318	0.053	2.12142e-83	Kupffer cell	Trim30a
	Cd74	3.03549e-86	2.75018	0.669	0.285	6.07098e-83	Kupffer cell	Cd74
	Phactr2	1.03516e-85	1.16294	0.291	0.041	2.07032e-82	Kupffer cell	Phactr2
	Rcsd11	2.35966e-84	1.12051	0.288	0.041	4.71932e-81	Kupffer cell	Rcsd1
	Hpgd1	5.00015e-84	2.80256	0.762	0.45	1.00003e-80	Kupffer cell	Hpgd
	Ms4a8a	6.03095e-81	1.74307	0.334	0.063	1.20619e-77	Kupffer cell	Ms4a8a
	Plekho2	7.05646e-81	1.52409	0.351	0.055	1.41129e-77	Kupffer cell	Plekho2
	Npc2	1.07434e-80	2.86314	0.745	0.448	2.14868e-77	Kupffer cell	Npc2
	Ckb	5.42798e-80	2.0038	0.387	0.067	1.0856e-76	Kupffer cell	Ckb
	Sh3kbp1	1.9331e-79	1.30465	0.325	0.057	3.8662e-76	Kupffer cell	Sh3kbp1
	Cd841	1.51351e-78	1.65834	0.381	0.085	3.02702e-75	Kupffer cell	Cd84
	Rack1	6.74555e-78	1.75776	0.907	0.69	1.34911e-74	Kupffer cell	Rack1
	Abca11	9.36457e-78	2.83567	0.662	0.312	1.87291e-74	Kupffer cell	Abca1
	Pecam1	1.27449e-77	1.20856	0.301	0.05	2.54898e-74	Kupffer cell	Pecam1
	Atp6v1b21	1.58896e-77	3.04477	0.639	0.273	3.17791e-74	Kupffer cell	Atp6v1b2
	Irf8	2.48711e-77	2.32618	0.477	0.146	4.97423e-74	Kupffer cell	Irf8
	Lcp11	3.33611e-77	2.90928	0.702	0.376	6.67223e-74	Kupffer cell	Lcp1
	Pkib	5.0585e-77	1.29193	0.288	0.05	1.0117e-73	Kupffer cell	Pkib
	Ptprc1	2.09338e-76	2.00165	0.523	0.149	4.18675e-73	Kupffer cell	Ptprc
	Serinc32	2.16722e-76	2.35805	0.795	0.522	4.33443e-73	Kupffer cell	Serinc3
	Lyz21	5.79718e-76	2.20823	0.579	0.221	1.15944e-72	Kupffer cell	Lyz2
	Fyb1	1.72315e-75	2.3818	0.5	0.129	3.4463e-72	Kupffer cell	Fyb
	Inpp5d	5.60722e-75	1.80226	0.394	0.084	1.12144e-71	Kupffer cell	Inpp5d
	Clec4a1	7.03524e-75	2.02902	0.437	0.125	1.40705e-71	Kupffer cell	Clec4a1
	Entpd1	2.0543e-74	1.93429	0.351	0.047	4.1086e-71	Kupffer cell	Entpd1
	Unc93b1	7.33782e-74	2.33685	0.52	0.136	1.46756e-70	Kupffer cell	Unc93b1
	C3ar1	9.68291e-74	1.64102	0.305	0.042	1.93658e-70	Kupffer cell	C3ar1
	Folr2	1.63803e-73	1.38673	0.308	0.06	3.27606e-70	Kupffer cell	Folr2
	Arhgap25	2.49783e-73	1.11774	0.298	0.053	4.99567e-70	Kupffer cell	Arhgap25
	Ptgs1	6.57381e-73	2.38607	0.49	0.151	1.31476e-69	Kupffer cell	Ptgs1
	Lyn1	1.89175e-72	2.65979	0.619	0.267	3.7835e-69	Kupffer cell	Lyn
	Lpl	6.35597e-71	2.63383	0.487	0.144	1.27119e-67	Kupffer cell	Lpl
	Pld4	8.50642e-71	1.60574	0.311	0.042	1.70128e-67	Kupffer cell	Pld4
	Wipf1	3.30694e-70	1.98046	0.411	0.11	6.61389e-67	Kupffer cell	Wipf1
	Hexa	1.98794e-69	2.88703	0.606	0.287	3.97588e-66	Kupffer cell	Hexa
	Anxa3	2.92285e-69	1.77988	0.404	0.103	5.8457e-66	Kupffer cell	Anxa3
	Dab2	1.75025e-67	2.33197	0.454	0.118	3.5005e-64	Kupffer cell	Dab2
	Ctsc	1.95177e-67	2.97117	0.636	0.336	3.90354e-64	Kupffer cell	Ctsc
	Iqgap11	3.36001e-67	2.38717	0.579	0.227	6.72001e-64	Kupffer cell	Iqgap1
	Ifi203	3.91837e-67	1.77922	0.397	0.091	7.83674e-64	Kupffer cell	Ifi203
	Gpr65	5.4396e-67	1.07451	0.258	0.042	1.08792e-63	Kupffer cell	Gpr65
	Ikzf1	6.07059e-67	1.1732	0.295	0.051	1.21412e-63	Kupffer cell	Ikzf1
	Wnk1	4.63229e-66	2.82371	0.689	0.429	9.26457e-63	Kupffer cell	Wnk1
	Vsir1	8.23703e-66	1.76023	0.384	0.091	1.64741e-62	Kupffer cell	Vsir
	Spi11	3.01367e-65	1.83573	0.404	0.109	6.02735e-62	Kupffer cell	Spi1
	Mylip	3.11372e-65	1.62581	0.391	0.107	6.22745e-62	Kupffer cell	Mylip
	Itm2c	3.74584e-65	2.87778	0.626	0.327	7.49168e-62	Kupffer cell	Itm2c
	Apobec1	5.65381e-65	3.04036	0.586	0.275	1.13076e-61	Kupffer cell	Apobec1
	Apbb1ip1	3.14401e-64	1.52824	0.364	0.092	6.28803e-61	Kupffer cell	Apbb1ip
	Grk21	2.0508e-63	2.59797	0.589	0.265	4.10159e-60	Kupffer cell	Grk2
	Fermt3	8.87325e-63	2.05834	0.45	0.133	1.77465e-59	Kupffer cell	Fermt3
	Hsp90b11	2.91854e-62	1.63137	0.781	0.498	5.83708e-59	Kupffer cell	Hsp90b1
	Snx5	4.44429e-62	2.51859	0.579	0.263	8.88859e-59	Kupffer cell	Snx5
	Cxcl16	1.17181e-61	2.3529	0.474	0.177	2.34361e-58	Kupffer cell	Cxcl16
	Itgb21	1.59994e-61	1.0733	0.305	0.061	3.19987e-58	Kupffer cell	Itgb2
	Pira21	1.78396e-61	1.72347	0.328	0.065	3.56793e-58	Kupffer cell	Pira2
	Tyrobp1	1.80377e-60	2.15443	0.589	0.257	3.60753e-57	Kupffer cell	Tyrobp
	Siglec1	2.82661e-60	1.74781	0.308	0.045	5.65322e-57	Kupffer cell	Siglec1
	Fcer1g1	4.26497e-60	2.54812	0.599	0.288	8.52995e-57	Kupffer cell	Fcer1g
	Emilin21	1.18745e-59	1.63933	0.308	0.051	2.3749e-56	Kupffer cell	Emilin2
	Lrp11	2.6616e-59	2.54156	0.669	0.417	5.32319e-56	Kupffer cell	Lrp1
	Gns1	2.69822e-59	2.84383	0.679	0.459	5.39645e-56	Kupffer cell	Gns
	Slc16a9	9.70894e-59	1.81024	0.381	0.115	1.94179e-55	Kupffer cell	Slc16a9
	Il1b1	1.09151e-58	1.24324	0.354	0.094	2.18302e-55	Kupffer cell	Il1b
	Dse	1.77142e-58	1.57891	0.318	0.058	3.54284e-55	Kupffer cell	Dse
	Cd68	8.51606e-58	1.62735	0.338	0.081	1.70321e-54	Kupffer cell	Cd68
	Abcg1	3.64765e-57	1.98791	0.43	0.135	7.29531e-54	Kupffer cell	Abcg1
	Rap1b1	4.22132e-57	2.2604	0.629	0.355	8.44264e-54	Kupffer cell	Rap1b
	Dusp11	2.03518e-56	2.39545	0.493	0.212	4.07037e-53	Kupffer cell	Dusp1
	Actr31	3.28845e-54	2.46056	0.652	0.413	6.57689e-51	Kupffer cell	Actr3
	Lilrb4a1	4.17091e-54	1.25261	0.281	0.063	8.34182e-51	Kupffer cell	Lilrb4a
	Prkcd1	1.08928e-53	2.17878	0.49	0.197	2.17857e-50	Kupffer cell	Prkcd
	H2-Ab1	1.60443e-53	1.52684	0.325	0.084	3.20886e-50	Kupffer cell	H2-Ab1
	Ehd4	2.82657e-53	1.9198	0.404	0.13	5.65313e-50	Kupffer cell	Ehd4
	Tgfbi	9.81495e-53	1.27534	0.331	0.09	1.96299e-49	Kupffer cell	Tgfbi
	Clec1b	2.39358e-52	1.68112	0.331	0.054	4.78716e-49	Kupffer cell	Clec1b
	Tcf4	1.41675e-51	1.97142	0.47	0.183	2.8335e-48	Kupffer cell	Tcf4
	Msn1	2.17755e-51	1.62653	0.381	0.117	4.35509e-48	Kupffer cell	Msn
	Pkm1	3.05236e-51	1.5676	0.358	0.095	6.10472e-48	Kupffer cell	Pkm
	Stk17b1	8.8897e-50	1.69257	0.401	0.092	1.77794e-46	Kupffer cell	Stk17b
	Itpripl2	1.13071e-49	1.3505	0.301	0.061	2.26142e-46	Kupffer cell	Itpripl2
	Adam10	1.61018e-49	2.34659	0.497	0.227	3.22037e-46	Kupffer cell	Adam10
	Zfp703	3.87218e-49	2.19233	0.454	0.163	7.74436e-46	Kupffer cell	Zfp703
	Hacd41	4.24989e-49	1.22538	0.275	0.053	8.49979e-46	Kupffer cell	Hacd4
	Tent5a	4.66129e-48	2.51165	0.52	0.239	9.32259e-45	Kupffer cell	Tent5a
	Pf4	6.21703e-48	2.00891	0.371	0.122	1.24341e-44	Kupffer cell	Pf4
	Ifngr1	1.89699e-47	2.27998	0.493	0.219	3.79397e-44	Kupffer cell	Ifngr1
	Atp2b1	2.91508e-47	2.627	0.613	0.402	5.83016e-44	Kupffer cell	Atp2b1
	Arpc1b1	9.45472e-47	2.08069	0.563	0.318	1.89094e-43	Kupffer cell	Arpc1b
	Lst11	5.27958e-46	2.46745	0.503	0.23	1.05592e-42	Kupffer cell	Lst1
	Epb41l2	1.09104e-45	1.63634	0.371	0.124	2.18208e-42	Kupffer cell	Epb41l2
	Samhd11	2.32976e-44	2.11597	0.49	0.235	4.65952e-41	Kupffer cell	Samhd1
	Snrnp70	3.77581e-44	2.14748	0.573	0.362	7.55163e-41	Kupffer cell	Snrnp70
	Csf2rb	9.77058e-44	1.52523	0.341	0.106	1.95412e-40	Kupffer cell	Csf2rb
	Cyba1	2.37742e-42	2.49112	0.619	0.41	4.75484e-39	Kupffer cell	Cyba
	Tcn2	1.43579e-41	2.30036	0.579	0.373	2.87159e-38	Kupffer cell	Tcn2
	Abhd12	2.91144e-41	1.88749	0.424	0.192	5.82288e-38	Kupffer cell	Abhd12
	Smpdl3a	4.94885e-41	2.45567	0.556	0.339	9.8977e-38	Kupffer cell	Smpdl3a
	Rhog1	1.08707e-40	2.1729	0.483	0.232	2.17413e-37	Kupffer cell	Rhog
	Cmtm7	1.90225e-40	1.22341	0.311	0.09	3.8045e-37	Kupffer cell	Cmtm7
	H2-K11	1.93853e-40	1.38937	0.752	0.557	3.87706e-37	Kupffer cell	H2-K1
	Bin2	3.00826e-40	1.01935	0.275	0.061	6.01652e-37	Kupffer cell	Bin2
	Stk10	3.56169e-40	1.1072	0.278	0.065	7.12338e-37	Kupffer cell	Stk10
	Man2b11	4.19689e-40	2.29477	0.536	0.327	8.39378e-37	Kupffer cell	Man2b1
	Flna1	5.83877e-40	1.93237	0.325	0.069	1.16775e-36	Kupffer cell	Flna
	Ctla2b	2.85549e-39	1.77232	0.348	0.084	5.71098e-36	Kupffer cell	Ctla2b
	Postn	1.07971e-38	1.25702	0.417	0.183	2.15942e-35	Kupffer cell	Postn
	Slfn21	3.5359e-38	1.1801	0.348	0.11	7.0718e-35	Kupffer cell	Slfn2
	Calm12	4.5124e-38	1.22729	0.632	0.39	9.0248e-35	Kupffer cell	Calm1
	Ptbp31	5.00169e-38	2.06855	0.632	0.47	1.00034e-34	Kupffer cell	Ptbp3
	Ankrd44	1.14759e-37	1.12189	0.278	0.072	2.29519e-34	Kupffer cell	Ankrd44
	Cdh5	2.06127e-37	1.48039	0.265	0.047	4.12254e-34	Kupffer cell	Cdh5
	Gnai21	5.76772e-37	2.0774	0.599	0.428	1.15354e-33	Kupffer cell	Gnai2
	Mndal	6.71079e-37	1.9889	0.394	0.126	1.34216e-33	Kupffer cell	Mndal
	Cst31	1.87619e-36	1.40406	0.629	0.432	3.75237e-33	Kupffer cell	Cst3
	St3gal51	2.40223e-36	1.37128	0.735	0.578	4.80446e-33	Kupffer cell	St3gal5
	Arhgap17	2.88259e-36	2.1248	0.467	0.229	5.76518e-33	Kupffer cell	Arhgap17
	Siglece	5.68348e-36	1.81592	0.291	0.06	1.1367e-32	Kupffer cell	Siglece
	Cerk	8.95446e-36	1.36541	0.295	0.069	1.79089e-32	Kupffer cell	Cerk
	Actn11	1.41739e-35	2.1403	0.44	0.227	2.83478e-32	Kupffer cell	Actn1
	Ppp1r181	2.14469e-35	2.2919	0.464	0.223	4.28939e-32	Kupffer cell	Ppp1r18
	P2ry6	2.86371e-35	1.33886	0.258	0.05	5.72743e-32	Kupffer cell	P2ry6
	Cd47	3.0925e-35	1.86813	0.609	0.451	6.18499e-32	Kupffer cell	Cd47
	Zswim6	3.45762e-35	1.11063	0.291	0.082	6.91524e-32	Kupffer cell	Zswim6
	H2-D11	5.51212e-35	1.17085	0.765	0.621	1.10242e-31	Kupffer cell	H2-D1
	Fnbp1	5.84097e-35	1.6391	0.404	0.179	1.16819e-31	Kupffer cell	Fnbp1
	H2-Eb1	1.54302e-34	1.10223	0.291	0.093	3.08605e-31	Kupffer cell	H2-Eb1
	H2-Aa	2.02185e-34	1.74279	0.387	0.169	4.0437e-31	Kupffer cell	H2-Aa
	Txnip1	1.60141e-33	1.70543	0.536	0.349	3.20281e-30	Kupffer cell	Txnip
	Ecm1	9.25844e-33	0.869772	0.265	0.071	1.85169e-29	Kupffer cell	Ecm1
	Atrx1	1.90773e-32	1.59979	0.464	0.288	3.81547e-29	Kupffer cell	Atrx
	Scarb21	2.16116e-32	1.90071	0.566	0.417	4.32231e-29	Kupffer cell	Scarb2
	Zfhx3	3.99734e-32	2.14765	0.51	0.343	7.99469e-29	Kupffer cell	Zfhx3
	Itgb1	6.68769e-32	1.8343	0.517	0.342	1.33754e-28	Kupffer cell	Itgb1
	Fam49b1	8.20318e-32	2.02828	0.407	0.156	1.64064e-28	Kupffer cell	Fam49b
	Arhgdia	9.76526e-32	2.20601	0.513	0.345	1.95305e-28	Kupffer cell	Arhgdia
	Adgre51	1.66401e-31	1.59028	0.397	0.162	3.32801e-28	Kupffer cell	Adgre5
	Lmo2	3.01873e-31	0.886798	0.275	0.079	6.03745e-28	Kupffer cell	Lmo2
	Fcgr4	3.09227e-31	1.65839	0.321	0.093	6.18455e-28	Kupffer cell	Fcgr4
	Man2a11	3.93014e-31	1.57564	0.619	0.457	7.86028e-28	Kupffer cell	Man2a1
	Cbl	4.8226e-31	1.92534	0.424	0.216	9.6452e-28	Kupffer cell	Cbl
	Evl	5.98716e-31	1.34234	0.311	0.112	1.19743e-27	Kupffer cell	Evl
	Atp1a11	8.01746e-31	1.78187	0.583	0.427	1.60349e-27	Kupffer cell	Atp1a1
	Lgals31	9.67543e-31	2.05103	0.483	0.292	1.93509e-27	Kupffer cell	Lgals3
	H2-DMa	1.15285e-30	1.47111	0.344	0.15	2.3057e-27	Kupffer cell	H2-DMa
	Tcf7l2	1.53097e-30	2.26994	0.54	0.378	3.06193e-27	Kupffer cell	Tcf7l2
	Neat12	3.45547e-30	1.22963	0.447	0.26	6.91094e-27	Kupffer cell	Neat1
	Colec12	5.79854e-30	1.71029	0.414	0.225	1.15971e-26	Kupffer cell	Colec12
	Itga41	6.37624e-30	1.08742	0.278	0.09	1.27525e-26	Kupffer cell	Itga4
	Frmd4b	1.26046e-28	2.24771	0.52	0.349	2.52092e-25	Kupffer cell	Frmd4b
	Mbnl1	1.76427e-28	1.90296	0.593	0.492	3.52855e-25	Kupffer cell	Mbnl1
	Ddx171	2.20023e-28	1.8072	0.503	0.351	4.40046e-25	Kupffer cell	Ddx17
	Il10rb	3.97007e-28	1.90759	0.421	0.205	7.94013e-25	Kupffer cell	Il10rb
	Pltp	4.44942e-28	2.3884	0.447	0.244	8.89884e-25	Kupffer cell	Pltp
	Tnfaip21	5.56674e-28	2.2843	0.497	0.354	1.11335e-24	Kupffer cell	Tnfaip2
	Canx1	5.65505e-28	1.57784	0.623	0.498	1.13101e-24	Kupffer cell	Canx
	Slc5a3	1.10735e-27	1.39428	0.354	0.174	2.2147e-24	Kupffer cell	Slc5a3
	Rasgef1b	1.21178e-27	1.77465	0.377	0.186	2.42355e-24	Kupffer cell	Rasgef1b
	Ogt	2.9021e-27	1.71627	0.46	0.3	5.8042e-24	Kupffer cell	Ogt
	Rgs10	3.29983e-27	1.1282	0.272	0.098	6.59967e-24	Kupffer cell	Rgs10
	Zdhhc14	4.37731e-27	1.84091	0.374	0.197	8.75463e-24	Kupffer cell	Zdhhc14
	Ifi30	6.69433e-27	2.00279	0.513	0.386	1.33887e-23	Kupffer cell	Ifi30
	Coro1a1	8.23746e-27	0.862731	0.285	0.1	1.64749e-23	Kupffer cell	Coro1a
	Tln11	8.54132e-27	1.96955	0.503	0.373	1.70826e-23	Kupffer cell	Tln1
	Syk	1.68577e-26	2.24518	0.411	0.183	3.37155e-23	Kupffer cell	Syk
	Wsb1	2.04243e-26	1.7401	0.417	0.245	4.08485e-23	Kupffer cell	Wsb1
	Abca9	2.72844e-26	1.68225	0.308	0.085	5.45688e-23	Kupffer cell	Abca9
	Rsad2	3.18136e-26	0.42694	0.089	0.31	6.36273e-23	Kupffer cell	Rsad2
	Hspa51	5.41863e-26	1.11646	0.662	0.504	1.08373e-22	Kupffer cell	Hspa5
	Ssh21	8.67658e-26	1.98629	0.47	0.337	1.73532e-22	Kupffer cell	Ssh2
	Rac21	1.06992e-25	1.01302	0.341	0.149	2.13984e-22	Kupffer cell	Rac2
	Irf2bp21	1.13798e-25	1.59914	0.523	0.379	2.27596e-22	Kupffer cell	Irf2bp2
	Arrb21	1.31482e-25	1.96661	0.437	0.277	2.62965e-22	Kupffer cell	Arrb2
	Klf61	5.49907e-25	1.87894	0.454	0.286	1.09981e-21	Kupffer cell	Klf6
	Id3	8.56562e-25	2.52586	0.513	0.379	1.71312e-21	Kupffer cell	Id3
	Mycbp2	2.36613e-24	1.80364	0.467	0.336	4.73226e-21	Kupffer cell	Mycbp2
	Il17ra1	2.7522e-24	0.896316	0.281	0.129	5.50439e-21	Kupffer cell	Il17ra
	Metrnl	6.35319e-24	0.984749	0.258	0.108	1.27064e-20	Kupffer cell	Metrnl
	Zbtb4	7.30234e-24	1.67769	0.348	0.161	1.46047e-20	Kupffer cell	Zbtb4
	Myh91	8.87778e-24	1.50258	0.421	0.274	1.77556e-20	Kupffer cell	Myh9
	Macf1	1.39337e-23	1.79419	0.417	0.235	2.78674e-20	Kupffer cell	Macf1
	Cxcr4	9.0604e-23	1.14384	0.275	0.115	1.81208e-19	Kupffer cell	Cxcr4
	Ehbp1l1	9.2091e-23	1.44718	0.281	0.091	1.84182e-19	Kupffer cell	Ehbp1l1
	Fam129a	5.56965e-22	1.99073	0.421	0.268	1.11393e-18	Kupffer cell	Fam129a
	Ddx3x2	1.43541e-21	1.22205	0.43	0.305	2.87082e-18	Kupffer cell	Ddx3x
	Lpin11	2.42202e-21	0.510322	0.311	0.215	4.84404e-18	Kupffer cell	Lpin1
	Tsc22d41	2.52809e-21	2.01344	0.517	0.406	5.05618e-18	Kupffer cell	Tsc22d4
	Ccl9	3.93544e-21	1.95395	0.424	0.321	7.87089e-18	Kupffer cell	Ccl9
	Tgfb1	5.65341e-21	1.6818	0.377	0.189	1.13068e-17	Kupffer cell	Tgfb1
	Bcl2l11	6.8275e-21	1.45401	0.325	0.176	1.3655e-17	Kupffer cell	Bcl2l11
	Itga9	1.33018e-20	1.79405	0.351	0.154	2.66037e-17	Kupffer cell	Itga9
	Btk	2.85852e-20	1.18357	0.265	0.079	5.71704e-17	Kupffer cell	Btk
	Ptpn11	1.07314e-19	1.83105	0.444	0.33	2.14627e-16	Kupffer cell	Ptpn1
	Gas2l1	1.18675e-19	0.257103	0.063	0.299	2.3735e-16	Kupffer cell	Gas2l1
	Tpp11	3.11064e-19	1.28771	0.417	0.332	6.22129e-16	Kupffer cell	Tpp1
	Ptma1	4.49065e-19	0.668271	0.781	0.675	8.9813e-16	Kupffer cell	Ptma
	Nfkb11	1.44733e-18	1.42462	0.381	0.258	2.89466e-15	Kupffer cell	Nfkb1
	Bank1	1.88635e-18	1.32589	0.265	0.098	3.77271e-15	Kupffer cell	Bank1
	Tspan13	3.5996e-18	1.15487	0.285	0.103	7.19919e-15	Kupffer cell	Tspan13
	Lipa1	4.17165e-18	1.31685	0.517	0.429	8.34329e-15	Kupffer cell	Lipa
	Ywhah	7.39083e-18	1.64131	0.467	0.387	1.47817e-14	Kupffer cell	Ywhah
	H3f3b1	1.40057e-17	0.739984	0.669	0.553	2.80114e-14	Kupffer cell	H3f3b
	Erp29	1.87224e-17	1.51388	0.474	0.386	3.74448e-14	Kupffer cell	Erp29
	Top1	5.61725e-17	0.685978	0.49	0.38	1.12345e-13	Kupffer cell	Top1
	Far1	6.54736e-17	0.978632	0.265	0.129	1.30947e-13	Kupffer cell	Far1
	Dleu21	9.27517e-17	1.63712	0.351	0.222	1.85503e-13	Kupffer cell	Dleu2
	Ptprj	1.00431e-16	1.56322	0.391	0.263	2.00862e-13	Kupffer cell	Ptprj
	Ms4a6d	1.13795e-16	1.28094	0.272	0.11	2.2759e-13	Kupffer cell	Ms4a6d
	Pqlc11	4.23406e-16	0.788263	0.311	0.255	8.46812e-13	Kupffer cell	Pqlc1
	Ddit4	5.12712e-16	1.55698	0.377	0.281	1.02542e-12	Kupffer cell	Ddit4
	Pdia3	6.23075e-16	1.05894	0.464	0.375	1.24615e-12	Kupffer cell	Pdia3
	Tnfsf13	1.25458e-15	1.76329	0.358	0.192	2.50916e-12	Kupffer cell	Tnfsf13
	Tceal9	4.6442e-15	0.801476	0.331	0.281	9.2884e-12	Kupffer cell	Tceal9
	Sppl2a1	5.47243e-15	1.12029	0.384	0.315	1.09449e-11	Kupffer cell	Sppl2a
	Sgk1	8.15737e-15	1.64275	0.404	0.343	1.63147e-11	Kupffer cell	Sgk1
	Il6ra1	1.15989e-14	1.83953	0.45	0.4	2.31978e-11	Kupffer cell	Il6ra
	Ybx1	1.22602e-14	0.966399	0.606	0.536	2.45204e-11	Kupffer cell	Ybx1
	Fam53b	1.28683e-14	0.253035	0.103	0.296	2.57366e-11	Kupffer cell	Fam53b
	Crip1	1.44832e-14	1.73992	0.467	0.353	2.89663e-11	Kupffer cell	Crip1
	Rab8b	1.88687e-14	1.65872	0.281	0.091	3.77374e-11	Kupffer cell	Rab8b
	Tmem64	1.98032e-14	0.985446	0.348	0.302	3.96064e-11	Kupffer cell	Tmem64
	Junb1	3.11205e-14	2.14515	0.474	0.435	6.2241e-11	Kupffer cell	Junb
	Raph1	4.04499e-14	0.403548	0.149	0.409	8.08998e-11	Kupffer cell	Raph1
	Rel	4.75919e-14	0.890479	0.258	0.161	9.51838e-11	Kupffer cell	Rel
	Nfat5	7.82677e-14	0.875666	0.265	0.164	1.56535e-10	Kupffer cell	Nfat5
	Adpgk1	1.01796e-13	1.20147	0.315	0.185	2.03591e-10	Kupffer cell	Adpgk
	Cln8	1.27426e-13	1.33055	0.344	0.304	2.54852e-10	Kupffer cell	Cln8
	Arl6ip11	1.69913e-13	0.682643	0.467	0.394	3.39825e-10	Kupffer cell	Arl6ip1
	Myo10	2.42714e-13	1.22422	0.338	0.262	4.85428e-10	Kupffer cell	Myo10
	Tsc22d32	3.38351e-13	1.30422	0.487	0.438	6.76703e-10	Kupffer cell	Tsc22d3
	Fnip11	4.31274e-13	1.20086	0.358	0.307	8.62547e-10	Kupffer cell	Fnip1
	Lmbrd11	6.60605e-13	0.845071	0.301	0.259	1.32121e-09	Kupffer cell	Lmbrd1
	Ccdc88a	8.20983e-13	1.17168	0.255	0.13	1.64197e-09	Kupffer cell	Ccdc88a
	Fmnl2	9.40471e-13	1.68696	0.368	0.275	1.88094e-09	Kupffer cell	Fmnl2
	Ddx61	9.58429e-13	1.27546	0.467	0.423	1.91686e-09	Kupffer cell	Ddx6
	Eri1	1.12547e-12	0.576825	0.255	0.179	2.25095e-09	Kupffer cell	Eri1
	Tmcc11	1.64188e-12	1.31812	0.361	0.271	3.28375e-09	Kupffer cell	Tmcc1
	Erlec1	3.66154e-12	0.347601	0.142	0.392	7.32308e-09	Kupffer cell	Erlec1
	Ccdc34	3.73204e-12	0.466527	0.136	0.29	7.46408e-09	Kupffer cell	Ccdc34
	Tmed10	8.31923e-12	1.28566	0.52	0.5	1.66385e-08	Kupffer cell	Tmed10
	Ptpn18	8.34295e-12	1.25069	0.377	0.281	1.66859e-08	Kupffer cell	Ptpn18
	Fzr1	8.3497e-12	0.479366	0.113	0.325	1.66994e-08	Kupffer cell	Fzr1
	Ppp1r15a	1.26408e-11	1.1306	0.291	0.22	2.52815e-08	Kupffer cell	Ppp1r15a
	Zfp36l11	1.39599e-11	0.805868	0.536	0.469	2.79198e-08	Kupffer cell	Zfp36l1
	Tubb5	1.76239e-11	0.937255	0.371	0.327	3.52477e-08	Kupffer cell	Tubb5
	Larp4b1	2.50514e-11	1.13055	0.421	0.392	5.01028e-08	Kupffer cell	Larp4b
	Xbp11	2.82051e-11	0.813756	0.358	0.303	5.64102e-08	Kupffer cell	Xbp1
	Id21	3.67773e-11	0.896958	0.497	0.453	7.35545e-08	Kupffer cell	Id2
	Mtdh	5.71024e-11	1.06887	0.457	0.426	1.14205e-07	Kupffer cell	Mtdh
	Selenos	6.89581e-11	0.840767	0.474	0.415	1.37916e-07	Kupffer cell	Selenos
	Atpif1	7.31383e-11	0.580687	0.411	0.375	1.46277e-07	Kupffer cell	Atpif1
	Gpcpd11	1.27807e-10	0.721391	0.318	0.301	2.55615e-07	Kupffer cell	Gpcpd1
	Calr1	1.65039e-10	0.493468	0.507	0.422	3.30078e-07	Kupffer cell	Calr
	H2afz1	2.62497e-10	0.620974	0.526	0.485	5.24994e-07	Kupffer cell	H2afz
	Laptm4a1	3.4922e-10	0.878913	0.374	0.33	6.98441e-07	Kupffer cell	Laptm4a
	Sgpl11	3.85399e-10	1.61485	0.348	0.239	7.70798e-07	Kupffer cell	Sgpl1
	Ezr1	6.0943e-10	1.10149	0.288	0.184	1.21886e-06	Kupffer cell	Ezr
	Ly6e1	1.90335e-09	1.2723	0.444	0.425	3.8067e-06	Kupffer cell	Ly6e
	Edem2	2.90422e-09	0.304333	0.132	0.341	5.80844e-06	Kupffer cell	Edem2
	Luc7l2	4.93539e-09	1.33581	0.474	0.467	9.87078e-06	Kupffer cell	Luc7l2
	Mbnl2	5.4558e-09	1.25886	0.331	0.278	1.09116e-05	Kupffer cell	Mbnl2
	Cadm1	5.47734e-09	1.87095	0.368	0.298	1.09547e-05	Kupffer cell	Cadm1
	Rpn21	6.18462e-09	0.864985	0.358	0.34	1.23692e-05	Kupffer cell	Rpn2
	Arhgdib1	6.51062e-09	1.06534	0.348	0.214	1.30212e-05	Kupffer cell	Arhgdib
	Akap131	7.67321e-09	1.28103	0.397	0.38	1.53464e-05	Kupffer cell	Akap13
	Cdc42se2	9.14172e-09	1.17483	0.272	0.177	1.82834e-05	Kupffer cell	Cdc42se2
	Ifi27l2a	1.44567e-08	1.41942	0.311	0.174	2.89134e-05	Kupffer cell	Ifi27l2a
	Scarb11	2.95709e-08	1.26195	0.421	0.423	5.91418e-05	Kupffer cell	Scarb1
	Pdia61	2.97474e-08	0.777045	0.381	0.346	5.94949e-05	Kupffer cell	Pdia6
	Hyou11	3.7563e-08	0.486092	0.258	0.272	7.51259e-05	Kupffer cell	Hyou1
	Rsu1	4.05014e-08	0.386013	0.136	0.3	8.10027e-05	Kupffer cell	Rsu1
	Dnajc31	4.23796e-08	0.382174	0.374	0.359	8.47592e-05	Kupffer cell	Dnajc3
	Tmed9	5.47467e-08	0.374805	0.291	0.294	0.000109493	Kupffer cell	Tmed9
	Ppp3ca1	6.82139e-08	1.51265	0.43	0.424	0.000136428	Kupffer cell	Ppp3ca
	Ogfrl11	9.40439e-08	1.2944	0.278	0.185	0.000188088	Kupffer cell	Ogfrl1
	App2	1.02908e-07	1.71643	0.47	0.495	0.000205817	Kupffer cell	App
	Mkrn1	1.15305e-07	0.889363	0.364	0.375	0.000230609	Kupffer cell	Mkrn1
	Slc38a22	1.16304e-07	0.459202	0.344	0.346	0.000232608	Kupffer cell	Slc38a2
	Igsf8	1.25123e-07	1.22922	0.262	0.196	0.000250246	Kupffer cell	Igsf8
	Smc6	1.77667e-07	0.758584	0.351	0.351	0.000355334	Kupffer cell	Smc6
	Eif4ebp21	1.81878e-07	0.738968	0.424	0.416	0.000363756	Kupffer cell	Eif4ebp2
	Runx1	2.82523e-07	1.03763	0.265	0.187	0.000565046	Kupffer cell	Runx1
	Pigt	5.50831e-07	1.60574	0.381	0.382	0.00110166	Kupffer cell	Pigt
	Hexb	6.27737e-07	1.26722	0.325	0.289	0.00125547	Kupffer cell	Hexb
	Rpn11	7.22802e-07	1.16894	0.387	0.394	0.0014456	Kupffer cell	Rpn1
	Kidins220	8.91871e-07	1.2621	0.348	0.363	0.00178374	Kupffer cell	Kidins220
	Ece11	1.03003e-06	0.786458	0.381	0.393	0.00206007	Kupffer cell	Ece1
	Egr11	1.27764e-06	0.722364	0.252	0.47	0.00255527	Kupffer cell	Egr1
	Nceh1	1.50139e-06	1.28978	0.364	0.382	0.00300279	Kupffer cell	Nceh1
	Fos1	1.50293e-06	1.51108	0.325	0.325	0.00300587	Kupffer cell	Fos
	Slc29a11	1.97583e-06	0.959369	0.424	0.437	0.00395165	Kupffer cell	Slc29a1
	Cept12	2.27062e-06	0.739159	0.195	0.398	0.00454124	Kupffer cell	Cept1
	Ephx11	3.63325e-06	0.397982	0.242	0.271	0.0072665	Kupffer cell	Ephx1
	Dusp3	3.6537e-06	1.64652	0.394	0.393	0.0073074	Kupffer cell	Dusp3
	Aplp21	3.68593e-06	0.578693	0.414	0.416	0.00737186	Kupffer cell	Aplp2
	Rxra	5.19609e-06	1.00276	0.394	0.406	0.0103922	Kupffer cell	Rxra
	Socs2	5.99366e-06	0.417837	0.245	0.455	0.0119873	Kupffer cell	Socs2
	Lamp21	6.71518e-06	0.513968	0.573	0.559	0.0134304	Kupffer cell	Lamp2
	Tmem123	6.77021e-06	0.549466	0.162	0.317	0.0135404	Kupffer cell	Tmem123
	Scpep1	7.04162e-06	0.739992	0.268	0.214	0.0140832	Kupffer cell	Scpep1
	Rrbp11	7.45658e-06	0.909262	0.47	0.481	0.0149132	Kupffer cell	Rrbp1
	Slc6a61	7.73714e-06	1.32108	0.368	0.371	0.0154743	Kupffer cell	Slc6a6
	Plxnb2	8.18201e-06	1.54052	0.358	0.353	0.016364	Kupffer cell	Plxnb2
	Sdha1	8.19509e-06	0.361373	0.397	0.391	0.0163902	Kupffer cell	Sdha
	Anp32b	1.04016e-05	0.378392	0.394	0.399	0.0208031	Kupffer cell	Anp32b
	Stat11	1.16198e-05	0.759091	0.195	0.371	0.0232396	Kupffer cell	Stat1
	Tfrc	1.23987e-05	0.336331	0.132	0.3	0.0247973	Kupffer cell	Tfrc
	Pim1	1.43503e-05	0.641974	0.195	0.396	0.0287006	Kupffer cell	Pim1
	Pcmtd11	1.6125e-05	0.350647	0.328	0.344	0.03225	Kupffer cell	Pcmtd1
	Arnt	1.73961e-05	0.545569	0.152	0.31	0.0347923	Kupffer cell	Arnt
	Metap2	1.81131e-05	0.276256	0.397	0.404	0.0362262	Kupffer cell	Metap2
	Zyx1	2.40895e-05	1.09063	0.354	0.366	0.0481791	Kupffer cell	Zyx
	Map4k41	2.64019e-05	0.808038	0.232	0.395	0.0528038	Kupffer cell	Map4k4
	Bmpr2	2.74474e-05	0.767081	0.275	0.267	0.0548949	Kupffer cell	Bmpr2
	Lmo41	3.43591e-05	0.575947	0.268	0.254	0.0687181	Kupffer cell	Lmo4
	Abracl	5.29217e-05	1.019	0.407	0.45	0.105843	Kupffer cell	Abracl
	Clic11	6.62752e-05	1.12281	0.348	0.383	0.13255	Kupffer cell	Clic1
	Rcan1	6.814e-05	1.54932	0.268	0.206	0.13628	Kupffer cell	Rcan1
	Serp11	7.20739e-05	0.537108	0.404	0.389	0.144148	Kupffer cell	Serp1
	Pnn	8.48644e-05	0.7605	0.301	0.3	0.169729	Kupffer cell	Pnn
	Myadm1	0.000124672	0.597202	0.202	0.317	0.249345	Kupffer cell	Myadm
	Btg21	0.000128436	1.09989	0.371	0.402	0.256872	Kupffer cell	Btg2
	Tram11	0.000132673	0.674735	0.281	0.487	0.265346	Kupffer cell	Tram1
	Nucb11	0.000141195	0.882871	0.334	0.374	0.282391	Kupffer cell	Nucb1
	Pnisr	0.000169646	1.27497	0.374	0.414	0.339291	Kupffer cell	Pnisr
	Rap1a	0.000192438	0.780034	0.391	0.425	0.384876	Kupffer cell	Rap1a
	Dnajc7	0.000200836	1.04279	0.368	0.411	0.401672	Kupffer cell	Dnajc7
	Fcgr2b	0.000258626	0.896189	0.262	0.22	0.517253	Kupffer cell	Fcgr2b
	Abcc31	0.000283437	1.0175	0.354	0.381	0.566875	Kupffer cell	Abcc3
	Serinc11	0.000301356	0.426563	0.255	0.45	0.602712	Kupffer cell	Serinc1
	St6gal11	0.000378087	0.261676	0.232	0.265	0.756174	Kupffer cell	St6gal1
	Enpp1	0.000388328	0.79891	0.285	0.311	0.776655	Kupffer cell	Enpp1
	Thrb1	0.00039617	0.4623	0.235	0.283	0.792341	Kupffer cell	Thrb
	Prkar2a1	0.000419363	0.415342	0.308	0.344	0.838726	Kupffer cell	Prkar2a
	Vmp12	0.00044309	0.613014	0.278	0.294	0.88618	Kupffer cell	Vmp1
	Tpm3-rs71	0.000858559	1.38983	0.334	0.358	1	Kupffer cell	Tpm3-rs7
	Pgap1	0.00150803	1.06047	0.258	0.236	1	Kupffer cell	Pgap1
	Resf11	0.00160735	0.459047	0.232	0.406	1	Kupffer cell	Resf1
	Atp1b3	0.00160803	1.43547	0.298	0.282	1	Kupffer cell	Atp1b3
	Stk4	0.00178974	0.708267	0.268	0.26	1	Kupffer cell	Stk4
	Tmem1311	0.00207403	0.889568	0.262	0.301	1	Kupffer cell	Tmem131
	Sfmbt1	0.00214891	0.257393	0.225	0.288	1	Kupffer cell	Sfmbt1
	Chd3	0.00296871	1.29243	0.295	0.296	1	Kupffer cell	Chd3
	Prpf4b	0.00409798	0.732783	0.325	0.372	1	Kupffer cell	Prpf4b
	Plbd11	0.00464928	0.507845	0.169	0.351	1	Kupffer cell	Plbd1
	Crlf3	0.00467996	0.820005	0.265	0.266	1	Kupffer cell	Crlf3
	Akr1b3	0.00475841	1.01203	0.278	0.283	1	Kupffer cell	Akr1b3
	Calm3	0.00494684	0.517391	0.305	0.355	1	Kupffer cell	Calm3
	Slc16a101	0.00512401	0.50164	0.318	0.495	1	Kupffer cell	Slc16a10
	Tmpo	0.00561584	0.429049	0.258	0.327	1	Kupffer cell	Tmpo
	Rilpl2	0.00634639	0.500919	0.278	0.321	1	Kupffer cell	Rilpl2
	Dhrs71	0.00666486	0.365779	0.189	0.372	1	Kupffer cell	Dhrs7
	Ilk	0.00762381	0.570725	0.278	0.331	1	Kupffer cell	Ilk
	Selenot1	0.00787443	0.352208	0.235	0.4	1	Kupffer cell	Selenot
	Yme1l11	0.00935561	0.269985	0.195	0.367	1	Kupffer cell	Yme1l1
	Ubc1	0.0098476	0.641152	0.434	0.498	1	Kupffer cell	Ubc
	Tuba1b	0.00984904	0.893668	0.205	0.292	1	Kupffer cell	Tuba1b
	Apob1	3.78096e-93	2.22398	1	0.804	7.56191e-90	Hepatocyte5	Apob
	Plg1	7.33166e-87	2.22572	1	0.596	1.46633e-83	Hepatocyte5	Plg
	Mug11	4.688e-85	2.11131	1	0.701	9.37599e-82	Hepatocyte5	Mug1
	Afm1	4.80199e-85	1.80746	0.967	0.271	9.60398e-82	Hepatocyte5	Afm
	Pzp1	7.29812e-85	2.17098	1	0.722	1.45962e-81	Hepatocyte5	Pzp
	Cfb1	1.81634e-82	2.28576	1	0.57	3.63268e-79	Hepatocyte5	Cfb
	Abca61	1.82285e-82	1.57176	0.967	0.371	3.6457e-79	Hepatocyte5	Abca6
	Kng11	2.25139e-81	1.97779	1	0.76	4.50279e-78	Hepatocyte5	Kng1
	Serpina3k1	6.93507e-81	1.52058	1	0.948	1.38701e-77	Hepatocyte5	Serpina3k
	Vtn1	2.45434e-80	1.85037	1	0.743	4.90869e-77	Hepatocyte5	Vtn
	C4b1	3.48345e-80	2.13274	1	0.495	6.9669e-77	Hepatocyte5	C4b
	Hc1	1.66332e-79	2.23389	1	0.583	3.32664e-76	Hepatocyte5	Hc
	Ces1b1	4.0132e-79	2.21528	1	0.698	8.02639e-76	Hepatocyte5	Ces1b
	Itih11	6.08491e-79	1.91873	1	0.501	1.21698e-75	Hepatocyte5	Itih1
	F51	1.05722e-78	1.95736	0.993	0.477	2.11445e-75	Hepatocyte5	F5
	Col18a11	3.59079e-77	1.97566	0.993	0.429	7.18158e-74	Hepatocyte5	Col18a1
	C32	4.68911e-77	1.73732	1	0.952	9.37823e-74	Hepatocyte5	C3
	Itih41	1.501e-76	1.85931	1	0.796	3.00201e-73	Hepatocyte5	Itih4
	Slco1a41	9.84915e-75	1.25449	0.934	0.472	1.96983e-71	Hepatocyte5	Slco1a4
	F21	1.18695e-74	1.79488	1	0.654	2.3739e-71	Hepatocyte5	F2
	Abcc21	1.52978e-74	1.60633	0.96	0.383	3.05956e-71	Hepatocyte5	Abcc2
	Fetub1	1.54212e-74	2.19669	1	0.66	3.08423e-71	Hepatocyte5	Fetub
	Gpld11	3.30926e-74	1.56793	0.974	0.442	6.61853e-71	Hepatocyte5	Gpld1
	Nipal11	4.18911e-74	0.383935	0.768	0.261	8.37823e-71	Hepatocyte5	Nipal1
	Cyp2d101	1.32823e-73	1.89555	1	0.413	2.65647e-70	Hepatocyte5	Cyp2d10
	C1s11	2.47013e-73	1.2112	0.967	0.337	4.94025e-70	Hepatocyte5	C1s1
	Mst11	2.49018e-73	1.0133	0.927	0.433	4.98035e-70	Hepatocyte5	Mst1
	Qsox11	2.8288e-73	1.5849	0.98	0.513	5.6576e-70	Hepatocyte5	Qsox1
	Agt1	7.22571e-73	1.89531	1	0.555	1.44514e-69	Hepatocyte5	Agt
	C1rl1	1.12529e-72	1.0478	0.94	0.327	2.25057e-69	Hepatocyte5	C1rl
	Tfr21	1.37907e-72	1.70391	0.974	0.411	2.75813e-69	Hepatocyte5	Tfr2
	Itih31	2.53345e-72	1.93799	1	0.661	5.06689e-69	Hepatocyte5	Itih3
	Slc37a41	2.67238e-72	1.37316	0.987	0.374	5.34476e-69	Hepatocyte5	Slc37a4
	Clu1	3.98443e-72	1.74987	1	0.611	7.96887e-69	Hepatocyte5	Clu
	Atp1a12	4.25923e-72	1.46747	0.987	0.424	8.51846e-69	Hepatocyte5	Atp1a1
	Cp1	9.06232e-72	1.98946	1	0.574	1.81246e-68	Hepatocyte5	Cp
	Ces1c1	1.43291e-71	1.88503	0.993	0.557	2.86581e-68	Hepatocyte5	Ces1c
	Kng2	5.61038e-71	1.68045	0.987	0.509	1.12208e-67	Hepatocyte5	Kng2
	Zmpste241	1.12801e-70	0.915853	0.901	0.331	2.25601e-67	Hepatocyte5	Zmpste24
	Slc27a51	1.78852e-70	1.80205	0.96	0.387	3.57704e-67	Hepatocyte5	Slc27a5
	Cacna1d	2.96622e-70	0.26167	0.715	0.239	5.93243e-67	Hepatocyte5	Cacna1d
	Neat13	3.41142e-70	1.82633	0.947	0.256	6.82285e-67	Hepatocyte5	Neat1
	Ece12	4.91926e-70	1.10738	0.947	0.385	9.83852e-67	Hepatocyte5	Ece1
	Hgfac1	1.19513e-69	1.09641	0.94	0.419	2.39026e-66	Hepatocyte5	Hgfac
	Cfh1	1.38824e-69	1.81569	1	0.778	2.77648e-66	Hepatocyte5	Cfh
	Itih21	2.26432e-69	1.70359	1	0.551	4.52864e-66	Hepatocyte5	Itih2
	Cpn21	3.79684e-69	1.37971	0.987	0.498	7.59368e-66	Hepatocyte5	Cpn2
	Cyp3a131	5.86883e-69	1.05431	0.914	0.296	1.17377e-65	Hepatocyte5	Cyp3a13
	Slc29a12	3.67919e-68	1.30525	0.967	0.429	7.35839e-65	Hepatocyte5	Slc29a1
	Slc38a41	8.2196e-68	1.76046	1	0.543	1.64392e-64	Hepatocyte5	Slc38a4
	Srpr1	9.45416e-68	1.24961	0.974	0.386	1.89083e-64	Hepatocyte5	Srpr
	Sdc11	2.65596e-67	1.06383	0.954	0.431	5.31192e-64	Hepatocyte5	Sdc1
	F13b1	6.21196e-67	1.17422	0.96	0.361	1.24239e-63	Hepatocyte5	F13b
	Insr1	2.35182e-66	1.02601	0.947	0.44	4.70365e-63	Hepatocyte5	Insr
	Acsl51	2.77039e-66	1.28706	0.921	0.321	5.54077e-63	Hepatocyte5	Acsl5
	Cyp2d261	3.77329e-66	1.65871	0.987	0.45	7.54657e-63	Hepatocyte5	Cyp2d26
	Os91	4.27591e-66	1.22475	0.927	0.354	8.55181e-63	Hepatocyte5	Os9
	Tcn21	4.58526e-66	0.903733	0.921	0.371	9.17052e-63	Hepatocyte5	Tcn2
	Kcnq1ot1	6.40447e-66	1.07148	0.828	0.283	1.28089e-62	Hepatocyte5	Kcnq1ot1
	Scarb12	6.66159e-66	1.07951	0.947	0.416	1.33232e-62	Hepatocyte5	Scarb1
	Npc11	6.68559e-66	1.3374	0.914	0.399	1.33712e-62	Hepatocyte5	Npc1
	Timd21	1.0218e-65	0.87483	0.914	0.305	2.0436e-62	Hepatocyte5	Timd2
	F71	2.5307e-65	0.986905	0.881	0.232	5.0614e-62	Hepatocyte5	F7
	Atp2a21	3.44063e-65	1.46026	0.954	0.378	6.88126e-62	Hepatocyte5	Atp2a2
	Alb1	7.13653e-65	1.1169	1	1	1.42731e-61	Hepatocyte5	Alb
	Lrp12	8.45245e-65	1.18712	0.98	0.416	1.69049e-61	Hepatocyte5	Lrp1
	Gaa1	9.9075e-65	0.752852	0.861	0.292	1.9815e-61	Hepatocyte5	Gaa
	Snrnp701	1.06646e-64	0.827237	0.934	0.36	2.13292e-61	Hepatocyte5	Snrnp70
	Ogt1	1.26657e-64	0.601369	0.841	0.297	2.53315e-61	Hepatocyte5	Ogt
	Serpinc11	3.16348e-64	1.60796	0.993	0.67	6.32696e-61	Hepatocyte5	Serpinc1
	Slc8b11	3.92498e-64	0.81673	0.894	0.419	7.84997e-61	Hepatocyte5	Slc8b1
	Slco1b21	8.16619e-64	2.00874	1	0.618	1.63324e-60	Hepatocyte5	Slco1b2
	Ugt2b341	9.77749e-64	1.14678	0.967	0.444	1.9555e-60	Hepatocyte5	Ugt2b34
	Ahsg2	1.02459e-63	1.07436	1	0.925	2.04919e-60	Hepatocyte5	Ahsg
	Elovl21	2.77377e-63	1.50441	0.993	0.532	5.54753e-60	Hepatocyte5	Elovl2
	Apmap	4.35234e-63	0.758931	0.828	0.32	8.70467e-60	Hepatocyte5	Apmap
	Slc16a71	5.18955e-63	0.988341	0.914	0.474	1.03791e-59	Hepatocyte5	Slc16a7
	Slc38a31	6.03232e-63	1.34677	0.94	0.468	1.20646e-59	Hepatocyte5	Slc38a3
	Apoh2	1.75384e-62	1.23591	1	0.825	3.50768e-59	Hepatocyte5	Apoh
	Amy1	2.23278e-62	1.39473	0.934	0.361	4.46556e-59	Hepatocyte5	Amy1
	Fgg1	2.33053e-62	1.25754	1	0.863	4.66106e-59	Hepatocyte5	Fgg
	Serpina111	3.61695e-62	1.30938	0.993	0.47	7.23389e-59	Hepatocyte5	Serpina11
	Ambp2	3.99767e-62	1.36631	1	0.792	7.99535e-59	Hepatocyte5	Ambp
	Slc7a21	4.41522e-62	1.61632	0.993	0.544	8.83043e-59	Hepatocyte5	Slc7a2
	Serinc12	4.45398e-62	1.33855	0.96	0.438	8.90796e-59	Hepatocyte5	Serinc1
	Hpx1	4.53103e-62	1.45976	1	0.937	9.06207e-59	Hepatocyte5	Hpx
	Trf1	6.57587e-62	1.11457	1	0.912	1.31517e-58	Hepatocyte5	Trf
	Fn11	8.6177e-62	1.61814	1	0.707	1.72354e-58	Hepatocyte5	Fn1
	Adipor21	1.51438e-61	1.34791	0.954	0.458	3.02875e-58	Hepatocyte5	Adipor2
	Dhcr241	2.1771e-61	1.45542	1	0.549	4.35419e-58	Hepatocyte5	Dhcr24
	Abcc32	2.83023e-61	1.11467	0.907	0.373	5.66046e-58	Hepatocyte5	Abcc3
	Fgb2	4.77688e-61	1.07122	1	0.932	9.55376e-58	Hepatocyte5	Fgb
	Cpn11	7.2321e-61	1.01102	0.987	0.426	1.44642e-57	Hepatocyte5	Cpn1
	Ugt2b51	7.99878e-61	1.32282	0.98	0.437	1.59976e-57	Hepatocyte5	Ugt2b5
	Aqp91	1.05161e-60	1.20626	0.914	0.45	2.10322e-57	Hepatocyte5	Aqp9
	Abcb111	1.10239e-60	1.31388	0.927	0.461	2.20478e-57	Hepatocyte5	Abcb11
	Ces3a1	1.3647e-60	1.29723	0.96	0.283	2.7294e-57	Hepatocyte5	Ces3a
	Proc1	2.98088e-60	1.36812	0.974	0.419	5.96176e-57	Hepatocyte5	Proc
	Ces1d1	2.61197e-59	1.62802	0.993	0.485	5.22394e-56	Hepatocyte5	Ces1d
	Apoa51	2.69536e-59	1.41495	1	0.769	5.39071e-56	Hepatocyte5	Apoa5
	Gpam1	5.56955e-59	0.807257	0.94	0.474	1.11391e-55	Hepatocyte5	Gpam
	Aspg1	5.97698e-59	0.80292	0.868	0.298	1.1954e-55	Hepatocyte5	Aspg
	App3	1.43365e-58	0.927859	0.914	0.489	2.8673e-55	Hepatocyte5	App
	Hsp90b12	2.1115e-58	1.31795	0.993	0.499	4.22299e-55	Hepatocyte5	Hsp90b1
	Angptl41	2.83887e-58	1.21504	0.94	0.323	5.67773e-55	Hepatocyte5	Angptl4
	Abcb4	2.8993e-58	1.34513	0.94	0.384	5.79861e-55	Hepatocyte5	Abcb4
	Serpina3m1	3.72556e-58	0.912109	0.947	0.511	7.45112e-55	Hepatocyte5	Serpina3m
	Serpinf21	5.81688e-58	1.25003	0.987	0.527	1.16338e-54	Hepatocyte5	Serpinf2
	Sema4g1	6.29325e-58	0.848176	0.927	0.375	1.25865e-54	Hepatocyte5	Sema4g
	Ccdc47	1.0383e-57	0.917442	0.868	0.36	2.07659e-54	Hepatocyte5	Ccdc47
	Aadac1	1.12045e-57	0.940061	0.894	0.21	2.2409e-54	Hepatocyte5	Aadac
	Ugt2b361	1.40203e-57	1.19813	0.987	0.356	2.80406e-54	Hepatocyte5	Ugt2b36
	Mylk1	1.62354e-57	0.640349	0.861	0.338	3.24709e-54	Hepatocyte5	Mylk
	Ugt3a21	1.67641e-57	1.02906	0.94	0.331	3.35282e-54	Hepatocyte5	Ugt3a2
	Tmprss61	1.74113e-57	1.18447	0.94	0.47	3.48225e-54	Hepatocyte5	Tmprss6
	Ces2a1	2.19896e-57	1.1188	0.907	0.242	4.39792e-54	Hepatocyte5	Ces2a
	Plpp31	5.24376e-57	0.739474	0.947	0.402	1.04875e-53	Hepatocyte5	Plpp3
	G6pc1	6.99384e-57	1.27114	0.96	0.309	1.39877e-53	Hepatocyte5	G6pc
	Por1	1.49101e-56	1.45326	1	0.595	2.98202e-53	Hepatocyte5	Por
	Zfp4451	1.67426e-56	0.689572	0.887	0.356	3.34853e-53	Hepatocyte5	Zfp445
	Gc1	1.68133e-56	0.989068	1	0.908	3.36266e-53	Hepatocyte5	Gc
	C8a1	2.20988e-56	1.22894	0.967	0.474	4.41976e-53	Hepatocyte5	C8a
	Tmem176a1	3.34512e-56	0.968157	0.967	0.438	6.69024e-53	Hepatocyte5	Tmem176a
	F10	3.73952e-56	1.11115	0.987	0.461	7.47904e-53	Hepatocyte5	F10
	Masp11	5.65181e-56	0.725518	0.868	0.388	1.13036e-52	Hepatocyte5	Masp1
	Hspa52	7.67884e-56	1.32549	1	0.501	1.53577e-52	Hepatocyte5	Hspa5
	Hpn1	1.38091e-55	0.912469	0.974	0.425	2.76182e-52	Hepatocyte5	Hpn
	Agpat3	1.38632e-55	0.961955	0.96	0.382	2.77265e-52	Hepatocyte5	Agpat3
	Bmpr21	1.50675e-55	0.496597	0.788	0.261	3.0135e-52	Hepatocyte5	Bmpr2
	Gjb11	1.52747e-55	1.11743	0.921	0.365	3.05493e-52	Hepatocyte5	Gjb1
	Serpind11	2.061e-55	1.1002	0.934	0.363	4.12201e-52	Hepatocyte5	Serpind1
	Serpinf11	5.7411e-55	1.39129	0.96	0.426	1.14822e-51	Hepatocyte5	Serpinf1
	Cyp2d221	1.28034e-54	1.10075	0.854	0.261	2.56068e-51	Hepatocyte5	Cyp2d22
	Serpina101	1.51337e-54	0.844181	0.927	0.48	3.02673e-51	Hepatocyte5	Serpina10
	Egr12	1.68995e-54	0.847994	0.907	0.458	3.3799e-51	Hepatocyte5	Egr1
	Prg4	1.91395e-54	0.627926	0.841	0.435	3.82789e-51	Hepatocyte5	Prg4
	Scap1	2.34111e-54	1.02751	0.874	0.402	4.68222e-51	Hepatocyte5	Scap
	Mia31	3.06142e-54	1.07709	0.967	0.44	6.12284e-51	Hepatocyte5	Mia3
	Fads21	3.31091e-54	1.0116	0.954	0.368	6.62181e-51	Hepatocyte5	Fads2
	Furin1	3.93618e-54	0.902522	0.947	0.433	7.87235e-51	Hepatocyte5	Furin
	Sec631	4.26784e-54	0.914538	0.901	0.388	8.53568e-51	Hepatocyte5	Sec63
	Serping11	5.60628e-54	1.41159	0.993	0.502	1.12126e-50	Hepatocyte5	Serping1
	Apon1	1.35834e-53	1.30017	1	0.53	2.71667e-50	Hepatocyte5	Apon
	Slc27a21	2.4135e-53	1.27644	1	0.54	4.827e-50	Hepatocyte5	Slc27a2
	Ssr2	3.025e-53	0.272571	0.828	0.264	6.04999e-50	Hepatocyte5	Ssr2
	Ceacam11	1.23302e-52	0.921778	0.854	0.328	2.46605e-49	Hepatocyte5	Ceacam1
	Lrg11	1.48641e-52	1.28703	1	0.788	2.97282e-49	Hepatocyte5	Lrg1
	Pqlc12	1.59356e-52	0.771929	0.868	0.248	3.18712e-49	Hepatocyte5	Pqlc1
	Mttp1	1.6296e-52	0.974462	0.94	0.374	3.2592e-49	Hepatocyte5	Mttp
	Pcdh11	1.63694e-52	0.755161	0.841	0.327	3.27387e-49	Hepatocyte5	Pcdh1
	Aplp22	3.69737e-52	1.19047	0.94	0.409	7.39475e-49	Hepatocyte5	Aplp2
	Gjb21	3.77069e-52	0.976952	0.921	0.4	7.54138e-49	Hepatocyte5	Gjb2
	Dsg21	6.03494e-52	0.492608	0.821	0.299	1.20699e-48	Hepatocyte5	Dsg2
	Slc4a41	6.52939e-52	1.12649	0.94	0.445	1.30588e-48	Hepatocyte5	Slc4a4
	Man2a12	8.20105e-52	1.1553	0.974	0.455	1.64021e-48	Hepatocyte5	Man2a1
	Slc2a21	1.39158e-51	0.863204	0.934	0.478	2.78316e-48	Hepatocyte5	Slc2a2
	Canx2	1.81915e-51	1.05996	0.98	0.495	3.63829e-48	Hepatocyte5	Canx
	Cyp2d92	2.37568e-51	1.39198	0.987	0.426	4.75137e-48	Hepatocyte5	Cyp2d9
	Elovl51	3.60454e-51	0.990861	0.96	0.418	7.20909e-48	Hepatocyte5	Elovl5
	Cxadr1	4.19413e-51	0.687472	0.848	0.373	8.38825e-48	Hepatocyte5	Cxadr
	Slc16a121	5.5942e-51	0.642509	0.881	0.396	1.11884e-47	Hepatocyte5	Slc16a12
	Ugt2b11	8.54326e-51	0.843719	0.887	0.272	1.70865e-47	Hepatocyte5	Ugt2b1
	Gulo1	1.00318e-50	0.962146	0.874	0.447	2.00637e-47	Hepatocyte5	Gulo
	Serpina61	1.1213e-50	0.717979	0.815	0.416	2.2426e-47	Hepatocyte5	Serpina6
	Psap1	1.20407e-50	0.576971	0.98	0.534	2.40813e-47	Hepatocyte5	Psap
	Cyp3a251	1.6345e-50	1.33841	1	0.624	3.269e-47	Hepatocyte5	Cyp3a25
	Tecr1	2.68685e-50	0.985904	0.927	0.425	5.37371e-47	Hepatocyte5	Tecr
	F121	3.75029e-50	1.09286	0.868	0.344	7.50058e-47	Hepatocyte5	F12
	Cpt1a1	8.77215e-50	1.04052	0.993	0.507	1.75443e-46	Hepatocyte5	Cpt1a
	Gfra11	1.74559e-49	0.705592	0.874	0.29	3.49118e-46	Hepatocyte5	Gfra1
	Fgl11	1.76453e-49	1.46759	1	0.753	3.52905e-46	Hepatocyte5	Fgl1
	H6pd1	1.89811e-49	1.07478	0.894	0.393	3.79623e-46	Hepatocyte5	H6pd
	Amfr1	1.93732e-49	0.880517	0.934	0.449	3.87465e-46	Hepatocyte5	Amfr
	Cfi1	2.93214e-49	1.36517	1	0.569	5.86428e-46	Hepatocyte5	Cfi
	Calr2	3.87646e-49	1.17176	0.98	0.417	7.75292e-46	Hepatocyte5	Calr
	Retsat1	4.81903e-49	1.31459	0.987	0.511	9.63806e-46	Hepatocyte5	Retsat
	Fads11	7.84181e-49	0.783109	0.954	0.479	1.56836e-45	Hepatocyte5	Fads1
	Serpina3c1	8.12732e-49	1.0257	0.98	0.581	1.62546e-45	Hepatocyte5	Serpina3c
	Ktn1	1.07569e-48	0.652135	0.834	0.422	2.15137e-45	Hepatocyte5	Ktn1
	Apoa41	1.41023e-48	1.71997	0.993	0.684	2.82047e-45	Hepatocyte5	Apoa4
	Apoa11	1.72244e-48	0.85764	1	0.983	3.44488e-45	Hepatocyte5	Apoa1
	Frmd4b1	1.8477e-48	0.355836	0.801	0.348	3.69541e-45	Hepatocyte5	Frmd4b
	Cldn121	3.39542e-48	0.402991	0.808	0.395	6.79085e-45	Hepatocyte5	Cldn12
	Cyp2a121	3.93364e-48	0.994673	0.921	0.314	7.86728e-45	Hepatocyte5	Cyp2a12
	Slc10a11	4.39105e-48	1.13586	0.993	0.479	8.78209e-45	Hepatocyte5	Slc10a1
	Lbp1	4.78291e-48	1.01261	0.914	0.468	9.56583e-45	Hepatocyte5	Lbp
	Yipf51	1.24949e-47	0.359217	0.795	0.317	2.49898e-44	Hepatocyte5	Yipf5
	Alcam2	2.35499e-47	0.717374	0.861	0.389	4.70997e-44	Hepatocyte5	Alcam
	Slco2b11	2.44239e-47	0.737865	0.808	0.35	4.88478e-44	Hepatocyte5	Slco2b1
	Pdia41	2.73134e-47	0.881385	0.914	0.394	5.46267e-44	Hepatocyte5	Pdia4
	Sel1l31	3.86645e-47	0.596583	0.788	0.314	7.73291e-44	Hepatocyte5	Sel1l3
	Gns2	7.49631e-47	0.680602	0.921	0.459	1.49926e-43	Hepatocyte5	Gns
	Grn2	1.09622e-46	0.757908	0.974	0.48	2.19244e-43	Hepatocyte5	Grn
	Pnisr1	1.28287e-46	0.495445	0.841	0.407	2.56574e-43	Hepatocyte5	Pnisr
	Sardh1	1.55877e-46	0.985654	0.848	0.24	3.11753e-43	Hepatocyte5	Sardh
	Tmbim61	1.79361e-46	1.27966	0.974	0.622	3.58722e-43	Hepatocyte5	Tmbim6
	Klkb11	2.49314e-46	1.05272	0.874	0.36	4.98628e-43	Hepatocyte5	Klkb1
	Cnnm3	3.70135e-46	0.352857	0.775	0.375	7.40269e-43	Hepatocyte5	Cnnm3
	Rdh9	4.2451e-46	0.333743	0.762	0.334	8.49021e-43	Hepatocyte5	Rdh9
	Cyp2j51	4.26943e-46	0.767582	0.934	0.381	8.53885e-43	Hepatocyte5	Cyp2j5
	Apof1	4.31643e-46	1.21021	0.993	0.632	8.63286e-43	Hepatocyte5	Apof
	Cd1d11	4.7901e-46	0.997885	0.874	0.366	9.58021e-43	Hepatocyte5	Cd1d1
	Orm2	6.25382e-46	0.597404	0.954	0.606	1.25076e-42	Hepatocyte5	Orm2
	Ces1g1	1.02545e-45	0.735041	0.881	0.48	2.0509e-42	Hepatocyte5	Ces1g
	Mia21	1.61779e-45	0.869646	0.967	0.535	3.23558e-42	Hepatocyte5	Mia2
	Cyp2c701	1.68498e-45	0.605515	0.927	0.467	3.36995e-42	Hepatocyte5	Cyp2c70
	C4bp1	1.70495e-45	1.02057	0.993	0.55	3.4099e-42	Hepatocyte5	C4bp
	Plxnb21	1.97853e-45	0.921295	0.828	0.346	3.95706e-42	Hepatocyte5	Plxnb2
	Slc22a1	2.29108e-45	1.39415	0.834	0.3	4.58216e-42	Hepatocyte5	Slc22a1
	Dennd5b1	2.99718e-45	0.618938	0.934	0.42	5.99436e-42	Hepatocyte5	Dennd5b
	Lamp22	3.03584e-45	1.18656	0.987	0.553	6.07169e-42	Hepatocyte5	Lamp2
	Zbtb201	3.19463e-45	0.828383	0.934	0.451	6.38926e-42	Hepatocyte5	Zbtb20
	Cyp4a141	3.33476e-45	1.45132	1	0.839	6.66952e-42	Hepatocyte5	Cyp4a14
	Lman11	1.00401e-44	0.963327	0.907	0.41	2.00801e-41	Hepatocyte5	Lman1
	Itgb11	1.07455e-44	0.763408	0.854	0.34	2.1491e-41	Hepatocyte5	Itgb1
	Ugt2b351	1.1001e-44	0.779103	0.834	0.355	2.2002e-41	Hepatocyte5	Ugt2b35
	Peg3	1.72167e-44	0.674532	0.728	0.215	3.44334e-41	Hepatocyte5	Peg3
	Nceh11	2.94861e-44	0.352841	0.815	0.376	5.89722e-41	Hepatocyte5	Nceh1
	Rrbp12	3.68644e-44	0.921822	0.96	0.474	7.37288e-41	Hepatocyte5	Rrbp1
	Tmem106b1	4.49236e-44	0.723096	0.934	0.441	8.98473e-41	Hepatocyte5	Tmem106b
	Cyp4a12a1	3.29037e-43	0.635366	0.96	0.547	6.58074e-40	Hepatocyte5	Cyp4a12a
	Pigr1	3.59642e-43	1.5421	1	0.763	7.19284e-40	Hepatocyte5	Pigr
	Hrg1	4.21184e-43	1.16869	1	0.615	8.42368e-40	Hepatocyte5	Hrg
	Man1a1	8.42572e-43	0.805975	0.927	0.415	1.68514e-39	Hepatocyte5	Man1a
	Cyp8b11	1.24494e-42	1.06671	0.934	0.358	2.48988e-39	Hepatocyte5	Cyp8b1
	Phip1	1.35004e-42	0.420385	0.768	0.345	2.70009e-39	Hepatocyte5	Phip
	Sec61a1	1.66582e-42	0.722265	0.861	0.396	3.33164e-39	Hepatocyte5	Sec61a1
	Onecut21	1.82583e-42	0.63797	0.841	0.365	3.65167e-39	Hepatocyte5	Onecut2
	Cyp4v31	2.4811e-42	0.754681	0.868	0.288	4.9622e-39	Hepatocyte5	Cyp4v3
	Rdh71	3.10137e-42	1.07764	0.993	0.529	6.20273e-39	Hepatocyte5	Rdh7
	Hp1	3.98408e-42	0.805754	1	0.968	7.96816e-39	Hepatocyte5	Hp
	Acsl11	5.19556e-42	1.07958	1	0.533	1.03911e-38	Hepatocyte5	Acsl1
	Abca12	6.80181e-42	0.773578	0.821	0.315	1.36036e-38	Hepatocyte5	Abca1
	Grina1	1.07661e-41	0.765094	0.914	0.467	2.15321e-38	Hepatocyte5	Grina
	Slc38a23	1.4001e-41	0.866413	0.861	0.339	2.80019e-38	Hepatocyte5	Slc38a2
	Etnppl1	1.5097e-41	0.609911	0.881	0.423	3.01939e-38	Hepatocyte5	Etnppl
	Ctsl1	2.02129e-41	1.13267	1	0.678	4.04258e-38	Hepatocyte5	Ctsl
	Pdia31	3.02842e-41	0.759638	0.921	0.37	6.05683e-38	Hepatocyte5	Pdia3
	Arfgap21	9.92665e-41	0.319836	0.821	0.326	1.98533e-37	Hepatocyte5	Arfgap2
	Ces1f1	1.18832e-40	0.736873	0.788	0.261	2.37664e-37	Hepatocyte5	Ces1f
	Tm9sf21	1.46704e-40	0.858493	0.881	0.428	2.93408e-37	Hepatocyte5	Tm9sf2
	Prkcsh1	1.83106e-40	0.880147	0.861	0.426	3.66212e-37	Hepatocyte5	Prkcsh
	Fcgrt1	2.45598e-40	0.570331	0.881	0.427	4.91197e-37	Hepatocyte5	Fcgrt
	Dnajc32	2.76068e-40	0.90489	0.894	0.352	5.52135e-37	Hepatocyte5	Dnajc3
	Zbtb441	5.08519e-40	0.477189	0.828	0.377	1.01704e-36	Hepatocyte5	Zbtb44
	P4hb1	6.06216e-40	0.890433	0.993	0.583	1.21243e-36	Hepatocyte5	P4hb
	Pdia62	9.41053e-40	0.760041	0.887	0.34	1.88211e-36	Hepatocyte5	Pdia6
	Golim41	9.5739e-40	0.494316	0.848	0.432	1.91478e-36	Hepatocyte5	Golim4
	Cyp2c291	1.45479e-39	1.00815	0.834	0.284	2.90959e-36	Hepatocyte5	Cyp2c29
	Atl21	1.49936e-39	0.552291	0.815	0.285	2.99872e-36	Hepatocyte5	Atl2
	Slco1a11	1.59311e-39	0.729533	0.748	0.166	3.18622e-36	Hepatocyte5	Slco1a1
	Ctsd2	2.72097e-39	0.655294	0.921	0.497	5.44195e-36	Hepatocyte5	Ctsd
	Lipa2	5.54534e-39	0.842764	0.901	0.425	1.10907e-35	Hepatocyte5	Lipa
	Lcat1	6.73115e-39	0.769129	0.947	0.415	1.34623e-35	Hepatocyte5	Lcat
	Hykk1	8.74965e-39	0.326174	0.901	0.41	1.74993e-35	Hepatocyte5	Hykk
	Paqr91	9.18055e-39	0.746637	0.901	0.463	1.83611e-35	Hepatocyte5	Paqr9
	Slc39a41	1.41551e-38	0.486957	0.755	0.364	2.83103e-35	Hepatocyte5	Slc39a4
	Azgp11	2.25775e-38	0.971115	1	0.645	4.51549e-35	Hepatocyte5	Azgp1
	Abca31	2.96434e-38	0.889732	0.815	0.368	5.92868e-35	Hepatocyte5	Abca3
	Mtdh1	3.29129e-38	0.351403	0.907	0.421	6.58258e-35	Hepatocyte5	Mtdh
	Lpp1	4.37684e-38	0.283309	0.841	0.377	8.75368e-35	Hepatocyte5	Lpp
	Igfbp11	4.65183e-38	0.778908	0.927	0.472	9.30365e-35	Hepatocyte5	Igfbp1
	Egfr1	4.99064e-38	0.767745	0.848	0.422	9.98127e-35	Hepatocyte5	Egfr
	Cps11	5.83126e-38	0.984041	1	0.83	1.16625e-34	Hepatocyte5	Cps1
	Akap11	7.22233e-38	0.701159	0.821	0.36	1.44447e-34	Hepatocyte5	Akap1
	H2-K12	1.19815e-37	0.888767	1	0.556	2.3963e-34	Hepatocyte5	H2-K1
	Sppl2a2	1.23265e-37	0.848917	0.828	0.31	2.46531e-34	Hepatocyte5	Sppl2a
	Atp11c1	1.50855e-37	1.07491	0.815	0.362	3.0171e-34	Hepatocyte5	Atp11c
	Pigt1	1.88353e-37	0.353658	0.781	0.377	3.76706e-34	Hepatocyte5	Pigt
	Tmem561	9.51592e-37	0.705512	0.94	0.481	1.90318e-33	Hepatocyte5	Tmem56
	Tpp12	1.20518e-36	0.66824	0.808	0.327	2.41035e-33	Hepatocyte5	Tpp1
	Bche1	2.14942e-36	0.865158	0.834	0.46	4.29883e-33	Hepatocyte5	Bche
	Tgoln11	2.23652e-36	0.721157	0.907	0.466	4.47305e-33	Hepatocyte5	Tgoln1
	Luc7l21	6.81615e-36	0.800337	0.868	0.462	1.36323e-32	Hepatocyte5	Luc7l2
	Cfhr11	1.04328e-35	0.709181	0.841	0.35	2.08656e-32	Hepatocyte5	Cfhr1
	Fga1	1.83545e-35	0.816839	1	0.84	3.67089e-32	Hepatocyte5	Fga
	Kif1b1	1.94807e-35	0.703856	0.868	0.456	3.89615e-32	Hepatocyte5	Kif1b
	H2-D12	2.28947e-35	0.834664	1	0.62	4.57895e-32	Hepatocyte5	H2-D1
	Arrdc31	2.8355e-35	0.717938	0.914	0.518	5.671e-32	Hepatocyte5	Arrdc3
	Raph11	3.8597e-35	0.642795	0.775	0.397	7.7194e-32	Hepatocyte5	Raph1
	Sdc21	5.08288e-35	0.776206	0.868	0.484	1.01658e-31	Hepatocyte5	Sdc2
	Slc39a141	5.55771e-35	0.93591	0.775	0.302	1.11154e-31	Hepatocyte5	Slc39a14
	Cyp2c671	7.24716e-35	0.882203	0.808	0.382	1.44943e-31	Hepatocyte5	Cyp2c67
	Slc17a21	7.83562e-35	0.846363	0.801	0.312	1.56712e-31	Hepatocyte5	Slc17a2
	Mgat21	8.49771e-35	0.292689	0.801	0.34	1.69954e-31	Hepatocyte5	Mgat2
	Nucb12	1.16183e-34	0.803745	0.808	0.367	2.32367e-31	Hepatocyte5	Nucb1
	Cyp27a1	2.08687e-34	0.91691	0.834	0.302	4.17373e-31	Hepatocyte5	Cyp27a1
	Vmp13	7.01338e-34	0.832321	0.801	0.286	1.40268e-30	Hepatocyte5	Vmp1
	Il1rap1	7.60799e-34	0.738031	0.795	0.291	1.5216e-30	Hepatocyte5	Il1rap
	Cers21	1.10661e-33	0.750077	0.861	0.461	2.21322e-30	Hepatocyte5	Cers2
	Scarb22	2.79653e-33	0.810224	0.834	0.416	5.59306e-30	Hepatocyte5	Scarb2
	Tmem30a1	3.00151e-33	0.645747	0.848	0.425	6.00301e-30	Hepatocyte5	Tmem30a
	Rpn12	3.35002e-33	0.865629	0.808	0.388	6.70005e-30	Hepatocyte5	Rpn1
	Rpn22	6.62934e-33	0.700334	0.815	0.334	1.32587e-29	Hepatocyte5	Rpn2
	Fam13a	8.72737e-33	0.68735	0.801	0.434	1.74547e-29	Hepatocyte5	Fam13a
	Hsd11b11	1.33842e-32	0.848325	0.987	0.599	2.67683e-29	Hepatocyte5	Hsd11b1
	Deptor1	1.86174e-32	0.302619	0.861	0.442	3.72348e-29	Hepatocyte5	Deptor
	Ganab1	3.95611e-32	0.813889	0.762	0.275	7.91221e-29	Hepatocyte5	Ganab
	Pttg1ip1	5.63051e-32	0.520413	0.874	0.379	1.1261e-28	Hepatocyte5	Pttg1ip
	Lyst1	6.10908e-32	0.321986	0.735	0.367	1.22182e-28	Hepatocyte5	Lyst
	Ces3b1	8.259e-32	0.639715	0.695	0.187	1.6518e-28	Hepatocyte5	Ces3b
	Hsd17b131	9.85598e-32	1.33778	0.894	0.548	1.9712e-28	Hepatocyte5	Hsd17b13
	Pon11	1.01648e-31	0.987403	0.974	0.573	2.03296e-28	Hepatocyte5	Pon1
	Cfhr21	1.58128e-31	0.777172	0.993	0.606	3.16257e-28	Hepatocyte5	Cfhr2
	Tmed51	1.66056e-31	0.614272	0.834	0.343	3.32113e-28	Hepatocyte5	Tmed5
	Pcx1	1.85272e-31	0.655962	0.907	0.488	3.70545e-28	Hepatocyte5	Pcx
	Atp1b11	2.24797e-31	0.449835	0.815	0.443	4.49594e-28	Hepatocyte5	Atp1b1
	C91	3.48217e-31	0.662395	0.954	0.391	6.96433e-28	Hepatocyte5	C9
	Tspan311	2.03012e-30	0.504316	0.927	0.469	4.06024e-27	Hepatocyte5	Tspan31
	Tm6sf2	4.27548e-30	0.258529	0.748	0.419	8.55097e-27	Hepatocyte5	Tm6sf2
	Crp1	4.57698e-29	0.562724	0.868	0.47	9.15396e-26	Hepatocyte5	Crp
	Hsd17b61	8.11344e-29	0.395379	0.801	0.422	1.62269e-25	Hepatocyte5	Hsd17b6
	Arhgap51	1.65023e-28	0.441005	0.874	0.474	3.30046e-25	Hepatocyte5	Arhgap5
	Lpgat11	2.05495e-28	0.512298	0.848	0.458	4.1099e-25	Hepatocyte5	Lpgat1
	Herpud11	3.11481e-28	0.459197	0.987	0.418	6.22963e-25	Hepatocyte5	Herpud1
	Rnf1281	5.35788e-28	0.599866	0.788	0.411	1.07158e-24	Hepatocyte5	Rnf128
	Slc6a131	7.31909e-28	0.690897	0.755	0.295	1.46382e-24	Hepatocyte5	Slc6a13
	Jun	2.3143e-27	0.311617	0.868	0.474	4.62859e-24	Hepatocyte5	Jun
	Sdc41	2.34306e-27	0.64515	1	0.619	4.68613e-24	Hepatocyte5	Sdc4
	Slc16a102	3.04398e-27	0.683316	0.821	0.486	6.08797e-24	Hepatocyte5	Slc16a10
	Proz1	5.17761e-27	0.672169	0.735	0.289	1.03552e-23	Hepatocyte5	Proz
	Pcmtd12	6.47211e-27	0.517562	0.801	0.337	1.29442e-23	Hepatocyte5	Pcmtd1
	Hectd11	1.47393e-26	0.398738	0.914	0.54	2.94787e-23	Hepatocyte5	Hectd1
	1961-03-01	1.80009e-26	0.882104	0.788	0.473	3.60019e-23	Hepatocyte5	2022-03-06
	Tns11	1.91222e-26	0.348888	0.662	0.226	3.82445e-23	Hepatocyte5	Tns1
	Hsd17b111	4.06284e-26	0.483659	0.815	0.43	8.12569e-23	Hepatocyte5	Hsd17b11
	Slc6a62	6.12242e-26	0.512804	0.755	0.366	1.22448e-22	Hepatocyte5	Slc6a6
	Lamp12	9.93145e-26	0.468179	0.974	0.507	1.98629e-22	Hepatocyte5	Lamp1
	Bmp11	1.44117e-25	0.79531	0.735	0.342	2.88234e-22	Hepatocyte5	Bmp1
	Slc22a30	2.71565e-25	0.669545	0.682	0.235	5.4313e-22	Hepatocyte5	Slc22a30
	Ssr11	4.19168e-25	0.444503	0.775	0.425	8.38336e-22	Hepatocyte5	Ssr1
	Ugt2a31	8.99645e-25	0.473862	0.735	0.265	1.79929e-21	Hepatocyte5	Ugt2a3
	Hal1	4.04284e-24	0.368439	0.934	0.568	8.08569e-21	Hepatocyte5	Hal
	C21	4.67142e-24	0.648593	0.709	0.355	9.34284e-21	Hepatocyte5	C2
	Hyou12	9.38134e-24	0.619793	0.669	0.266	1.87627e-20	Hepatocyte5	Hyou1
	Tram12	1.05771e-23	0.415036	0.828	0.477	2.11542e-20	Hepatocyte5	Tram1
	Dgat21	1.07056e-23	0.426171	0.801	0.392	2.14112e-20	Hepatocyte5	Dgat2
	Rictor	1.62776e-23	0.273717	0.636	0.228	3.25552e-20	Hepatocyte5	Rictor
	Slc16a11	2.24088e-23	0.66107	0.715	0.41	4.48175e-20	Hepatocyte5	Slc16a1
	Ces1e	2.91038e-23	0.807419	0.656	0.128	5.82076e-20	Hepatocyte5	Ces1e
	Prkd31	2.97383e-23	0.458068	0.781	0.412	5.94767e-20	Hepatocyte5	Prkd3
	Cyp2c38	4.32828e-23	0.381352	0.722	0.403	8.65657e-20	Hepatocyte5	Cyp2c38
	Stt3a1	4.70102e-23	0.64863	0.722	0.355	9.40203e-20	Hepatocyte5	Stt3a
	Ubc2	5.87529e-23	0.343562	0.861	0.491	1.17506e-19	Hepatocyte5	Ubc
	Abcd31	6.76018e-23	0.324153	0.901	0.508	1.35204e-19	Hepatocyte5	Abcd3
	F91	9.58189e-23	0.607652	0.775	0.416	1.91638e-19	Hepatocyte5	F9
	Chka1	1.56758e-22	0.766293	0.695	0.298	3.13517e-19	Hepatocyte5	Chka
	Hsd3b71	1.56816e-22	0.526755	0.815	0.444	3.13632e-19	Hepatocyte5	Hsd3b7
	Tex21	2.80551e-22	0.370206	0.735	0.408	5.61102e-19	Hepatocyte5	Tex2
	Il6st1	5.65075e-22	0.536996	0.715	0.356	1.13015e-18	Hepatocyte5	Il6st
	Cyp4f151	6.06655e-22	0.891084	0.702	0.355	1.21331e-18	Hepatocyte5	Cyp4f15
	Entpd51	6.46943e-22	0.956903	0.715	0.372	1.29389e-18	Hepatocyte5	Entpd5
	Selenop1	9.13253e-22	0.527899	1	0.925	1.82651e-18	Hepatocyte5	Selenop
	Ddx172	1.83629e-21	0.528825	0.722	0.35	3.67257e-18	Hepatocyte5	Ddx17
	Zfp36l12	2.50845e-21	0.389098	0.927	0.464	5.0169e-18	Hepatocyte5	Zfp36l1
	Cyp4a101	1.57135e-20	0.68363	1	0.742	3.1427e-17	Hepatocyte5	Cyp4a10
	Ero1lb	1.9861e-20	0.399169	0.616	0.216	3.97219e-17	Hepatocyte5	Ero1lb
	Acox11	2.05522e-20	0.344487	0.987	0.594	4.11045e-17	Hepatocyte5	Acox1
	C1ra	3.03248e-20	0.784552	0.649	0.275	6.06496e-17	Hepatocyte5	C1ra
	Slc39a7	6.42547e-20	0.425099	0.715	0.358	1.28509e-16	Hepatocyte5	Slc39a7
	Slc17a3	8.48144e-20	0.653701	0.616	0.215	1.69629e-16	Hepatocyte5	Slc17a3
	Vegfa1	2.77247e-19	0.652483	0.709	0.374	5.54494e-16	Hepatocyte5	Vegfa
	Lcn21	4.84993e-19	0.387247	1	0.835	9.69986e-16	Hepatocyte5	Lcn2
	Magt11	1.24498e-18	0.388895	0.709	0.378	2.48995e-15	Hepatocyte5	Magt1
	Dhtkd11	1.27747e-18	0.291078	0.768	0.42	2.55495e-15	Hepatocyte5	Dhtkd1
	Prox11	1.5689e-18	0.264825	0.762	0.419	3.13781e-15	Hepatocyte5	Prox1
	Pcyox11	1.74195e-18	0.576529	0.722	0.44	3.4839e-15	Hepatocyte5	Pcyox1
	Ddi21	1.74272e-18	0.349146	0.801	0.445	3.48544e-15	Hepatocyte5	Ddi2
	Ephx12	2.27898e-18	0.545913	0.669	0.265	4.55795e-15	Hepatocyte5	Ephx1
	Trim33	2.98825e-18	0.667673	0.709	0.408	5.9765e-15	Hepatocyte5	Trim33
	Laptm4a2	4.95173e-18	0.388261	0.768	0.325	9.90347e-15	Hepatocyte5	Laptm4a
	Cyp7b1	7.68527e-18	0.574869	0.589	0.137	1.53705e-14	Hepatocyte5	Cyp7b1
	Cyp2b101	1.23862e-17	0.362468	0.669	0.246	2.47723e-14	Hepatocyte5	Cyp2b10
	C1s21	1.44065e-17	0.708904	0.669	0.374	2.88131e-14	Hepatocyte5	C1s2
	Sel1l1	3.234e-17	0.639891	0.695	0.372	6.46801e-14	Hepatocyte5	Sel1l
	Zcchc71	7.88264e-17	0.507407	0.636	0.277	1.57653e-13	Hepatocyte5	Zcchc7
	Ldlr1	1.13107e-16	0.46586	0.702	0.378	2.26214e-13	Hepatocyte5	Ldlr
	Selenoi1	1.60501e-16	0.641283	0.656	0.342	3.21001e-13	Hepatocyte5	Selenoi
	Mup201	2.35732e-16	0.537293	0.821	0.431	4.71464e-13	Hepatocyte5	Mup20
	Scd11	5.90022e-16	0.490101	0.728	0.389	1.18004e-12	Hepatocyte5	Scd1
	Cyp2c501	6.009e-16	0.498458	0.801	0.471	1.2018e-12	Hepatocyte5	Cyp2c50
	Abcg2	7.19867e-16	0.432182	0.649	0.275	1.43973e-12	Hepatocyte5	Abcg2
	Pglyrp21	1.01638e-15	0.636259	0.656	0.27	2.03275e-12	Hepatocyte5	Pglyrp2
	Ncln	1.71495e-15	0.488988	0.629	0.344	3.4299e-12	Hepatocyte5	Ncln
	Mlxipl	1.742e-15	0.812094	0.603	0.145	3.484e-12	Hepatocyte5	Mlxipl
	Ptprd1	2.40218e-15	0.707045	0.642	0.221	4.80436e-12	Hepatocyte5	Ptprd
	Pcsk61	1.55727e-14	0.59459	0.675	0.383	3.11454e-11	Hepatocyte5	Pcsk6
	Samd81	3.38346e-14	0.386289	0.695	0.441	6.76692e-11	Hepatocyte5	Samd8
	Gcgr1	6.04597e-14	0.594528	0.682	0.381	1.20919e-10	Hepatocyte5	Gcgr
	Cyp2c39	1.12219e-13	0.980265	0.815	0.542	2.24437e-10	Hepatocyte5	Cyp2c39
	Gldc1	6.04426e-13	0.280722	0.722	0.396	1.20885e-09	Hepatocyte5	Gldc
	Lifr1	7.91325e-13	0.498698	0.642	0.293	1.58265e-09	Hepatocyte5	Lifr
	Sc5d1	8.66784e-13	0.564273	0.596	0.221	1.73357e-09	Hepatocyte5	Sc5d
	Cldn3	8.73264e-13	0.595061	0.656	0.339	1.74653e-09	Hepatocyte5	Cldn3
	Ddost	1.00928e-12	0.295033	0.642	0.367	2.01855e-09	Hepatocyte5	Ddost
	Fam126b1	6.62534e-12	0.273689	0.642	0.331	1.32507e-08	Hepatocyte5	Fam126b
	Mfsd2a1	9.4939e-12	0.745074	0.596	0.277	1.89878e-08	Hepatocyte5	Mfsd2a
	Agmo1	1.16961e-11	0.761725	0.583	0.256	2.33921e-08	Hepatocyte5	Agmo
	Prpf4b1	2.57457e-11	0.360764	0.669	0.367	5.14915e-08	Hepatocyte5	Prpf4b
	Yme1l12	5.40672e-11	0.486397	0.649	0.358	1.08134e-07	Hepatocyte5	Yme1l1
	Cyp2f21	1.62498e-10	0.556684	0.709	0.369	3.24996e-07	Hepatocyte5	Cyp2f2
	Atrx2	2.82352e-10	0.251065	0.603	0.288	5.64703e-07	Hepatocyte5	Atrx
	Il1r11	4.52861e-10	0.514678	0.563	0.218	9.05722e-07	Hepatocyte5	Il1r1
	Lmbrd21	5.35459e-10	0.700013	0.596	0.372	1.07092e-06	Hepatocyte5	Lmbrd2
	Nfib1	7.15541e-10	0.299038	0.682	0.44	1.43108e-06	Hepatocyte5	Nfib
	Rdh161	1.77869e-09	0.43274	0.53	0.239	3.55738e-06	Hepatocyte5	Rdh16
	Pde3b1	1.9106e-09	0.417437	0.576	0.3	3.82121e-06	Hepatocyte5	Pde3b
	Wsb11	3.70565e-09	0.443939	0.55	0.246	7.41129e-06	Hepatocyte5	Wsb1
	Slc35d11	3.80854e-09	0.459265	0.609	0.285	7.61708e-06	Hepatocyte5	Slc35d1
	Ces2e	4.32978e-09	0.505578	0.543	0.223	8.65956e-06	Hepatocyte5	Ces2e
	Cyp2a5	1.2074e-08	0.343773	0.51	0.284	2.4148e-05	Hepatocyte5	Cyp2a5
	Acsf21	1.52256e-08	0.339055	0.57	0.262	3.04512e-05	Hepatocyte5	Acsf2
	Lmbrd12	1.61398e-08	0.304179	0.589	0.256	3.22796e-05	Hepatocyte5	Lmbrd1
	H13	6.63354e-08	0.41868	0.603	0.377	0.000132671	Hepatocyte5	H13
	Cyp1a21	2.68944e-07	0.35088	0.503	0.231	0.000537888	Hepatocyte5	Cyp1a2
	Cyp3a112	6.46546e-07	0.869313	0.967	0.777	0.00129309	Hepatocyte5	Cyp3a11
	Slc38a101	1.00348e-06	0.625327	0.563	0.366	0.00200695	Hepatocyte5	Slc38a10
	Ugt3a11	1.36992e-06	0.300009	0.536	0.187	0.00273983	Hepatocyte5	Ugt3a1
	Nlrp6	1.7337e-06	0.652547	0.55	0.338	0.00346741	Hepatocyte5	Nlrp6
	Slc3a11	4.08752e-06	0.382939	0.338	0.316	0.00817504	Hepatocyte5	Slc3a1
	Dag11	1.93193e-05	0.442082	0.57	0.381	0.0386387	Hepatocyte5	Dag1
	Slc22a18	2.6362e-05	0.67205	0.543	0.298	0.0527239	Hepatocyte5	Slc22a18
	Abhd21	2.91208e-05	0.403998	0.53	0.271	0.0582416	Hepatocyte5	Abhd2
	Gls21	3.46117e-05	0.253819	0.576	0.342	0.0692234	Hepatocyte5	Gls2
	Abcb6	5.04209e-05	0.609339	0.556	0.37	0.100842	Hepatocyte5	Abcb6
	Slc10a2	5.49697e-05	0.293845	0.285	0.175	0.109939	Hepatocyte5	Slc10a2
	Erap11	0.000198933	0.574983	0.563	0.42	0.397865	Hepatocyte5	Erap1
	Slc33a1	0.000306614	0.529593	0.536	0.376	0.613228	Hepatocyte5	Slc33a1
	Ptprf1	0.000502137	0.544302	0.536	0.36	1	Hepatocyte5	Ptprf
	Mug2	0.000968175	0.447069	0.291	0.137	1	Hepatocyte5	Mug2
	Fchsd2	0.00113985	0.350977	0.338	0.261	1	Hepatocyte5	Fchsd2
	Cyp2e11	0.00193813	1.31029	0.94	0.925	1	Hepatocyte5	Cyp2e1
	Man2b12	0.00442195	0.265418	0.517	0.33	1	Hepatocyte5	Man2b1
	Sorbs21	0.00916447	0.496965	0.477	0.309	1	Hepatocyte5	Sorbs2
	Il7r	0	4.91658	0.77	0.004	0	T cell	Il7r
	Ms4a4b	0	3.83615	0.662	0.001	0	T cell	Ms4a4b
	Cd3g	0	3.57584	0.689	0.035	0	T cell	Cd3g
	Gimap3	0	3.55584	0.777	0.047	0	T cell	Gimap3
	Gimap7	0	3.45241	0.709	0.003	0	T cell	Gimap7
	Trbc1	0	3.38575	0.635	0.001	0	T cell	Trbc1
	Gimap4	0	3.2634	0.649	0.019	0	T cell	Gimap4
	Skap1	0	3.09779	0.628	0	0	T cell	Skap1
	Nkg7	0	2.93819	0.466	0.001	0	T cell	Nkg7
	Rinl	0	2.8914	0.635	0.011	0	T cell	Rinl
	Cd2	0	2.78869	0.547	0.01	0	T cell	Cd2
	Il2rb	0	2.66905	0.574	0.006	0	T cell	Il2rb
	Gimap6	0	2.62976	0.601	0.01	0	T cell	Gimap6
	Ccr2	0	2.49126	0.628	0.009	0	T cell	Ccr2
	Cxcr6	0	2.43124	0.446	0.001	0	T cell	Cxcr6
	Thy1	0	2.42892	0.514	0.001	0	T cell	Thy1
	Trac	0	2.39098	0.439	0	0	T cell	Trac
	Cd226	0	2.311	0.412	0.002	0	T cell	Cd226
	Dock21	0	2.19768	0.595	0.023	0	T cell	Dock2
	Ramp1	0	2.16032	0.541	0.006	0	T cell	Ramp1
	Bcl11b	0	2.15725	0.48	0.008	0	T cell	Bcl11b
	Tespa1	0	2.14636	0.527	0.002	0	T cell	Tespa1
	Rhoh	0	2.14201	0.52	0.01	0	T cell	Rhoh
	Gimap5	0	2.04462	0.534	0.005	0	T cell	Gimap5
	Slamf6	0	1.96609	0.446	0.008	0	T cell	Slamf6
	Tbc1d10c	0	1.95471	0.493	0.014	0	T cell	Tbc1d10c
	Cd28	0	1.90939	0.432	0.004	0	T cell	Cd28
	Xcl1	0	1.88442	0.311	0	0	T cell	Xcl1
	Lat	0	1.83395	0.48	0.001	0	T cell	Lat
	Tnfrsf18	0	1.80596	0.527	0.004	0	T cell	Tnfrsf18
	Ikzf2	0	1.69072	0.432	0.006	0	T cell	Ikzf2
	Il27ra	0	1.46772	0.399	0.006	0	T cell	Il27ra
	Tnik	0	1.27655	0.392	0.001	0	T cell	Tnik
	Itk	0	1.24635	0.372	0.002	0	T cell	Itk
	Rasal3	0	1.24537	0.399	0.003	0	T cell	Rasal3
	Itgb3	0	1.20396	0.426	0.003	0	T cell	Itgb3
	Sema4d	0	1.19615	0.399	0.005	0	T cell	Sema4d
	Tspan32	0	1.1775	0.385	0.005	0	T cell	Tspan32
	Phf11b	0	1.12357	0.378	0.009	0	T cell	Phf11b
	Itm2a	0	1.11132	0.324	0.001	0	T cell	Itm2a
	Def6	0	1.10421	0.365	0.005	0	T cell	Def6
	BE692007	0	1.0914	0.345	0.004	0	T cell	BE692007
	Trgv2	0	0.911788	0.318	0	0	T cell	Trgv2
	Themis	0	0.897228	0.324	0	0	T cell	Themis
	Slco3a1	0	0.620866	0.324	0.003	0	T cell	Slco3a1
	Mbp	5.60864e-307	1.3662	0.426	0.011	1.12173e-303	T cell	Mbp
	Tshz3	1.52894e-306	0.322175	0.284	0.001	3.05788e-303	T cell	Tshz3
	Klk8	1.45935e-304	1.90487	0.486	0.018	2.9187e-301	T cell	Klk8
	Gpr183	8.92956e-292	1.17558	0.345	0.008	1.78591e-288	T cell	Gpr183
	Ms4a6b	6.94368e-276	2.19075	0.48	0.008	1.38874e-272	T cell	Ms4a6b
	Ctsw	4.77515e-275	1.93917	0.345	0	9.5503e-272	T cell	Ctsw
	Lef1	1.74842e-270	1.96202	0.324	0	3.49684e-267	T cell	Lef1
	Cers4	6.81069e-269	1.32595	0.392	0.013	1.36214e-265	T cell	Cers4
	Ltb1	7.27594e-269	4.03108	0.858	0.081	1.45519e-265	T cell	Ltb
	Trbc2	1.944e-268	4.52546	0.831	0.075	3.88801e-265	T cell	Trbc2
	Pstpip1	2.44777e-266	1.20194	0.459	0.018	4.89553e-263	T cell	Pstpip1
	Bcl2	3.07051e-266	3.30184	0.588	0.006	6.14102e-263	T cell	Bcl2
	Il18r1	1.31448e-265	0.992259	0.345	0.01	2.62896e-262	T cell	Il18r1
	Socs1	8.05253e-263	1.09653	0.331	0.004	1.61051e-259	T cell	Socs1
	Tuba1a	8.43025e-255	0.842268	0.372	0.011	1.68605e-251	T cell	Tuba1a
	Stat4	3.20989e-248	1.8154	0.392	0	6.41978e-245	T cell	Stat4
	Cnn21	7.98457e-244	1.90479	0.493	0.019	1.59691e-240	T cell	Cnn2
	Runx3	3.92531e-237	2.05096	0.507	0.027	7.85061e-234	T cell	Runx3
	Aim2	1.13568e-225	0.850748	0.358	0.011	2.27135e-222	T cell	Aim2
	Akt3	1.42045e-221	0.393443	0.297	0.008	2.84089e-218	T cell	Akt3
	Klrk1	1.66741e-221	1.81313	0.318	0.001	3.33482e-218	T cell	Klrk1
	Slc38a1	6.3255e-221	1.3225	0.392	0.016	1.2651e-217	T cell	Slc38a1
	Satb1	8.58055e-217	2.08351	0.439	0.013	1.71611e-213	T cell	Satb1
	Lsp11	1.09131e-214	2.45507	0.696	0.049	2.18261e-211	T cell	Lsp1
	Bcl2a1b	1.89252e-209	1.08573	0.358	0.012	3.78505e-206	T cell	Bcl2a1b
	Samsn11	3.7798e-206	1.66436	0.466	0.019	7.5596e-203	T cell	Samsn1
	Itgb7	1.83158e-203	1.94886	0.514	0.028	3.66316e-200	T cell	Itgb7
	Pfkp	2.80855e-200	0.622283	0.331	0.01	5.61711e-197	T cell	Pfkp
	Cd371	5.35401e-200	2.15282	0.642	0.026	1.0708e-196	T cell	Cd37
	Ptprcap	5.43304e-200	3.39151	0.784	0.068	1.08661e-196	T cell	Ptprcap
	Coro1a2	1.55583e-198	3.47704	0.804	0.095	3.11165e-195	T cell	Coro1a
	Arhgap15	2.44622e-193	2.16616	0.52	0.028	4.89244e-190	T cell	Arhgap15
	Dock11	2.2696e-186	1.24451	0.426	0.021	4.53919e-183	T cell	Dock11
	Adam19	4.64549e-186	1.19504	0.399	0.019	9.29098e-183	T cell	Adam19
	Gpsm32	7.34394e-185	2.05637	0.541	0.031	1.46879e-181	T cell	Gpsm3
	Fxyd51	3.28842e-183	4.03147	0.824	0.112	6.57684e-180	T cell	Fxyd5
	Il2rg	3.18911e-181	2.36381	0.541	0.04	6.37822e-178	T cell	Il2rg
	Fgl21	3.35154e-181	2.03238	0.568	0.044	6.70308e-178	T cell	Fgl2
	Ptprc2	1.20473e-176	3.95608	0.932	0.148	2.40946e-173	T cell	Ptprc
	Tmem71	6.99045e-173	1.51745	0.405	0.017	1.39809e-169	T cell	Tmem71
	Apobec3	9.52814e-169	0.686726	0.331	0.014	1.90563e-165	T cell	Apobec3
	Plcb2	9.99069e-166	0.322752	0.264	0.009	1.99814e-162	T cell	Plcb2
	Slc9a91	8.27056e-165	0.551742	0.291	0.01	1.65411e-161	T cell	Slc9a9
	Cd3e	3.84467e-163	3.00203	0.527	0.032	7.68935e-160	T cell	Cd3e
	Tmsb10	2.36776e-157	4.93743	0.959	0.174	4.73552e-154	T cell	Tmsb10
	Sp100	1.50884e-155	2.27042	0.568	0.052	3.01767e-152	T cell	Sp100
	Gimap8	8.61411e-155	1.9094	0.534	0.028	1.72282e-151	T cell	Gimap8
	Pou2f21	5.87227e-153	0.873521	0.412	0.018	1.17445e-149	T cell	Pou2f2
	Fli11	2.81245e-152	1.87257	0.514	0.04	5.6249e-149	T cell	Fli1
	Lrrc8c	7.63159e-152	1.12287	0.432	0.03	1.52632e-148	T cell	Lrrc8c
	Ikzf11	3.87856e-149	1.89393	0.541	0.051	7.75711e-146	T cell	Ikzf1
	Pglyrp11	1.74034e-148	0.751635	0.399	0.025	3.48068e-145	T cell	Pglyrp1
	2022-09-01	3.26801e-148	3.05441	0.757	0.073	6.53602e-145	T cell	2022-09-01
	S100a4	8.07263e-144	3.31387	0.547	0.056	1.61453e-140	T cell	S100a4
	Ets1	1.84937e-142	2.96145	0.73	0.101	3.69873e-139	T cell	Ets1
	Traf3ip3	2.48619e-142	1.5634	0.459	0.035	4.97239e-139	T cell	Traf3ip3
	Ssbp4	5.16737e-142	0.910355	0.385	0.024	1.03347e-138	T cell	Ssbp4
	Chst15	6.06619e-137	0.280583	0.257	0.008	1.21324e-133	T cell	Chst15
	Dpysl2	1.38171e-136	0.320795	0.284	0.009	2.76343e-133	T cell	Dpysl2
	2022-09-08	1.4166e-136	0.354702	0.318	0.015	2.8332e-133	T cell	2022-09-08
	Ripor21	1.61686e-133	1.77715	0.5	0.05	3.23372e-130	T cell	Ripor2
	Gpr651	3.66039e-131	2.06824	0.486	0.042	7.32078e-128	T cell	Gpr65
	Epsti1	7.84806e-131	1.02362	0.385	0.028	1.56961e-127	T cell	Epsti1
	Glipr21	6.22025e-130	0.90139	0.358	0.017	1.24405e-126	T cell	Glipr2
	Pik3ip1	4.42973e-126	1.22606	0.324	0.005	8.85947e-123	T cell	Pik3ip1
	Ppp1r16b	6.15714e-126	0.941104	0.291	0.007	1.23143e-122	T cell	Ppp1r16b
	Lrmp1	1.25115e-124	0.808975	0.318	0.015	2.50231e-121	T cell	Lrmp
	Slc44a2	2.60997e-124	1.30899	0.378	0.022	5.21994e-121	T cell	Slc44a2
	Rac22	3.64516e-124	3.46813	0.818	0.145	7.29033e-121	T cell	Rac2
	Pkp3	9.98726e-122	1.29792	0.419	0.018	1.99745e-118	T cell	Pkp3
	Filip1l1	3.44344e-121	1.0442	0.399	0.032	6.88688e-118	T cell	Filip1l
	Cd532	2.82984e-119	2.02494	0.561	0.069	5.65969e-116	T cell	Cd53
	Cd521	3.31672e-119	4.47827	0.959	0.323	6.63345e-116	T cell	Cd52
	Ap1s21	1.66771e-118	0.332076	0.338	0.02	3.33542e-115	T cell	Ap1s2
	Gpr171	2.39248e-117	1.14885	0.345	0.018	4.78496e-114	T cell	Gpr171
	Selplg1	1.44238e-116	2.54161	0.703	0.125	2.88475e-113	T cell	Selplg
	Kbtbd11	5.08053e-114	1.55875	0.284	0.003	1.01611e-110	T cell	Kbtbd11
	Arhgdib2	2.09489e-113	3.38537	0.851	0.209	4.18978e-110	T cell	Arhgdib
	Dok21	3.2168e-113	1.77741	0.48	0.017	6.43359e-110	T cell	Dok2
	Fam102b	1.35814e-111	0.273124	0.304	0.018	2.71627e-108	T cell	Fam102b
	Agpat4	3.97088e-111	0.484533	0.331	0.018	7.94176e-108	T cell	Agpat4
	Cyfip2	1.5381e-110	1.58227	0.453	0.032	3.07621e-107	T cell	Cyfip2
	Ifi2031	1.2246e-109	2.78005	0.622	0.092	2.4492e-106	T cell	Ifi203
	Apbb1ip2	3.33285e-106	2.3095	0.595	0.093	6.66569e-103	T cell	Apbb1ip
	Lck	6.72787e-105	2.16606	0.527	0.029	1.34557e-101	T cell	Lck
	Emp31	7.74763e-105	2.41115	0.581	0.075	1.54953e-101	T cell	Emp3
	Batf	1.24757e-104	1.11376	0.304	0.007	2.49514e-101	T cell	Batf
	Itga42	1.59531e-101	2.58369	0.574	0.089	3.19062e-98	T cell	Itga4
	Slfn22	8.4181e-101	2.48467	0.635	0.11	1.68362e-97	T cell	Slfn2
	Inpp4b	3.12958e-100	2.36696	0.568	0.092	6.25915e-97	T cell	Inpp4b
	Atp2b4	1.57903e-99	1.18083	0.426	0.048	3.15807e-96	T cell	Atp2b4
	Cdc42ep31	1.6848e-99	1.30077	0.419	0.031	3.36961e-96	T cell	Cdc42ep3
	Kif23	2.66962e-99	0.387702	0.324	0.026	5.33924e-96	T cell	Kif23
	Il161	5.42555e-98	1.34673	0.432	0.049	1.08511e-94	T cell	Il16
	Srgn1	4.16812e-97	3.75674	0.858	0.271	8.33625e-94	T cell	Srgn
	Ptpn181	3.72099e-96	3.74101	0.865	0.276	7.44197e-93	T cell	Ptpn18
	Arhgap302	2.40262e-95	2.13774	0.574	0.094	4.80524e-92	T cell	Arhgap30
	Lcp21	6.59513e-95	1.62502	0.507	0.068	1.31903e-91	T cell	Lcp2
	Ltb4r1	2.52299e-94	1.71969	0.48	0.04	5.04598e-91	T cell	Ltb4r1
	Hcls12	2.66795e-93	1.3914	0.459	0.048	5.3359e-90	T cell	Hcls1
	Cd27	2.36016e-92	2.15373	0.48	0.057	4.72032e-89	T cell	Cd27
	Tm6sf11	6.08829e-90	0.616071	0.318	0.018	1.21766e-86	T cell	Tm6sf1
	Dock101	5.66476e-89	1.57153	0.527	0.083	1.13295e-85	T cell	Dock10
	Sh3bgrl31	8.8832e-89	3.57223	0.851	0.207	1.77664e-85	T cell	Sh3bgrl3
	Msn2	3.00716e-88	2.21152	0.628	0.117	6.01432e-85	T cell	Msn
	Prkcq	1.35116e-87	1.80327	0.412	0.033	2.70231e-84	T cell	Prkcq
	Slfn5	7.63837e-87	0.940942	0.399	0.045	1.52767e-83	T cell	Slfn5
	Mcm6	2.79911e-86	0.261388	0.25	0.011	5.59822e-83	T cell	Mcm6
	Cotl12	9.57477e-86	2.24544	0.649	0.123	1.91495e-82	T cell	Cotl1
	Cmtm71	3.22635e-84	1.85184	0.534	0.09	6.4527e-81	T cell	Cmtm7
	Nrros1	7.20169e-84	0.479948	0.338	0.031	1.44034e-80	T cell	Nrros
	Bex3	1.55808e-82	1.07589	0.412	0.053	3.11617e-79	T cell	Bex3
	Pde2a	3.87958e-80	0.759474	0.365	0.041	7.75916e-77	T cell	Pde2a
	H2-D13	1.1947e-79	2.84817	0.98	0.62	2.3894e-76	T cell	H2-D1
	Gimap1	8.96156e-79	3.33794	0.777	0.262	1.79231e-75	T cell	Gimap1
	Fyb2	4.6086e-78	2.84582	0.689	0.132	9.2172e-75	T cell	Fyb
	Fam117a	5.05219e-74	0.500644	0.345	0.034	1.01044e-70	T cell	Fam117a
	Ptpn22	7.56281e-74	1.8545	0.392	0.012	1.51256e-70	T cell	Ptpn22
	Tnfaip81	2.06954e-73	2.07791	0.541	0.102	4.13908e-70	T cell	Tnfaip8
	Ubash3b	4.20693e-73	0.497168	0.324	0.036	8.41386e-70	T cell	Ubash3b
	Txk	7.36382e-73	2.50765	0.48	0.068	1.47276e-69	T cell	Txk
	Laptm52	1.43408e-72	2.7954	0.757	0.209	2.86816e-69	T cell	Laptm5
	Sla1	1.78162e-72	1.21146	0.446	0.061	3.56324e-69	T cell	Sla
	Arhgap451	6.0198e-69	2.11805	0.547	0.078	1.20396e-65	T cell	Arhgap45
	Arhgef21	2.67195e-67	0.647637	0.324	0.036	5.3439e-64	T cell	Arhgef2
	Itga6	6.42915e-66	0.872426	0.331	0.028	1.28583e-62	T cell	Itga6
	Lbh1	6.69887e-66	1.45118	0.48	0.08	1.33977e-62	T cell	Lbh
	Clic12	2.1982e-64	3.4063	0.824	0.376	4.3964e-61	T cell	Clic1
	Cd3d1	3.58263e-64	3.41138	0.574	0.132	7.16526e-61	T cell	Cd3d
	Rack11	6.91394e-64	2.4461	0.959	0.692	1.38279e-60	T cell	Rack1
	Ankrd441	1.04117e-63	1.60532	0.493	0.072	2.08234e-60	T cell	Ankrd44
	Mbnl11	2.35554e-62	2.66026	0.892	0.489	4.71108e-59	T cell	Mbnl1
	Calm13	5.99379e-62	2.72158	0.905	0.39	1.19876e-58	T cell	Calm1
	Cd481	1.01763e-61	1.29015	0.345	0.016	2.03526e-58	T cell	Cd48
	Cenpe	1.36185e-61	0.485762	0.277	0.03	2.72371e-58	T cell	Cenpe
	Stk17b2	3.74442e-61	2.12439	0.595	0.094	7.48883e-58	T cell	Stk17b
	Fermt31	4.21413e-61	1.87758	0.561	0.136	8.42825e-58	T cell	Fermt3
	Cd442	9.7337e-61	0.982673	0.426	0.07	1.94674e-57	T cell	Cd44
	Osbpl3	1.98237e-60	1.15369	0.412	0.055	3.96475e-57	T cell	Osbpl3
	Psmb8	2.58769e-59	2.98229	0.811	0.349	5.17537e-56	T cell	Psmb8
	Sell1	3.57979e-59	1.09983	0.304	0.024	7.15958e-56	T cell	Sell
	H2-K13	6.16415e-59	2.27869	0.932	0.557	1.23283e-55	T cell	H2-K1
	Shisa5	1.89021e-58	2.89254	0.709	0.169	3.78041e-55	T cell	Shisa5
	S100a61	4.9947e-58	3.21611	0.689	0.232	9.98941e-55	T cell	S100a6
	Pecam11	1.42131e-57	0.823724	0.358	0.053	2.84263e-54	T cell	Pecam1
	Actg12	3.37707e-57	2.40618	0.899	0.518	6.75414e-54	T cell	Actg1
	Fyn	1.26442e-56	2.0671	0.439	0.06	2.52883e-53	T cell	Fyn
	Emb1	3.78692e-55	2.40877	0.527	0.123	7.57383e-52	T cell	Emb
	Iqgap12	4.72745e-55	2.29041	0.689	0.231	9.45489e-52	T cell	Iqgap1
	Cyth41	3.21669e-54	1.25158	0.419	0.073	6.43338e-51	T cell	Cyth4
	Hcst1	2.19191e-53	3.02802	0.676	0.258	4.38381e-50	T cell	Hcst
	Ctla2a	1.061e-52	3.81273	0.541	0.103	2.122e-49	T cell	Ctla2a
	S100a111	1.89944e-52	2.48487	0.716	0.272	3.79888e-49	T cell	S100a11
	Txnip2	2.19015e-52	3.37862	0.784	0.349	4.3803e-49	T cell	Txnip
	Tsc22d42	6.08233e-52	3.13494	0.777	0.404	1.21647e-48	T cell	Tsc22d4
	Cyba2	1.08949e-51	2.81998	0.791	0.411	2.17898e-48	T cell	Cyba
	Tagln21	1.97473e-50	2.37158	0.595	0.174	3.94946e-47	T cell	Tagln2
	Gltp1	2.12408e-50	0.66917	0.331	0.041	4.24815e-47	T cell	Gltp
	Entpd11	4.00679e-50	0.890419	0.331	0.052	8.01357e-47	T cell	Entpd1
	Rab8b1	1.0918e-49	1.55351	0.486	0.091	2.1836e-46	T cell	Rab8b
	H3f3b2	3.26554e-49	1.8946	0.912	0.551	6.53109e-46	T cell	H3f3b
	Trim35	4.42593e-48	0.615922	0.351	0.063	8.85186e-45	T cell	Trim35
	Soat11	6.09907e-48	0.571633	0.392	0.075	1.21981e-44	T cell	Soat1
	Evl1	8.47534e-48	1.59583	0.466	0.113	1.69507e-44	T cell	Evl
	Atrx3	3.68867e-47	2.29514	0.73	0.287	7.37735e-44	T cell	Atrx
	Ptma2	1.44364e-46	1.75343	0.953	0.674	2.88727e-43	T cell	Ptma
	St8sia4	1.74803e-46	1.49738	0.331	0.012	3.49606e-43	T cell	St8sia4
	S100a101	1.83529e-46	2.34434	0.899	0.593	3.67058e-43	T cell	S100a10
	Id22	6.84925e-46	2.7552	0.818	0.449	1.36985e-42	T cell	Id2
	Wipf11	1.74382e-45	1.45701	0.466	0.114	3.48764e-42	T cell	Wipf1
	Slfn11	4.47193e-45	0.890662	0.331	0.058	8.94386e-42	T cell	Slfn1
	Ahnak	4.56693e-45	2.83399	0.689	0.299	9.13385e-42	T cell	Ahnak
	Pkm2	4.82151e-45	1.60151	0.52	0.097	9.64302e-42	T cell	Pkm
	Ccnd2	5.35935e-45	2.73193	0.628	0.223	1.07187e-41	T cell	Ccnd2
	Arpc1b2	5.62172e-45	2.65741	0.723	0.319	1.12434e-41	T cell	Arpc1b
	Fmnl11	8.56516e-45	1.20923	0.432	0.105	1.71303e-41	T cell	Fmnl1
	Arl4c1	8.89453e-45	1.22751	0.372	0.066	1.77891e-41	T cell	Arl4c
	Gnai22	1.40421e-44	2.51836	0.777	0.428	2.80842e-41	T cell	Gnai2
	Hip11	4.53925e-44	0.376123	0.324	0.057	9.07851e-41	T cell	Hip1
	Ppp1r182	7.47214e-44	1.68282	0.601	0.225	1.49443e-40	T cell	Ppp1r18
	Cers5	1.08899e-43	0.707314	0.338	0.045	2.17797e-40	T cell	Cers5
	Tspan131	2.7527e-43	1.58363	0.459	0.103	5.5054e-40	T cell	Tspan13
	Ccr51	9.08174e-43	0.624786	0.351	0.067	1.81635e-39	T cell	Ccr5
	Tmem154	2.64431e-42	1.13525	0.365	0.078	5.28863e-39	T cell	Tmem154
	Itgb22	6.91019e-42	1.41472	0.419	0.063	1.38204e-38	T cell	Itgb2
	Macf11	9.70924e-42	2.50455	0.649	0.235	1.94185e-38	T cell	Macf1
	Hmgb21	2.09351e-41	2.68801	0.757	0.392	4.18702e-38	T cell	Hmgb2
	Slc25a4	7.53751e-41	1.74204	0.48	0.11	1.5075e-37	T cell	Slc25a4
	Atp8a11	1.31145e-40	0.326079	0.291	0.038	2.6229e-37	T cell	Atp8a1
	Lgals1	2.91598e-40	3.51973	0.635	0.29	5.83197e-37	T cell	Lgals1
	2022-09-06	3.5358e-40	1.48314	0.372	0.07	7.0716e-37	T cell	2022-09-06
	Sri1	8.23532e-39	2.2026	0.716	0.36	1.64706e-35	T cell	Sri
	Ucp22	1.46757e-38	1.96485	0.689	0.334	2.93514e-35	T cell	Ucp2
	H2-Q7	1.64793e-38	1.77244	0.486	0.137	3.29585e-35	T cell	H2-Q7
	Anxa21	1.68098e-38	1.31934	0.466	0.135	3.36196e-35	T cell	Anxa2
	Sec11c1	6.0358e-38	1.92116	0.662	0.249	1.20716e-34	T cell	Sec11c
	Rgs101	6.61844e-38	1.62045	0.392	0.098	1.32369e-34	T cell	Rgs10
	Slc43a21	6.78531e-38	0.325915	0.358	0.073	1.35706e-34	T cell	Slc43a2
	Serpina3g	1.61481e-37	1.122	0.338	0.06	3.22962e-34	T cell	Serpina3g
	Cd842	2.20174e-37	1.39241	0.412	0.089	4.40348e-34	T cell	Cd84
	Cd471	6.22271e-37	2.26715	0.764	0.451	1.24454e-33	T cell	Cd47
	Eva1b	1.33512e-36	0.815331	0.405	0.098	2.67023e-33	T cell	Eva1b
	Crip11	1.74787e-36	3.00881	0.669	0.352	3.49575e-33	T cell	Crip1
	Sumo2	2.11019e-36	1.74674	0.757	0.361	4.22038e-33	T cell	Sumo2
	Snrpg	3.85867e-36	1.70288	0.804	0.39	7.71733e-33	T cell	Snrpg
	Gng2	6.02224e-36	1.43447	0.426	0.077	1.20445e-32	T cell	Gng2
	Hmgb11	1.50548e-35	1.77703	0.824	0.467	3.01096e-32	T cell	Hmgb1
	Il2ra	3.31752e-35	0.871075	0.284	0.022	6.63505e-32	T cell	Il2ra
	Pnn1	1.24817e-34	2.08152	0.635	0.295	2.49633e-31	T cell	Pnn
	Ncf41	3.67952e-34	0.504271	0.324	0.045	7.35903e-31	T cell	Ncf4
	H3f3a1	8.48056e-34	1.32011	0.878	0.567	1.69611e-30	T cell	H3f3a
	Myh92	3.08039e-33	1.96114	0.615	0.273	6.16077e-30	T cell	Myh9
	Crlf31	5.96315e-33	2.28979	0.581	0.262	1.19263e-29	T cell	Crlf3
	Smc61	8.02737e-33	2.90752	0.655	0.347	1.60547e-29	T cell	Smc6
	Mndal1	1.61146e-32	2.26566	0.514	0.128	3.22292e-29	T cell	Mndal
	Stk41	5.06458e-32	1.898	0.601	0.256	1.01292e-28	T cell	Stk4
	Mylip1	5.87868e-32	0.993539	0.399	0.111	1.17574e-28	T cell	Mylip
	Samhd12	6.69707e-32	1.96729	0.561	0.238	1.33941e-28	T cell	Samhd1
	Nedd9	7.17154e-32	1.14434	0.392	0.106	1.43431e-28	T cell	Nedd9
	Adgre52	8.78221e-32	2.00863	0.52	0.163	1.75644e-28	T cell	Adgre5
	Atp1b31	1.56325e-31	2.19062	0.588	0.278	3.1265e-28	T cell	Atp1b3
	Malt1	1.69503e-31	1.30491	0.439	0.121	3.39007e-28	T cell	Malt1
	Ddx60	1.81476e-31	0.443966	0.304	0.048	3.62951e-28	T cell	Ddx60
	Irf7	3.19492e-31	0.714355	0.338	0.049	6.38985e-28	T cell	Irf7
	Hells	9.89993e-31	0.308365	0.27	0.031	1.97999e-27	T cell	Hells
	Vsir2	1.07413e-30	0.977565	0.378	0.095	2.14825e-27	T cell	Vsir
	Psmb9	1.64208e-30	2.07462	0.615	0.326	3.28415e-27	T cell	Psmb9
	Pmepa1	2.81796e-30	0.553753	0.318	0.07	5.63592e-27	T cell	Pmepa1
	Cdc25b	6.47737e-30	0.943778	0.378	0.111	1.29547e-26	T cell	Cdc25b
	Actr32	1.83739e-29	2.12645	0.682	0.416	3.67477e-26	T cell	Actr3
	Lockd	1.93797e-29	0.342177	0.338	0.082	3.87594e-26	T cell	Lockd
	Pycard	2.01557e-29	2.04749	0.486	0.191	4.03114e-26	T cell	Pycard
	Tpx2	3.4912e-29	0.280081	0.257	0.043	6.9824e-26	T cell	Tpx2
	Fabp5	1.19385e-28	0.420442	0.392	0.123	2.3877e-25	T cell	Fabp5
	Prc1	1.70863e-28	0.716754	0.304	0.048	3.41727e-25	T cell	Prc1
	Cerk1	1.27071e-27	0.379259	0.304	0.072	2.54142e-24	T cell	Cerk
	Itgae	1.73087e-27	0.262151	0.277	0.041	3.46173e-24	T cell	Itgae
	Neb	4.932e-27	0.780093	0.365	0.091	9.864e-24	T cell	Neb
	Plac81	9.47345e-27	0.808224	0.372	0.092	1.89469e-23	T cell	Plac8
	Chd31	1.07543e-26	2.41488	0.574	0.292	2.15087e-23	T cell	Chd3
	Spcs2	4.95803e-26	1.26113	0.709	0.392	9.91606e-23	T cell	Spcs2
	Klf21	6.85491e-26	2.71912	0.574	0.312	1.37098e-22	T cell	Klf2
	Tln12	9.20711e-26	1.91057	0.649	0.373	1.84142e-22	T cell	Tln1
	Snrnp702	1.25534e-25	2.01481	0.622	0.364	2.51069e-22	T cell	Snrnp70
	Tpm41	1.65684e-25	1.30582	0.486	0.212	3.31369e-22	T cell	Tpm4
	Lbr1	1.79841e-25	1.63145	0.459	0.138	3.59681e-22	T cell	Lbr
	Atad2	2.36879e-25	0.687325	0.365	0.088	4.73757e-22	T cell	Atad2
	Rap1b2	3.10387e-25	1.56028	0.642	0.358	6.20774e-22	T cell	Rap1b
	Prpf4b2	5.67224e-25	1.83233	0.642	0.368	1.13445e-21	T cell	Prpf4b
	Mllt3	6.31904e-25	1.51963	0.473	0.211	1.26381e-21	T cell	Mllt3
	Dynll1	6.66689e-25	1.83803	0.709	0.489	1.33338e-21	T cell	Dynll1
	Pdia32	4.24548e-24	1.49649	0.676	0.373	8.49096e-21	T cell	Pdia3
	H2afz2	7.38986e-24	1.56057	0.743	0.483	1.47797e-20	T cell	H2afz
	Jpt1	8.51179e-24	1.86124	0.486	0.185	1.70236e-20	T cell	Jpt1
	Sorl11	1.16609e-23	0.930287	0.324	0.047	2.33217e-20	T cell	Sorl1
	Me2	1.59929e-23	1.11724	0.358	0.095	3.19858e-20	T cell	Me2
	Rcsd12	2.18149e-23	1.16371	0.338	0.043	4.36297e-20	T cell	Rcsd1
	Krtcap2	2.94257e-23	1.31011	0.73	0.447	5.88514e-20	T cell	Krtcap2
	Ctcf	3.19107e-23	1.47932	0.568	0.324	6.38215e-20	T cell	Ctcf
	Lcp12	3.91002e-23	1.71218	0.642	0.381	7.82003e-20	T cell	Lcp1
	Ezr2	5.12056e-23	1.24466	0.439	0.183	1.02411e-19	T cell	Ezr
	Ncapd3	8.10531e-23	0.821445	0.365	0.12	1.62106e-19	T cell	Ncapd3
	Ifngr11	8.34408e-23	1.75862	0.486	0.223	1.66882e-19	T cell	Ifngr1
[truncated: 1,754 more rows]

## Sheet: Fig5 AllMakers.hepatocyte
	AllMarkers of hepatocyte subclusters shown in Fig. 4b.
[truncated: 2,106 more rows]

[truncated: 8 more sheets: Fig6, Fig7, Fig7b.MASS, Fig8, Suppl.Fig1, Suppl.Fig2, Suppl.Fig4, UncroppedWB]
